# Supplementary material for: Finding driver mutations in cancer: Elucidating the role of background mutational processes
Source: PLoS Comput Biol. 2019 Apr 29;15(4):e1006981. doi: 10.1371/journal.pcbi.1006981 (PMC6508748; doi:10.1371/journal.pcbi.1006981)
Supplement: S1 Table — (XLSX) [file pcbi.1006981.s007.xlsx]

## Sheet: Sheet1
		Count group
		0 (not observed)	1	2	3+
		Codon mutations
Mutation Type	Missense	2660636	36019	2088	896
	Nonsense	142526	3667	362	181
	Silent	429864	12523	873	147
		Nucleotide mutations
	Missense	2978365	36131	2082	882
	Nonsense	168773	3719	350	178
	Silent	920579	12854	736	132
		Codon mutations – Oncogene
	Missense	811980	11884	738	344
	Nonsense	42575	793	53	9
	Silent	130163	4378	349	47
		Codon mutations – TSG
	Missense	1058490	14290	815	263
	Nonsense	56636	1987	232	125
	Silent	171368	4731	338	71
		Codon mutations – Dominant
	Missense	1743551	23492	1333	467
	Nonsense	94451	1750	115	31
	Silent	281044	8486	597	84
		Codon mutations – Recessive
	Missense	697206	9497	564	379
	Nonsense	37310	1615	223	146
	Silent	113365	2903	185	51
		Codon mutations – Dom/Rec
	Missense	57061	802	48	10
	Nonsense	2814	99	8	1
	Silent	9151	308	18	1
		Codon mutations – Rec/X
	Missense	5503	0	0	0
	Nonsense	304	0	0	0
	Silent	904	0	0	0
		Codon mutations – No Molecular Genetics Information Provided
	Missense	157315	2228	143	40
	Nonsense	7647	203	16	3
	Silent	25400	826	73	11
