# Supplementary material for: Finding driver mutations in cancer: Elucidating the role of background mutational processes
Source: PLoS Comput Biol. 2019 Apr 29;15(4):e1006981. doi: 10.1371/journal.pcbi.1006981 (PMC6508748; doi:10.1371/journal.pcbi.1006981)
Supplement: S2 Table — (XLSX) [file pcbi.1006981.s008.xlsx]

## Sheet: Table S2
Gene	SubType	Spearman Rho	UniqueMutations	PV	Sig	RoleinCancer	BinnedRole	Pearson	PearsonPValue
CASP8	Nonsense	0.733498	20	0.000233013	Y	TSG	TSG	0.531225	0.0159417
FBXW7	Nonsense	0.690961	26	9.30775e-05	Y	TSG	TSG	0.651649	0.000310546
AMER1	Nonsense	0.687474	21	0.000574072	Y	TSG	TSG	0.602458	0.00384959
RUNX1T1	Nonsense	0.678283	15	0.00544393	Y	oncogene, TSG, fusion		0.744921	0.0014403
PTCH1	Nonsense	0.627646	13	0.0216409	N	TSG	TSG	0.862757	0.000146776
BCOR	Nonsense	0.60401	26	0.00108497	Y	TSG, fusion	TSG	0.782851	2.28084e-06
RNF43	Nonsense	0.603371	21	0.00378225	Y	TSG	TSG	0.704636	0.000362013
PTEN	Nonsense	0.597579	49	5.80503e-06	Y	TSG	TSG	0.827105	2.40632e-13
TP53	Nonsense	0.597251	66	1.19916e-07	Y	oncogene, TSG, fusion		0.884197	7.79599e-23
CDKN2A	Nonsense	0.594306	12	0.0415644	N	TSG	TSG	0.802195	0.00169286
MET	Nonsense	0.562868	11	0.0714222	N	Oncogene	Oncogene	0.675622	0.0225052
GATA2	Silent	0.540935	19	0.0167779	N	Oncogene	Oncogene	0.516232	0.0236512
SRC	Silent	0.533227	19	0.0187247	N	Oncogene	Oncogene	0.566127	0.0115109
PDE4DIP	Nonsense	0.525302	15	0.0443393	N	fusion		0.743727	0.00148002
CCNE1	Silent	0.523823	10	0.12017	N	Oncogene	Oncogene	0.531002	0.114263
P2RY8	Silent	0.523466	26	0.00606357	Y	oncogene, fusion	Oncogene	0.377212	0.0574756
CRLF2	Missense	0.521905	20	0.0182587	N	oncogene, fusion	Oncogene	0.70226	0.000556376
RSPO2	Missense	0.515172	36	0.0013035	Y	TSG, fusion	TSG	0.492362	0.00228565
BIRC3	Silent	0.5	11	0.117307	N	oncogene, TSG, fusion		0.781308	0.00451686
FGFR2	Silent	0.492269	32	0.00421035	Y	oncogene, fusion	Oncogene	0.521244	0.00222005
RB1	Nonsense	0.491029	52	0.00021898	Y	TSG	TSG	0.638593	3.51033e-07
PCM1	Nonsense	0.490791	12	0.105202	N	fusion		0.967343	2.76934e-07
CARS	Silent	0.490203	23	0.017567	N	TSG, fusion	TSG	0.554098	0.00608008
PTPRT	Silent	0.484669	77	7.94492e-06	Y	TSG	TSG	0.495243	4.67202e-06
MYO5A	Nonsense	0.474913	12	0.118717	N	fusion		0.394171	0.204838
HNF1A	Silent	0.469706	30	0.00882246	Y	TSG	TSG	0.554717	0.00146633
SFRP4	Silent	0.468328	16	0.0673079	N	TSG	TSG	0.497005	0.0501625
BAX	Missense	0.467046	10	0.173541	N	TSG	TSG	0.607952	0.0622293
POLD1	Silent	0.466765	48	0.000825029	Y	TSG	TSG	0.393218	0.00569541
IDH1	Silent	0.46562	10	0.175036	N	Oncogene	Oncogene	0.615221	0.0583295
EIF4A2	Silent	0.465475	13	0.108947	N	fusion		0.584817	0.0357885
RSPO2	Silent	0.46291	13	0.111173	N	TSG, fusion	TSG	0.769902	0.00208159
RHOH	Missense	0.450639	21	0.0403507	N	TSG, fusion	TSG	0.567874	0.00724467
DDX3X	Silent	0.449691	14	0.106682	N	TSG	TSG	0.494645	0.0721565
EIF3E	Silent	0.447706	14	0.108428	N	TSG, fusion	TSG	0.509374	0.0628193
PIK3R1	Nonsense	0.444769	21	0.0433602	N	TSG	TSG	0.413312	0.062557
NF1	Nonsense	0.441451	84	2.62948e-05	Y	TSG, fusion	TSG	0.513301	5.95012e-07
SRSF3	Missense	0.43921	23	0.0360096	N	oncogene, fusion	Oncogene	0.467291	0.0245628
HOXA11	Silent	0.439022	12	0.153337	N	oncogene, TSG, fusion		0.397567	0.200612
POLQ	Missense	0.439022	12	0.153337	N	oncogene, TSG		0.63434	0.0267265
NCOA2	Nonsense	0.435713	14	0.119396	N	oncogene, fusion	Oncogene	0.587207	0.0272556
FAM46C	Missense	0.433952	29	0.0186738	N	TSG	TSG	0.450739	0.0141318
STAG2	Nonsense	0.432286	27	0.0243286	N	TSG	TSG	0.4172	0.0303815
ARHGAP26	Missense	0.431924	59	0.000635709	Y	TSG, fusion	TSG	0.575051	1.90137e-06
MSN	Missense	0.431736	42	0.00430487	Y	fusion		0.513167	0.000510423
SFRP4	Missense	0.429867	52	0.00147042	Y	TSG	TSG	0.431139	0.00141828
MYOD1	Silent	0.428343	25	0.0326582	N	Oncogene	Oncogene	0.284044	0.168807
CDH11	Silent	0.426266	75	0.000137187	Y	TSG, fusion	TSG	0.431542	0.00011083
CCND2	Silent	0.425505	13	0.147177	N	oncogene, fusion	Oncogene	0.397944	0.178089
ELF4	Silent	0.425431	26	0.0302548	N	oncogene, TSG, fusion		0.448904	0.021427
RAP1GDS1	Silent	0.420393	16	0.104945	N	oncogene, fusion	Oncogene	0.755506	0.000712758
TNFAIP3	Silent	0.419196	28	0.0263879	N	TSG	TSG	0.423138	0.0248625
RBM10	Nonsense	0.418933	21	0.0587239	N	TSG	TSG	0.566387	0.00743311
PPP6C	Missense	0.418028	29	0.0240339	N	TSG	TSG	0.385355	0.038978
NFKB2	Silent	0.413723	14	0.141418	N	oncogene, TSG, fusion		0.471681	0.0886172
WWTR1	Missense	0.411915	22	0.0568013	N	oncogene, fusion	Oncogene	0.33992	0.121668
BRCA1	Nonsense	0.410152	18	0.0909276	N	TSG	TSG	0.427846	0.0765293
TCF7L2	Missense	0.408914	60	0.0011791	Y	oncogene, fusion	Oncogene	0.436688	0.000486094
STRN	Silent	0.40749	25	0.0431908	N	fusion		0.460018	0.0206806
QKI	Missense	0.406199	29	0.0287803	N	oncogene, TSG		0.301374	0.112117
KDR	Nonsense	0.405428	16	0.119245	N	Oncogene	Oncogene	0.438353	0.0894343
ITK	Silent	0.40262	28	0.0336562	N	fusion		0.426821	0.0235033
P2RY8	Missense	0.401867	63	0.00109598	Y	oncogene, fusion	Oncogene	0.42773	0.000471115
CCNB1IP1	Missense	0.40168	30	0.0277919	N	TSG, fusion	TSG	0.654716	8.65795e-05
RAD21	Missense	0.400456	64	0.00104216	Y	oncogene, TSG		0.530421	6.53969e-06
HOXA9	Missense	0.399843	18	0.100171	N	oncogene, TSG, fusion		0.384729	0.114917
CHD4	Missense	0.399733	155	2.56596e-07	Y	Oncogene	Oncogene	0.39001	5.26536e-07
SOCS1	Silent	0.398685	11	0.224535	N	TSG	TSG	0.279561	0.405088
SIX1	Silent	0.397748	10	0.255002	N	Oncogene	Oncogene	0.480345	0.159968
DDIT3	Missense	0.397565	18	0.102301	N	oncogene, fusion	Oncogene	0.696437	0.0013232
NFKBIE	Missense	0.396919	36	0.0165364	N	TSG	TSG	0.470212	0.00380579
TBL1XR1	Silent	0.393731	12	0.20539	N	oncogene, TSG, fusion		0.442561	0.149666
PDGFRA	Silent	0.391725	44	0.00854805	Y	oncogene, fusion	Oncogene	0.461332	0.00162221
CDC73	Missense	0.389128	49	0.00572001	Y	TSG	TSG	0.397538	0.00467629
MITF	Silent	0.387916	15	0.153083	N	Oncogene	Oncogene	0.363324	0.183154
SMAD2	Missense	0.387422	44	0.00937053	Y	TSG	TSG	0.459015	0.00172433
PPM1D	Silent	0.386823	13	0.191647	N	Oncogene	Oncogene	0.515162	0.0715986
EBF1	Silent	0.385414	36	0.0202673	N	TSG, fusion	TSG	0.357397	0.0323589
PBRM1	Nonsense	0.384782	69	0.00109651	Y	TSG	TSG	0.518951	4.91488e-06
FOXP1	Missense	0.383344	55	0.00386578	Y	oncogene, fusion	Oncogene	0.40307	0.00227956
SMO	Silent	0.38264	14	0.176922	N	Oncogene	Oncogene	0.489335	0.0757525
CDH11	Missense	0.382187	117	2.11702e-05	Y	TSG, fusion	TSG	0.467288	1.08792e-07
ARID2	Nonsense	0.380621	76	0.000694338	Y	TSG	TSG	0.541636	4.35954e-07
PTPRT	Missense	0.380475	158	8.17001e-07	Y	TSG	TSG	0.310408	7.20899e-05
HOXA13	Missense	0.378107	20	0.100227	N	oncogene, fusion	Oncogene	0.794746	2.83647e-05
LIFR	Silent	0.377645	40	0.0162873	N	fusion		0.544669	0.000279446
NUMA1	Nonsense	0.376113	11	0.25428	N	fusion		0.428186	0.188895
MYB	Silent	0.37476	18	0.125448	N	oncogene, fusion	Oncogene	0.400563	0.0995044
MET	Silent	0.37365	41	0.0161099	N	Oncogene	Oncogene	0.631663	9.47248e-06
CDH1	Nonsense	0.37307	28	0.0505417	N	TSG	TSG	0.253606	0.192853
KEAP1	Missense	0.371907	97	0.000176236	Y	TSG	TSG	0.383822	0.000104049
GRIN2A	Missense	0.370622	253	1.17248e-09	Y	TSG	TSG	0.349089	1.15931e-08
SMARCB1	Silent	0.370604	16	0.157632	N	TSG	TSG	0.299229	0.260223
AFF4	Missense	0.370449	74	0.00115857	Y	oncogene, fusion	Oncogene	0.454349	4.77678e-05
PTPRB	Missense	0.370217	194	1.07716e-07	Y	TSG	TSG	0.420127	1.07109e-09
AKT2	Silent	0.369755	21	0.0989948	N	Oncogene	Oncogene	0.389112	0.0812608
PIK3CB	Silent	0.369635	21	0.0991132	N	Oncogene	Oncogene	0.65097	0.00139366
CBLB	Silent	0.3679	36	0.0272745	N	TSG	TSG	0.455844	0.0052062
TP63	Missense	0.367214	94	0.000271909	Y	oncogene, TSG		0.380352	0.000155909
KDR	Missense	0.364972	202	9.27385e-08	Y	Oncogene	Oncogene	0.373814	4.25593e-08
NKX2-1	Missense	0.364769	37	0.0264354	N	oncogene, TSG		0.452154	0.00496103
PIK3R1	Silent	0.364341	16	0.165323	N	TSG	TSG	0.406061	0.118614
ARID1A	Nonsense	0.363469	145	7.0052e-06	Y	TSG, fusion	TSG	0.701347	8.92569e-23
AMER1	Missense	0.361815	74	0.00153747	Y	TSG	TSG	0.609447	8.28418e-09
BRD3	Missense	0.361807	61	0.00416877	Y	oncogene, fusion	Oncogene	0.379323	0.00257094
SMAD3	Missense	0.35981	58	0.00553457	Y	TSG	TSG	0.453917	0.000345168
ATM	Nonsense	0.359063	49	0.0112874	N	TSG	TSG	0.468777	0.000680455
MAPK1	Missense	0.35835	35	0.0345323	N	Oncogene	Oncogene	0.426143	0.0106939
EWSR1	Missense	0.354176	63	0.00440177	Y	oncogene, fusion	Oncogene	0.416819	0.00067825
TRIM33	Silent	0.353903	23	0.0975741	N	TSG, fusion	TSG	0.630308	0.00126481
LEF1	Missense	0.353597	35	0.0371795	N	oncogene, TSG		0.524412	0.0012216
NFATC2	Missense	0.353379	100	0.000310416	Y	oncogene, fusion	Oncogene	0.37606	0.000115322
EPAS1	Silent	0.352435	18	0.151453	N	oncogene, TSG		0.373276	0.127072
ESR1	Missense	0.351911	64	0.00434954	Y	oncogene, TSG, fusion		0.417427	0.000599818
MAP2K4	Nonsense	0.351319	16	0.182108	N	oncogene, TSG		0.104676	0.699644
GAS7	Missense	0.351237	46	0.0166906	N	fusion		0.397135	0.00628056
LMO2	Missense	0.351153	21	0.118563	N	oncogene, fusion	Oncogene	0.384801	0.0849882
FOXP1	Silent	0.350561	22	0.109701	N	oncogene, fusion	Oncogene	0.357512	0.102362
FCRL4	Missense	0.349144	72	0.00264756	Y	oncogene, fusion	Oncogene	0.415506	0.000283925
RARA	Missense	0.348985	44	0.0202442	N	oncogene, fusion	Oncogene	0.363608	0.0152597
DNAJB1	Missense	0.347166	24	0.0964879	N	fusion		0.840319	2.77788e-07
LIFR	Missense	0.347137	127	6.37657e-05	Y	fusion		0.484363	7.9372e-09
ETV1	Missense	0.346918	57	0.00819796	Y	oncogene, fusion	Oncogene	0.431209	0.000811764
PTPRT	Nonsense	0.346356	13	0.246331	N	TSG	TSG	0.276727	0.360046
MYO5A	Missense	0.34583	134	4.26215e-05	Y	fusion		0.45645	2.97296e-08
PAX8	Silent	0.345175	19	0.147795	N	fusion		0.424069	0.0703755
LRP1B	Silent	0.34358	262	1.13315e-08	Y	TSG	TSG	0.343303	1.16628e-08
ARID2	Silent	0.343494	42	0.0259364	N	TSG	TSG	0.374979	0.0144122
NFATC2	Silent	0.343114	42	0.026112	N	oncogene, fusion	Oncogene	0.281373	0.0710532
LRP1B	Nonsense	0.341912	66	0.00495638	Y	TSG	TSG	0.322484	0.00827184
MECOM	Missense	0.341825	138	4.07291e-05	Y	oncogene, fusion	Oncogene	0.320149	0.000129218
ETV6	Silent	0.341139	15	0.21337	N	TSG, fusion	TSG	0.407318	0.13183
TCF3	Silent	0.341139	15	0.21337	N	oncogene, TSG, fusion		0.374683	0.168821
APC	Nonsense	0.338525	140	4.29476e-05	Y	TSG	TSG	0.525232	2.69432e-11
PLCG1	Missense	0.337701	93	0.000931488	Y	oncogene, fusion	Oncogene	0.329096	0.00127751
CNOT3	Missense	0.337055	51	0.0155797	N	TSG	TSG	0.389507	0.00472519
UBR5	Nonsense	0.336232	18	0.1725	N	TSG	TSG	0.372127	0.12834
NT5C2	Missense	0.336106	42	0.0295381	N	Oncogene	Oncogene	0.381558	0.0126568
NIN	Missense	0.334679	141	4.98514e-05	Y	fusion		0.424553	1.54775e-07
ROS1	Silent	0.33359	77	0.00302897	Y	oncogene, fusion	Oncogene	0.233843	0.0406705
JAK1	Silent	0.333501	25	0.103277	N	oncogene, TSG		0.391977	0.0526346
FUS	Silent	0.333431	21	0.139658	N	TSG, fusion	TSG	0.364424	0.104342
CBLC	Silent	0.332872	18	0.1771	N	oncogene, TSG		0.716561	0.000820625
KDM6A	Nonsense	0.330389	38	0.0427741	N	oncogene, TSG		0.0969568	0.562533
GRIN2A	Silent	0.329408	135	9.57025e-05	Y	TSG	TSG	0.350995	2.99484e-05
RAD51B	Missense	0.328029	27	0.0948368	N	TSG, fusion	TSG	0.665113	0.000153662
ERBB4	Silent	0.327839	66	0.00720562	Y	oncogene, TSG		0.410261	0.000623368
SIX1	Missense	0.327039	22	0.137381	N	Oncogene	Oncogene	0.444463	0.0382239
MLLT1	Silent	0.324718	23	0.130595	N	fusion		0.300297	0.16385
SFPQ	Missense	0.323181	42	0.0368312	N	TSG, fusion	TSG	0.501012	0.000726099
DICER1	Silent	0.321738	42	0.0377293	N	TSG	TSG	0.320511	0.0385079
CBFA2T3	Missense	0.321509	71	0.00625718	Y	TSG, fusion	TSG	0.32383	0.00587167
TP63	Silent	0.321497	52	0.0201221	N	oncogene, TSG		0.338227	0.0141886
KLK2	Missense	0.319457	26	0.111652	N	fusion		0.48402	0.0122294
BTK	Silent	0.318886	20	0.170572	N	oncogene, TSG		0.413248	0.0701336
ESR1	Silent	0.31519	16	0.2344	N	oncogene, TSG, fusion		0.323581	0.221496
HNF1A	Missense	0.314477	64	0.0113803	N	TSG	TSG	0.35036	0.00453688
HLA-A	Nonsense	0.31445	11	0.346306	N	fusion		0.0834676	0.807241
EP300	Nonsense	0.313256	28	0.104552	N	TSG, fusion	TSG	0.541858	0.00289862
AXIN2	Silent	0.312968	26	0.119529	N	TSG	TSG	0.341912	0.0873338
KLF4	Silent	0.312055	13	0.299282	N	oncogene, TSG		0.24076	0.428146
RNF43	Missense	0.310935	83	0.00422204	Y	TSG	TSG	0.445025	2.49386e-05
NCOA2	Silent	0.310417	38	0.0578583	N	oncogene, fusion	Oncogene	0.272668	0.0976735
ETV1	Silent	0.310292	14	0.280277	N	oncogene, fusion	Oncogene	0.363424	0.201514
TNFAIP3	Missense	0.309465	56	0.0202931	N	TSG	TSG	0.398661	0.00234026
TCL1A	Missense	0.3092	16	0.243893	N	oncogene, fusion	Oncogene	0.358384	0.172868
CBLC	Missense	0.308775	40	0.0525494	N	oncogene, TSG		0.331649	0.0365642
NOTCH2	Nonsense	0.308303	25	0.133771	N	oncogene, TSG		0.277598	0.179106
PLAG1	Missense	0.308146	53	0.0247823	N	oncogene, fusion	Oncogene	0.32589	0.0172491
MYCN	Silent	0.307698	17	0.229573	N	Oncogene	Oncogene	0.306411	0.231629
CUX1	Missense	0.307698	110	0.00107545	Y	oncogene, TSG		0.361943	0.0001022
CRLF2	Silent	0.307444	10	0.387512	N	oncogene, fusion	Oncogene	0.387729	0.26826
MAP2K4	Missense	0.305381	59	0.0186741	N	oncogene, TSG		0.693943	1.10194e-09
BCL11B	Silent	0.305332	43	0.0464782	N	oncogene, TSG, fusion		0.26541	0.085409
PRKACA	Silent	0.305166	14	0.288715	N	Oncogene	Oncogene	0.412497	0.14272
DDR2	Missense	0.305057	69	0.0108104	N	Oncogene	Oncogene	0.369357	0.00178836
DDX10	Silent	0.304335	18	0.219494	N	TSG, fusion	TSG	0.182941	0.467471
NIN	Silent	0.303103	55	0.0244841	N	fusion		0.33304	0.012972
FHIT	Missense	0.302428	19	0.208217	N	TSG, fusion	TSG	0.334425	0.161681
HOOK3	Silent	0.300684	11	0.368939	N	fusion		0.386605	0.240187
PAX7	Silent	0.299265	18	0.227658	N	fusion		0.329519	0.181771
HSP90AA1	Silent	0.298843	20	0.20058	N	fusion		0.354108	0.125577
CBL	Missense	0.298504	54	0.0283455	N	oncogene, TSG, fusion		0.345418	0.0105223
FOXO1	Silent	0.298137	24	0.157064	N	oncogene, TSG, fusion		0.330875	0.114273
SETBP1	Missense	0.292421	173	9.46156e-05	Y	oncogene, fusion	Oncogene	0.284251	0.00015058
COL1A1	Silent	0.292079	52	0.0356353	N	fusion		0.353165	0.0102245
PREX2	Nonsense	0.290129	10	0.41612	N	Oncogene	Oncogene	0.0924879	0.799404
GNAQ	Silent	0.290129	10	0.41612	N	Oncogene	Oncogene	0.307924	0.386732
PLCG1	Silent	0.288596	40	0.0709174	N	oncogene, fusion	Oncogene	0.350272	0.0267061
JAK3	Missense	0.28637	95	0.00490186	Y	Oncogene	Oncogene	0.345316	0.000609764
NCOR1	Missense	0.286006	171	0.000149379	Y	TSG	TSG	0.334955	7.53358e-06
BRCA2	Nonsense	0.28585	32	0.112745	N	TSG	TSG	0.138602	0.449336
JAK3	Silent	0.285687	36	0.0912134	N	Oncogene	Oncogene	0.30173	0.073706
PTPN13	Nonsense	0.284277	16	0.285934	N	TSG	TSG	0.338705	0.199401
TFE3	Silent	0.282984	16	0.288227	N	oncogene, fusion	Oncogene	0.312275	0.238991
SMARCB1	Missense	0.282926	47	0.0539811	N	TSG	TSG	0.344407	0.0177599
TPR	Nonsense	0.281654	15	0.30916	N	fusion		0.422	0.11715
ZFHX3	Nonsense	0.281136	39	0.0829657	N	TSG	TSG	0.356477	0.025913
BRCA1	Silent	0.280843	34	0.107639	N	TSG	TSG	0.293627	0.0918983
STRN	Missense	0.280842	61	0.0283506	N	fusion		0.322654	0.0112094
BCL6	Silent	0.280207	19	0.24526	N	oncogene, fusion	Oncogene	0.155715	0.524405
LRP1B	Missense	0.279543	855	8.18131e-17	Y	TSG	TSG	0.308694	2.47157e-20
ROS1	Missense	0.278719	254	6.48822e-06	Y	oncogene, fusion	Oncogene	0.244752	8.09454e-05
PBRM1	Missense	0.278466	118	0.00226306	Y	TSG	TSG	0.38003	2.18969e-05
TRRAP	Silent	0.277772	143	0.000782625	Y	Oncogene	Oncogene	0.274616	0.000902907
PTPRK	Silent	0.277703	51	0.0484921	N	TSG, fusion	TSG	0.281821	0.045121
TCF12	Missense	0.277274	49	0.053753	N	fusion		0.38161	0.00681937
CIC	Missense	0.276635	108	0.00375305	Y	oncogene, TSG, fusion		0.272257	0.004365
BTK	Missense	0.275327	71	0.0201323	N	oncogene, TSG		0.312769	0.00791576
SMARCA4	Missense	0.275205	200	8.01273e-05	Y	TSG	TSG	0.280809	5.63269e-05
SYK	Silent	0.274918	24	0.193553	N	oncogene, fusion	Oncogene	0.242428	0.253713
EBF1	Missense	0.274894	86	0.0104219	N	TSG, fusion	TSG	0.404841	0.000110498
SET	Missense	0.273568	17	0.288022	N	oncogene, fusion	Oncogene	0.293378	0.253094
IRS4	Missense	0.273382	132	0.00151554	Y	oncogene, TSG		0.384053	5.466e-06
STIL	Missense	0.273371	74	0.0184393	N	oncogene, fusion	Oncogene	0.561822	1.90716e-07
NCOR1	Nonsense	0.273303	31	0.136845	N	TSG	TSG	0.241375	0.190828
ACVR2A	Missense	0.273183	74	0.0185234	N	TSG	TSG	0.351691	0.00212162
CBL	Silent	0.273062	27	0.168176	N	oncogene, TSG, fusion		0.261097	0.188357
RUNX1T1	Missense	0.272394	153	0.000658392	Y	oncogene, TSG, fusion		0.339909	1.7183e-05
CLTCL1	Missense	0.272104	116	0.0031279	Y	TSG, fusion	TSG	0.315993	0.000549343
CHD4	Nonsense	0.270776	13	0.37089	N	Oncogene	Oncogene	0.260174	0.390628
ATRX	Nonsense	0.269549	51	0.0557718	N	TSG	TSG	0.327345	0.0190392
WHSC1	Missense	0.269159	94	0.00870878	Y	oncogene, fusion	Oncogene	0.333013	0.00103948
ARID2	Missense	0.267628	142	0.00128228	Y	TSG	TSG	0.281935	0.000675902
XPO1	Missense	0.264467	72	0.0247721	N	Oncogene	Oncogene	0.411142	0.00033369
RET	Silent	0.264451	75	0.0218634	N	oncogene, fusion	Oncogene	0.266562	0.020793
WHSC1	Silent	0.263128	36	0.121017	N	oncogene, fusion	Oncogene	0.31191	0.0640374
MTOR	Silent	0.262789	70	0.02796	N	Oncogene	Oncogene	0.238813	0.0464828
TPR	Silent	0.261492	43	0.0903028	N	fusion		0.545473	0.000155074
BRD3	Silent	0.261355	38	0.112974	N	oncogene, fusion	Oncogene	0.253444	0.124702
HIF1A	Missense	0.261321	56	0.0517278	N	Oncogene	Oncogene	0.433711	0.000839936
ACVR1	Silent	0.261295	16	0.328311	N	Oncogene	Oncogene	0.218268	0.416727
LRIG3	Missense	0.26092	93	0.0115334	N	TSG, fusion	TSG	0.339338	0.00087627
EZH2	Silent	0.260623	20	0.26708	N	oncogene, TSG		0.314099	0.177441
WIF1	Missense	0.259829	39	0.110174	N	TSG, fusion	TSG	0.454718	0.00363467
PPARG	Silent	0.259291	20	0.269622	N	TSG, fusion	TSG	0.255597	0.276746
PAX5	Missense	0.258284	38	0.117423	N	oncogene, TSG, fusion		0.331095	0.0423058
MET	Missense	0.258247	124	0.00378098	Y	Oncogene	Oncogene	0.265026	0.00293274
KCNJ5	Silent	0.257489	30	0.169538	N	Oncogene	Oncogene	0.271638	0.146482
TP53	Missense	0.257045	390	2.65168e-07	Y	oncogene, TSG, fusion		0.39738	3.32484e-16
U2AF1	Missense	0.257006	18	0.303232	N	Oncogene	Oncogene	-0.12736	0.614536
PAX3	Missense	0.25653	61	0.0459726	N	oncogene, fusion	Oncogene	0.272055	0.0339179
NUP98	Silent	0.255926	25	0.216901	N	oncogene, fusion	Oncogene	0.27075	0.190516
PIK3CB	Missense	0.255903	72	0.0300316	N	Oncogene	Oncogene	0.284747	0.0153383
CIC	Silent	0.255464	38	0.121624	N	oncogene, TSG, fusion		0.297312	0.0698673
MN1	Missense	0.255251	95	0.0125445	N	oncogene, fusion	Oncogene	0.279698	0.00604948
COL2A1	Silent	0.254099	39	0.118532	N	fusion		0.32966	0.0404205
PREX2	Missense	0.253657	307	6.79201e-06	Y	Oncogene	Oncogene	0.299498	8.81922e-08
WT1	Missense	0.253374	65	0.0417013	N	oncogene, TSG, fusion		0.40171	0.000910724
SALL4	Missense	0.252333	123	0.00486798	Y	Oncogene	Oncogene	0.220402	0.0143005
SS18	Missense	0.252319	36	0.137643	N	fusion		0.34789	0.0376065
ARID1A	Missense	0.252103	170	0.000911523	Y	TSG, fusion	TSG	0.235666	0.00197656
ZNF521	Silent	0.251519	78	0.0263285	N	oncogene, fusion	Oncogene	0.245276	0.030432
CACNA1D	Missense	0.250873	191	0.000464338	Y	Oncogene	Oncogene	0.265582	0.000204636
NTRK1	Missense	0.247434	96	0.0150777	N	oncogene, TSG, fusion		0.223078	0.0289117
MDM4	Missense	0.246915	30	0.188368	N	Oncogene	Oncogene	0.450022	0.0125863
SETBP1	Silent	0.246839	72	0.0365903	N	oncogene, fusion	Oncogene	0.237837	0.044245
FLT3	Silent	0.246767	34	0.159447	N	Oncogene	Oncogene	0.165077	0.350833
CARD11	Missense	0.244533	185	0.000794978	Y	Oncogene	Oncogene	0.285343	8.25241e-05
PTPN13	Silent	0.244317	61	0.0577534	N	TSG	TSG	0.281767	0.027812
MAX	Missense	0.244295	17	0.344681	N	TSG	TSG	0.183267	0.481389
ACSL3	Missense	0.243628	42	0.120001	N	fusion		0.216914	0.167639
FGFR4	Missense	0.242986	68	0.0458693	N	Oncogene	Oncogene	0.250923	0.0390224
CARS	Missense	0.242983	44	0.111995	N	TSG, fusion	TSG	0.238991	0.118197
TNFRSF14	Missense	0.242538	17	0.34827	N	TSG	TSG	0.021293	0.935351
AXIN1	Missense	0.24225	69	0.0449096	N	TSG	TSG	0.289751	0.0157379
TGFBR2	Missense	0.242228	75	0.0362766	N	TSG	TSG	0.379953	0.000773067
PTPN11	Silent	0.242018	23	0.265884	N	Oncogene	Oncogene	0.292529	0.175566
ARHGEF12	Missense	0.241898	122	0.00726756	Y	TSG, fusion	TSG	0.274397	0.00222415
RAC1	Missense	0.241183	25	0.245471	N	Oncogene	Oncogene	0.309841	0.131742
BIRC3	Missense	0.240339	51	0.0893542	N	oncogene, TSG, fusion		0.533888	5.46833e-05
ZNF384	Missense	0.239704	34	0.172119	N	fusion		0.326876	0.0591723
TBX3	Missense	0.238753	87	0.0259447	N	oncogene, TSG		0.270901	0.0111522
ARID1B	Silent	0.238287	47	0.106755	N	TSG	TSG	0.208306	0.159996
SRC	Missense	0.237982	32	0.189653	N	Oncogene	Oncogene	0.243172	0.179891
PTPRK	Missense	0.23749	135	0.00554529	Y	TSG, fusion	TSG	0.297399	0.000460169
MYCN	Missense	0.237315	38	0.151394	N	Oncogene	Oncogene	0.0303313	0.856548
KCNJ5	Missense	0.237301	45	0.116512	N	Oncogene	Oncogene	0.250329	0.0972115
NCOR2	Nonsense	0.233387	13	0.44285	N	TSG	TSG	0.239154	0.431329
DCTN1	Missense	0.232683	80	0.0377991	N	fusion		0.166624	0.139616
BRCA1	Missense	0.231878	124	0.00955988	Y	TSG	TSG	0.237995	0.0077743
FLT4	Silent	0.22947	84	0.0357537	N	Oncogene	Oncogene	0.217273	0.0471122
PDE4DIP	Missense	0.227523	209	0.000922679	Y	fusion		0.307288	6.01823e-06
MAP3K13	Missense	0.227303	82	0.0400062	N	oncogene, TSG		0.312999	0.00419486
GNAS	Missense	0.227286	26	0.264153	N	Oncogene	Oncogene	0.496029	0.00996172
NFKB2	Missense	0.226016	51	0.110762	N	oncogene, TSG, fusion		0.292054	0.0375665
BRCA2	Missense	0.225909	233	0.000511178	Y	TSG	TSG	0.340558	9.78662e-08
ACVR1	Missense	0.225369	30	0.231141	N	Oncogene	Oncogene	0.256719	0.170861
BAP1	Nonsense	0.225367	28	0.248881	N	TSG	TSG	0.166918	0.395905
CLIP1	Missense	0.225006	88	0.0350596	N	fusion		0.253173	0.017316
ALK	Missense	0.224428	183	0.0022562	Y	oncogene, fusion	Oncogene	0.263859	0.000307217
STK11	Missense	0.22389	39	0.170635	N	TSG	TSG	0.293093	0.0701704
CCNE1	Missense	0.223887	32	0.218018	N	Oncogene	Oncogene	0.319653	0.0745194
TRRAP	Missense	0.223739	283	0.00014738	Y	Oncogene	Oncogene	0.117396	0.0484955
SDHA	Silent	0.220853	26	0.278273	N	TSG	TSG	0.278571	0.168192
ZNF521	Missense	0.220664	191	0.0021584	Y	oncogene, fusion	Oncogene	0.265876	0.000201209
NRG1	Missense	0.220405	82	0.0466181	N	TSG, fusion	TSG	0.224674	0.0424277
CAMTA1	Missense	0.220242	141	0.00868402	Y	TSG, fusion	TSG	0.271268	0.00113916
ABL1	Missense	0.219884	86	0.0419259	N	oncogene, fusion	Oncogene	0.221945	0.0399946
KAT6B	Missense	0.218783	140	0.00940387	Y	TSG, fusion	TSG	0.269606	0.00127615
ASXL1	Nonsense	0.218571	22	0.328454	N	TSG	TSG	0.166997	0.457601
CRTC1	Silent	0.218452	24	0.30512	N	oncogene, fusion	Oncogene	0.237166	0.264481
ATR	Missense	0.217966	177	0.00356346	Y	TSG	TSG	0.260232	0.000468581
ZFHX3	Missense	0.217767	280	0.000240851	Y	TSG	TSG	0.248799	2.54256e-05
PML	Silent	0.217566	34	0.216445	N	TSG, fusion	TSG	0.246018	0.160758
AR	Silent	0.217049	44	0.157001	N	Oncogene	Oncogene	0.205685	0.180423
MLH1	Missense	0.216398	51	0.127205	N	TSG	TSG	0.302507	0.0309583
KMT2C	Nonsense	0.215741	108	0.0249336	N	TSG	TSG	0.178767	0.0641516
PML	Missense	0.215428	61	0.0954386	N	TSG, fusion	TSG	0.239015	0.0635774
PREX2	Silent	0.215331	92	0.0392659	N	Oncogene	Oncogene	0.150767	0.151417
BCL11A	Missense	0.215277	120	0.0182105	N	oncogene, fusion	Oncogene	0.239777	0.00834627
BRAF	Silent	0.214653	28	0.272685	N	oncogene, fusion	Oncogene	0.111097	0.573561
PRDM16	Missense	0.213657	149	0.00888781	Y	oncogene, fusion	Oncogene	0.234535	0.00398911
FAS	Missense	0.212752	25	0.30723	N	TSG	TSG	0.121504	0.562882
SMAD4	Missense	0.212514	118	0.0208672	N	TSG	TSG	0.390024	1.26639e-05
FOXO1	Missense	0.211644	50	0.140087	N	oncogene, TSG, fusion		0.279515	0.0493154
PHOX2B	Missense	0.210097	39	0.199228	N	TSG	TSG	0.267064	0.100268
LZTR1	Missense	0.209973	90	0.0469965	N	TSG	TSG	0.251013	0.0170155
BCL2	Missense	0.208959	72	0.0781465	N	oncogene, fusion	Oncogene	0.0375753	0.754001
HIP1	Missense	0.207105	69	0.0877329	N	oncogene, fusion	Oncogene	0.324565	0.00651114
CDK6	Silent	0.206633	14	0.478464	N	oncogene, fusion	Oncogene	0.194772	0.504605
VHL	Nonsense	0.206338	27	0.301792	N	TSG	TSG	0.155807	0.437723
CARD11	Silent	0.205591	94	0.046823	N	Oncogene	Oncogene	0.223601	0.0302812
CREBBP	Missense	0.205372	244	0.00125534	Y	oncogene, TSG, fusion		0.215087	0.000719116
BCL6	Missense	0.205254	72	0.0836971	N	oncogene, fusion	Oncogene	0.282035	0.0163857
FBXW7	Missense	0.2048	98	0.0430831	N	TSG	TSG	0.395393	5.5908e-05
LZTR1	Silent	0.203971	19	0.402263	N	TSG	TSG	0.174087	0.475981
PTPRK	Nonsense	0.203764	21	0.375654	N	TSG, fusion	TSG	0.194447	0.398328
CRTC3	Missense	0.203693	36	0.233431	N	fusion		0.218952	0.199498
CYLD	Missense	0.2034	65	0.104144	N	TSG	TSG	0.307018	0.0128599
TRAF7	Missense	0.203377	57	0.129177	N	TSG	TSG	0.200988	0.133834
MYH9	Missense	0.202651	163	0.00947716	Y	TSG, fusion	TSG	0.21334	0.00625072
IRS4	Silent	0.202201	51	0.15475	N	oncogene, TSG		0.168239	0.237953
RB1	Missense	0.202086	76	0.0800053	N	TSG	TSG	0.195461	0.0906244
BARD1	Missense	0.201966	39	0.217577	N	TSG	TSG	0.0466689	0.777853
STIL	Silent	0.201709	27	0.313006	N	oncogene, fusion	Oncogene	0.258547	0.192865
SOX2	Missense	0.201647	27	0.313157	N	Oncogene	Oncogene	0.206938	0.300359
FES	Silent	0.200748	20	0.396073	N	oncogene, TSG		0.271797	0.246361
FOXO3	Missense	0.200633	38	0.227125	N	oncogene, TSG, fusion		0.128464	0.442106
RHOA	Missense	0.200505	37	0.234088	N	oncogene, TSG		0.368199	0.0249469
JAK2	Silent	0.200171	26	0.326864	N	oncogene, fusion	Oncogene	0.085396	0.678303
TBL1XR1	Missense	0.200059	66	0.107275	N	oncogene, TSG, fusion		0.195939	0.114857
NDRG1	Silent	0.199908	20	0.398094	N	TSG, fusion	TSG	0.231008	0.327127
NUP98	Missense	0.198626	150	0.0148242	N	oncogene, fusion	Oncogene	0.287266	0.000364866
BRD4	Silent	0.198366	23	0.364227	N	oncogene, fusion	Oncogene	0.265644	0.220538
SSX1	Missense	0.198339	25	0.341902	N	oncogene, fusion	Oncogene	0.0268726	0.898539
ATP2B3	Missense	0.197229	103	0.0458378	N	TSG	TSG	0.239739	0.0147252
FOXO4	Silent	0.19691	16	0.464809	N	oncogene, TSG, fusion		0.26458	0.322043
FGFR3	Silent	0.195885	35	0.259425	N	oncogene, fusion	Oncogene	0.207425	0.231839
NF1	Missense	0.195318	218	0.00378922	Y	TSG, fusion	TSG	0.133228	0.0494675
ZFHX3	Silent	0.194864	124	0.0300997	N	TSG	TSG	0.215704	0.0161263
USP6	Missense	0.194223	70	0.107156	N	oncogene, fusion	Oncogene	0.162528	0.178858
STAG2	Missense	0.194087	86	0.0733537	N	TSG	TSG	0.194091	0.0733486
EGFR	Silent	0.19391	74	0.0978363	N	Oncogene	Oncogene	0.199363	0.0885818
KIT	Silent	0.193547	40	0.231447	N	Oncogene	Oncogene	0.198566	0.219337
KDM6A	Missense	0.193385	90	0.0678136	N	oncogene, TSG		0.216759	0.0401618
TSC2	Missense	0.192697	154	0.0166518	N	TSG	TSG	0.177163	0.027946
KMT2D	Missense	0.192081	60	0.141485	N	oncogene, TSG		0.297439	0.0209995
ATRX	Missense	0.191883	224	0.00394406	Y	TSG	TSG	0.436331	7.93454e-12
CSF3R	Missense	0.190982	74	0.10311	N	Oncogene	Oncogene	0.12978	0.27043
ERBB3	Missense	0.1895	123	0.0357939	N	Oncogene	Oncogene	0.265886	0.00295474
NKX2-1	Silent	0.189157	15	0.499559	N	oncogene, TSG		0.203745	0.466406
NCOR1	Silent	0.189089	59	0.151481	N	TSG	TSG	0.20795	0.114004
TET2	Missense	0.187926	120	0.0398379	N	TSG	TSG	0.138844	0.130439
NCOR2	Missense	0.187924	141	0.025646	N	TSG	TSG	0.202432	0.0160697
FCRL4	Silent	0.187607	22	0.403127	N	oncogene, fusion	Oncogene	0.094447	0.675893
NUMA1	Missense	0.187186	140	0.0267892	N	fusion		0.206394	0.0144214
ERBB2	Silent	0.186971	42	0.235766	N	oncogene, fusion	Oncogene	0.220256	0.161026
TSC1	Nonsense	0.186748	15	0.505139	N	TSG	TSG	0.0618905	0.826561
PER1	Missense	0.186726	89	0.0797545	N	TSG, fusion	TSG	0.187337	0.0787564
B2M	Missense	0.186495	27	0.351641	N	TSG	TSG	0.100872	0.616637
ATM	Missense	0.186312	231	0.00449355	Y	TSG	TSG	0.34686	6.22601e-08
RBM10	Missense	0.185753	64	0.141682	N	TSG	TSG	0.175354	0.165762
NOTCH2	Silent	0.185391	65	0.13927	N	oncogene, TSG		0.196688	0.11633
DNMT3A	Missense	0.18534	74	0.113891	N	TSG	TSG	0.248029	0.0331125
KDM5C	Missense	0.184773	99	0.0671129	N	TSG	TSG	0.196202	0.0516118
CTCF	Nonsense	0.18343	21	0.426091	N	TSG	TSG	0.489995	0.0241422
DDR2	Silent	0.181255	36	0.290083	N	Oncogene	Oncogene	0.248596	0.143742
PAX7	Missense	0.180547	47	0.224577	N	fusion		0.13378	0.369992
ASXL1	Silent	0.179722	47	0.226737	N	TSG	TSG	0.201285	0.174872
RPN1	Missense	0.178981	29	0.352901	N	fusion		-0.0818371	0.673003
MSH6	Nonsense	0.176777	10	0.62516	N	TSG	TSG	-0.279126	0.434801
MAFB	Silent	0.176777	10	0.62516	N	oncogene, fusion	Oncogene	0.20985	0.560639
PTPRB	Nonsense	0.176233	12	0.583768	N	TSG	TSG	0.304478	0.335926
FLI1	Missense	0.176227	10	0.626254	N	oncogene, fusion	Oncogene	0.308107	0.386435
RPL10	Missense	0.174164	25	0.405054	N	TSG	TSG	0.197556	0.343852
GNAS	Silent	0.174078	10	0.630536	N	Oncogene	Oncogene	0.0452315	0.901258
DICER1	Nonsense	0.173927	14	0.552069	N	TSG	TSG	0.171868	0.556858
GOPC	Missense	0.173491	33	0.334268	N	fusion		0.230657	0.196555
PTCH1	Silent	0.173386	51	0.223694	N	TSG	TSG	0.159521	0.263507
ITK	Missense	0.173148	93	0.0969636	N	fusion		0.160992	0.123163
STAT5B	Missense	0.173081	60	0.186008	N	oncogene, TSG, fusion		0.244689	0.0595327
MYH9	Silent	0.172861	75	0.138056	N	TSG, fusion	TSG	0.190116	0.102314
NAB2	Silent	0.172385	14	0.555655	N	TSG, fusion	TSG	0.076146	0.795849
CTCF	Missense	0.171846	88	0.10939	N	TSG	TSG	0.205024	0.0553395
DDX3X	Missense	0.171645	93	0.0999438	N	TSG	TSG	0.141867	0.174944
TERT	Silent	0.171453	49	0.238823	N	oncogene, TSG		0.199303	0.169776
CLTCL1	Silent	0.171312	37	0.310675	N	TSG, fusion	TSG	0.189504	0.261285
NTRK3	Missense	0.170261	127	0.0556498	N	oncogene, fusion	Oncogene	0.090566	0.311242
PDGFRB	Missense	0.170176	106	0.0811518	N	oncogene, fusion	Oncogene	0.185224	0.0573195
PIM1	Missense	0.170123	49	0.242541	N	oncogene, fusion	Oncogene	-0.0339036	0.817109
NSD1	Silent	0.169167	55	0.216949	N	fusion		0.17978	0.189052
RUNX1	Missense	0.16818	32	0.357522	N	oncogene, TSG, fusion		0.310828	0.0833558
JAK2	Missense	0.167442	80	0.137655	N	oncogene, fusion	Oncogene	0.163639	0.146948
SYK	Missense	0.165797	58	0.213569	N	oncogene, fusion	Oncogene	0.110894	0.407264
MAP2K1	Missense	0.165483	45	0.277317	N	Oncogene	Oncogene	0.0171198	0.911125
CASP8	Missense	0.164064	68	0.181253	N	TSG	TSG	0.413842	0.000451431
ROS1	Nonsense	0.163727	23	0.455379	N	oncogene, fusion	Oncogene	0.0833781	0.705261
NUMA1	Silent	0.163232	47	0.272946	N	fusion		0.126576	0.396542
ALK	Silent	0.162698	77	0.157433	N	oncogene, fusion	Oncogene	0.112085	0.331788
FBXO11	Missense	0.160667	77	0.162753	N	TSG	TSG	0.0274895	0.81241
PPM1D	Missense	0.158954	39	0.333777	N	Oncogene	Oncogene	0.0437088	0.79162
NCOA1	Missense	0.157384	104	0.110585	N	fusion		0.0518272	0.601323
BCOR	Missense	0.157212	99	0.120171	N	TSG, fusion	TSG	-0.0270774	0.790206
EPS15	Missense	0.157191	63	0.218568	N	TSG, fusion	TSG	0.0765976	0.550723
CAMTA1	Silent	0.157097	82	0.158687	N	TSG, fusion	TSG	0.210466	0.0577081
KIF5B	Missense	0.15632	66	0.210058	N	fusion		0.132858	0.287582
MED12	Nonsense	0.155809	13	0.611247	N	TSG	TSG	-0.0177415	0.954126
HLA-A	Silent	0.154924	15	0.58142	N	fusion		0.138962	0.621367
CALR	Missense	0.154913	22	0.491222	N	Oncogene	Oncogene	-0.011642	0.958991
TET2	Silent	0.154224	26	0.451911	N	TSG	TSG	0.0103068	0.960146
KEAP1	Silent	0.152184	23	0.488182	N	TSG	TSG	0.218969	0.315462
TFE3	Missense	0.151338	51	0.289101	N	oncogene, fusion	Oncogene	0.124234	0.385076
HOXA11	Missense	0.15112	27	0.451796	N	oncogene, TSG, fusion		0.00885987	0.965016
PTPN13	Missense	0.150654	171	0.0492009	N	TSG	TSG	0.252957	0.000843726
USP6	Nonsense	0.150445	11	0.658826	N	oncogene, fusion	Oncogene	0.333397	0.316379
TPR	Missense	0.150188	169	0.0512935	N	fusion		0.25381	0.000869267
RUNX1	Silent	0.149417	21	0.517998	N	oncogene, TSG, fusion		0.17201	0.45593
SPEN	Missense	0.14869	270	0.0144649	N	TSG	TSG	0.189792	0.00173238
IDH1	Missense	0.14813	36	0.388586	N	Oncogene	Oncogene	0.441566	0.00701732
PTK6	Silent	0.147902	21	0.5223	N	oncogene, TSG		0.210747	0.35915
NOTCH2	Missense	0.147081	181	0.0481756	N	oncogene, TSG		0.0190939	0.798626
SND1	Silent	0.14486	26	0.480155	N	oncogene, fusion	Oncogene	0.132534	0.51866
IDH2	Missense	0.14481	38	0.385703	N	Oncogene	Oncogene	0.159175	0.339806
CDK12	Missense	0.144728	122	0.111722	N	TSG	TSG	0.208896	0.0209374
CREB3L1	Silent	0.143439	13	0.640144	N	TSG, fusion	TSG	0.0346971	0.910404
SH3GL1	Silent	0.142134	16	0.599517	N	oncogene, fusion	Oncogene	0.209152	0.436921
GATA1	Missense	0.141291	41	0.378231	N	oncogene, TSG		0.197783	0.215141
CUX1	Silent	0.140915	62	0.274635	N	oncogene, TSG		0.161055	0.211108
PAX8	Missense	0.140397	35	0.421149	N	fusion		0.0702272	0.688511
AXIN1	Silent	0.140187	31	0.451942	N	TSG	TSG	0.196257	0.28999
MYOD1	Missense	0.139879	32	0.44513	N	Oncogene	Oncogene	0.112512	0.539816
RANBP2	Silent	0.139444	60	0.287958	N	TSG, fusion	TSG	-0.00680076	0.958871
AFF3	Missense	0.139173	155	0.084154	N	oncogene, fusion	Oncogene	0.119614	0.138218
SLC34A2	Missense	0.138482	84	0.209023	N	TSG, fusion	TSG	0.0168547	0.879051
EWSR1	Silent	0.137908	14	0.638247	N	oncogene, fusion	Oncogene	0.0128468	0.965233
RAF1	Missense	0.135963	57	0.313241	N	oncogene, fusion	Oncogene	0.357946	0.00626114
CBLB	Missense	0.13577	94	0.19197	N	TSG	TSG	0.0689414	0.50909
UBR5	Missense	0.135305	188	0.0641182	N	TSG	TSG	0.216038	0.00290465
PTEN	Missense	0.134899	174	0.0759409	N	TSG	TSG	0.313098	2.5932e-05
ARID1B	Missense	0.134243	162	0.088546	N	TSG	TSG	0.187008	0.0171791
DNM2	Missense	0.13395	67	0.279842	N	TSG	TSG	0.164769	0.182717
PRKAR1A	Missense	0.132721	31	0.47662	N	oncogene, TSG, fusion		-0.014673	0.937556
AFF3	Silent	0.132642	76	0.253355	N	oncogene, fusion	Oncogene	0.133142	0.251553
DROSHA	Missense	0.132517	99	0.191023	N	TSG	TSG	0.141012	0.163862
BCL11B	Missense	0.132387	99	0.191463	N	oncogene, TSG, fusion		0.162843	0.107297
LMNA	Missense	0.13209	52	0.350583	N	fusion		0.0547098	0.700077
EP300	Missense	0.131664	164	0.0928497	N	TSG, fusion	TSG	0.309627	5.47365e-05
KMT2D	Nonsense	0.130268	14	0.657134	N	oncogene, TSG		-0.0138344	0.962562
PRDM16	Silent	0.129376	75	0.268612	N	oncogene, fusion	Oncogene	0.135006	0.248153
NUP214	Silent	0.129216	49	0.376222	N	fusion		0.274168	0.0566061
CREBBP	Nonsense	0.129082	43	0.409392	N	oncogene, TSG, fusion		0.152195	0.329913
TRIM27	Missense	0.128692	23	0.558407	N	oncogene, fusion	Oncogene	0.0272595	0.90174
BCORL1	Silent	0.127994	62	0.321489	N	oncogene, TSG		0.178245	0.165725
IL7R	Missense	0.127816	81	0.255481	N	Oncogene	Oncogene	0.096473	0.391576
SOCS1	Missense	0.127184	53	0.364128	N	TSG	TSG	-0.0397514	0.777479
KMT2C	Silent	0.126261	108	0.192884	N	TSG	TSG	0.0862628	0.374705
FGFR1	Missense	0.125707	84	0.25454	N	oncogene, fusion	Oncogene	0.0430029	0.697718
PPP2R1A	Missense	0.125141	53	0.371947	N	TSG	TSG	0.0714801	0.611015
RPL5	Missense	0.124675	30	0.51155	N	TSG	TSG	0.259008	0.166947
PTPRB	Silent	0.123991	97	0.226274	N	TSG	TSG	0.135626	0.185312
PDGFRA	Missense	0.121601	137	0.156915	N	oncogene, fusion	Oncogene	0.0965327	0.261796
FGFR4	Silent	0.121122	27	0.547299	N	Oncogene	Oncogene	0.286111	0.14796
EGFR	Missense	0.121053	153	0.13608	N	Oncogene	Oncogene	-0.00675736	0.933931
GATA3	Missense	0.120454	59	0.363484	N	oncogene, TSG		0.171626	0.193689
BCORL1	Missense	0.119607	132	0.171933	N	oncogene, TSG		0.0799738	0.362005
ARNT	Missense	0.117956	57	0.382187	N	oncogene, TSG, fusion		0.069165	0.609191
ETV6	Missense	0.117737	62	0.362099	N	TSG, fusion	TSG	0.0341953	0.791894
ARID1B	Nonsense	0.117711	32	0.521122	N	TSG	TSG	-0.050726	0.78277
ERBB4	Missense	0.117517	235	0.0721556	N	oncogene, TSG		0.211882	0.00108326
UBR5	Silent	0.116583	60	0.375035	N	TSG	TSG	0.0576927	0.661495
CDKN2A	Missense	0.11569	63	0.366573	N	TSG	TSG	-0.00857694	0.946808
SMO	Missense	0.114339	65	0.364448	N	Oncogene	Oncogene	0.0458067	0.717105
STAT5B	Silent	0.113683	15	0.686648	N	oncogene, TSG, fusion		0.159061	0.571242
MAP3K13	Silent	0.113446	25	0.589239	N	oncogene, TSG		0.041513	0.843809
STAT3	Silent	0.113419	37	0.503887	N	Oncogene	Oncogene	0.21298	0.205648
COL1A1	Missense	0.112992	150	0.168605	N	fusion		0.0883681	0.282224
LIFR	Nonsense	0.112574	11	0.741744	N	fusion		0.109908	0.747684
NCOA2	Missense	0.112392	122	0.217747	N	oncogene, fusion	Oncogene	0.126199	0.166018
BCL11A	Silent	0.112264	46	0.457595	N	oncogene, fusion	Oncogene	0.0691171	0.648088
ARHGEF12	Silent	0.111983	43	0.474647	N	TSG, fusion	TSG	0.0424155	0.787112
ERBB4	Nonsense	0.111346	21	0.630866	N	oncogene, TSG		0.072754	0.753976
AR	Missense	0.11042	97	0.281608	N	Oncogene	Oncogene	0.198273	0.0515557
PDE4DIP	Silent	0.1104	87	0.308697	N	fusion		0.242004	0.023927
TRIM33	Missense	0.107661	71	0.371498	N	TSG, fusion	TSG	0.0908725	0.451044
SF3B1	Silent	0.10674	26	0.60377	N	Oncogene	Oncogene	-0.016045	0.937991
BCL9L	Missense	0.105777	119	0.252239	N	oncogene, TSG		0.0965188	0.296382
CD79B	Missense	0.105567	24	0.623471	N	Oncogene	Oncogene	-0.0438457	0.838799
CACNA1D	Silent	0.104949	84	0.342068	N	Oncogene	Oncogene	0.124055	0.260889
RNF213	Missense	0.104098	209	0.133619	N	fusion		0.102295	0.14052
NTRK3	Silent	0.103684	60	0.430482	N	oncogene, fusion	Oncogene	0.10879	0.408002
SF3B1	Missense	0.103008	120	0.2629	N	Oncogene	Oncogene	-0.0431796	0.639587
STAT6	Missense	0.101758	67	0.412568	N	oncogene, fusion	Oncogene	0.00616446	0.960514
MAP3K13	Nonsense	0.101156	11	0.767277	N	oncogene, TSG		0.115006	0.736334
WT1	Silent	0.100909	25	0.63127	N	oncogene, TSG, fusion		-0.0134399	0.94916
BTG1	Silent	0.100458	11	0.768846	N	TSG, fusion	TSG	0.156105	0.6467
HIST1H3B	Missense	0.100439	42	0.526815	N	Oncogene	Oncogene	-0.00187593	0.990593
PPFIBP1	Silent	0.100031	27	0.619593	N	fusion		0.105892	0.599112
ASXL1	Missense	0.0977656	103	0.325874	N	TSG	TSG	0.138124	0.164112
DICER1	Missense	0.0962088	120	0.295879	N	TSG	TSG	0.042986	0.64109
NF1	Silent	0.0954935	69	0.435083	N	TSG, fusion	TSG	0.099186	0.417451
TAL1	Missense	0.0947331	28	0.631578	N	oncogene, fusion	Oncogene	-0.0463786	0.814714
CTCF	Silent	0.0932097	23	0.672286	N	TSG	TSG	0.0037903	0.986306
TSHR	Missense	0.0931161	68	0.450092	N	Oncogene	Oncogene	0.233894	0.0548953
MED12	Missense	0.0922455	180	0.218095	N	TSG	TSG	0.113347	0.129771
NUP214	Missense	0.09069	118	0.328731	N	fusion		0.209669	0.022683
PAX3	Silent	0.0906045	24	0.673724	N	oncogene, fusion	Oncogene	0.176138	0.410338
CASC5	Missense	0.0872579	121	0.341254	N	TSG, fusion	TSG	0.115829	0.205816
FLT4	Missense	0.0870928	138	0.309756	N	Oncogene	Oncogene	0.0826193	0.335358
CDK12	Nonsense	0.0869868	19	0.723266	N	TSG	TSG	0.0276415	0.910564
PTPN11	Missense	0.0869636	66	0.487486	N	Oncogene	Oncogene	0.100687	0.421164
STAT3	Missense	0.0869331	77	0.452182	N	Oncogene	Oncogene	-0.0422036	0.715529
FLT3	Missense	0.0862743	106	0.379207	N	Oncogene	Oncogene	-0.0323126	0.742292
KLF6	Missense	0.0861115	22	0.70318	N	TSG	TSG	-0.00557931	0.980341
SMARCA4	Silent	0.0855921	65	0.497821	N	TSG	TSG	0.0730083	0.563289
FOXA1	Missense	0.0846234	67	0.49596	N	Oncogene	Oncogene	0.0653054	0.599549
TNFRSF17	Missense	0.0845784	16	0.755475	N	oncogene, fusion	Oncogene	-0.0491183	0.856647
PIK3CA	Missense	0.0836642	164	0.286831	N	Oncogene	Oncogene	0.0788087	0.31582
H3F3A	Missense	0.0826908	21	0.721582	N	Oncogene	Oncogene	-0.0860412	0.71076
MECOM	Silent	0.0816048	51	0.569168	N	oncogene, fusion	Oncogene	-0.0384673	0.788699
ARID1A	Silent	0.0813528	45	0.595241	N	TSG, fusion	TSG	-0.00536701	0.972088
MPL	Missense	0.0789875	44	0.610291	N	Oncogene	Oncogene	0.194767	0.205184
SPEN	Nonsense	0.0781323	32	0.670801	N	TSG	TSG	0.105531	0.565404
ABL1	Silent	0.0773574	32	0.673886	N	oncogene, fusion	Oncogene	0.0530879	0.772914
MTOR	Missense	0.0763419	228	0.250937	N	Oncogene	Oncogene	0.090777	0.171942
GATA3	Silent	0.0752759	33	0.677158	N	oncogene, TSG		-0.0182154	0.919858
TRIP11	Missense	0.0698464	143	0.407148	N	fusion		0.235842	0.00457375
TOP1	Missense	0.0697333	45	0.648982	N	fusion		-0.0193842	0.899427
ETV5	Missense	0.0675702	68	0.584039	N	oncogene, fusion	Oncogene	0.113033	0.358744
SPEN	Silent	0.0673692	109	0.486405	N	TSG	TSG	0.158459	0.0998242
EP300	Silent	0.0672698	37	0.692407	N	TSG, fusion	TSG	0.0953206	0.574666
RNF213	Silent	0.0658838	101	0.512729	N	fusion		0.0636135	0.527393
SUFU	Missense	0.0649375	39	0.6945	N	TSG	TSG	-0.0524992	0.750933
ATP2B3	Silent	0.0632536	65	0.616672	N	TSG	TSG	0.122557	0.33076
SLC34A2	Silent	0.0631702	49	0.666318	N	TSG, fusion	TSG	0.109322	0.454617
MITF	Missense	0.0624761	37	0.713363	N	Oncogene	Oncogene	-0.0595708	0.726166
H3F3B	Missense	0.0619143	15	0.826495	N	Oncogene	Oncogene	-0.0264549	0.925438
CREB3L1	Missense	0.0612399	44	0.69292	N	TSG, fusion	TSG	0.159284	0.301715
BCR	Silent	0.0612271	49	0.676007	N	fusion		0.0791426	0.588821
TSC2	Silent	0.0606707	65	0.63116	N	TSG	TSG	0.10824	0.390755
KDR	Silent	0.0600169	65	0.63485	N	Oncogene	Oncogene	0.0927237	0.462558
NONO	Missense	0.059944	47	0.688973	N	fusion		-0.00531485	0.971716
CDH1	Missense	0.057306	108	0.555797	N	TSG	TSG	0.0366967	0.706134
CLIP1	Silent	0.055461	42	0.727202	N	fusion		0.0827044	0.602573
PTCH1	Missense	0.0535269	128	0.548454	N	TSG	TSG	0.0493478	0.580149
TERT	Missense	0.0519814	83	0.64071	N	oncogene, TSG		0.0673207	0.545375
SLC45A3	Missense	0.0511002	49	0.727318	N	fusion		-0.0465387	0.750839
FBXO11	Silent	0.0510937	17	0.845593	N	TSG	TSG	-0.122566	0.639332
HSP90AA1	Missense	0.0506362	56	0.710922	N	fusion		-0.0118548	0.930898
PLAG1	Silent	0.05	22	0.825117	N	oncogene, fusion	Oncogene	0.0825776	0.714858
IL6ST	Missense	0.0498584	77	0.666747	N	Oncogene	Oncogene	-0.016054	0.889784
PICALM	Missense	0.0489527	47	0.743848	N	fusion		-0.0366186	0.806947
NSD1	Missense	0.0469214	165	0.54953	N	fusion		0.119228	0.12718
NOTCH1	Missense	0.04655	235	0.477594	N	oncogene, TSG, fusion		0.0310108	0.636238
ERBB2	Missense	0.0452381	109	0.640433	N	oncogene, fusion	Oncogene	0.0839209	0.385618
CREBBP	Silent	0.0450592	79	0.693351	N	oncogene, TSG, fusion		0.0799456	0.483697
CANT1	Missense	0.0439307	33	0.8082	N	fusion		0.0112373	0.95051
XPO1	Silent	0.0430709	19	0.861019	N	Oncogene	Oncogene	-0.113254	0.64434
USP6	Silent	0.0414119	33	0.81901	N	oncogene, fusion	Oncogene	0.031927	0.859996
AKT2	Missense	0.040219	41	0.802847	N	Oncogene	Oncogene	-0.021151	0.895571
POT1	Missense	0.0400735	76	0.731072	N	TSG	TSG	0.210545	0.0679122
SALL4	Silent	0.0378703	57	0.779723	N	Oncogene	Oncogene	0.0236726	0.861245
OLIG2	Missense	0.0376858	17	0.885819	N	oncogene, fusion	Oncogene	-0.00446566	0.986429
ELL	Silent	0.0364568	24	0.8657	N	TSG, fusion	TSG	0.0537164	0.803139
RUNX1T1	Silent	0.0360857	44	0.816111	N	oncogene, TSG, fusion		-0.0462601	0.765566
SDHA	Missense	0.0353285	62	0.78516	N	TSG	TSG	0.0611875	0.636621
GATA1	Silent	0.0341262	18	0.893063	N	oncogene, TSG		0.0525398	0.835973
ABI1	Missense	0.0333889	33	0.853653	N	TSG, fusion	TSG	-0.0573533	0.751223
TPM3	Silent	0.0324443	12	0.920269	N	TSG, fusion	TSG	-0.0850195	0.792776
CNOT3	Silent	0.0323821	23	0.883387	N	TSG	TSG	0.100989	0.646599
TSC1	Missense	0.0318033	81	0.778057	N	TSG	TSG	-0.0224972	0.841987
VHL	Missense	0.0317777	87	0.770142	N	TSG	TSG	0.0222994	0.837563
EZR	Missense	0.0316564	48	0.830864	N	fusion		-0.042847	0.772458
POLE	Missense	0.0312422	182	0.675451	N	TSG	TSG	-0.0252306	0.735297
AKT1	Silent	0.0310405	15	0.912556	N	Oncogene	Oncogene	-0.0245881	0.930687
CCND2	Missense	0.0300514	28	0.879344	N	oncogene, fusion	Oncogene	-0.117564	0.551309
CHD4	Silent	0.0297249	44	0.848104	N	Oncogene	Oncogene	0.0110292	0.943354
USP8	Missense	0.0285559	69	0.815826	N	Oncogene	Oncogene	-0.0430491	0.725421
MYC	Missense	0.028127	84	0.799515	N	oncogene, fusion	Oncogene	-0.0535345	0.628636
PCM1	Missense	0.0258389	101	0.797574	N	fusion		-0.0494381	0.623453
CTNNB1	Missense	0.0242848	113	0.798477	N	oncogene, fusion	Oncogene	-0.0813078	0.39193
MLLT3	Missense	0.0224678	47	0.880841	N	fusion		-0.0282242	0.850624
SND1	Missense	0.018309	72	0.878674	N	oncogene, fusion	Oncogene	-0.0791971	0.508428
PPARG	Missense	0.0182125	42	0.908859	N	TSG, fusion	TSG	-0.0050928	0.974465
SH2B3	Missense	0.0178576	38	0.915255	N	TSG	TSG	-0.0599328	0.720769
POLD1	Missense	0.0160712	106	0.870115	N	TSG	TSG	0.0539167	0.583058
SRSF2	Missense	0.0151505	24	0.943984	N	Oncogene	Oncogene	-0.0658031	0.759993
AXIN1	Nonsense	0.0147178	40	0.928179	N	TSG	TSG	0.228703	0.155762
FGFR2	Missense	0.0118601	120	0.897701	N	oncogene, fusion	Oncogene	-0.0608887	0.508847
JUN	Missense	0.00963734	26	0.962732	N	Oncogene	Oncogene	0.199635	0.328189
BRAF	Missense	0.00911206	94	0.930541	N	oncogene, fusion	Oncogene	-0.0711583	0.495531
RSPO3	Missense	0.00908813	27	0.964116	N	oncogene, fusion	Oncogene	-0.0896921	0.656393
DNMT3A	Silent	0.00890822	38	0.957668	N	TSG	TSG	0.0658968	0.694265
SMAD4	Nonsense	0.00881024	31	0.962483	N	TSG	TSG	0.695694	1.39388e-05
AXIN2	Missense	0.00840041	73	0.943767	N	TSG	TSG	-0.0519001	0.662782
KMT2C	Missense	0.00325868	378	0.94965	N	TSG	TSG	0.0402108	0.435677
C2orf44	Silent	0	15	1	N	fusion		-0.121155	0.667113
CCND3	Missense	0	24	1	N	oncogene, fusion	Oncogene	-0.0853049	0.691868
MKL1	Missense	0	75	1	N	oncogene, TSG, fusion		0.0432437	0.712587
POT1	Silent	0	12	1	N	TSG	TSG	0.301665	0.340636
RPN1	Silent	0	15	1	N	fusion		0.0915093	0.745674
JUN	Silent	0	13	1	N	Oncogene	Oncogene	-0.0629796	0.838043
FGFR3	Missense	-0.000146365	75	0.999006	N	oncogene, fusion	Oncogene	-0.0300352	0.798104
NRG1	Silent	-0.00248349	28	0.989993	N	TSG, fusion	TSG	-0.047834	0.809003
APC	Missense	-0.00500369	212	0.942264	N	TSG	TSG	0.190586	0.00536705
BRD4	Missense	-0.00579939	57	0.965849	N	oncogene, fusion	Oncogene	-0.0351905	0.794959
PRCC	Missense	-0.00700011	32	0.969669	N	fusion		0.0812312	0.658516
KIT	Missense	-0.00744141	112	0.937931	N	Oncogene	Oncogene	-0.0730157	0.444225
NOTCH1	Silent	-0.0100499	99	0.921355	N	oncogene, TSG, fusion		-0.0577046	0.570487
DCTN1	Silent	-0.0102155	31	0.956504	N	fusion		-0.0689365	0.712509
NCOR2	Silent	-0.0136885	60	0.917324	N	TSG	TSG	-0.145965	0.265783
MLLT1	Missense	-0.0143837	41	0.928878	N	fusion		0.064029	0.69084
PDGFRB	Silent	-0.0146205	49	0.920577	N	oncogene, fusion	Oncogene	0.0224912	0.878088
BCL9L	Silent	-0.0150488	38	0.928547	N	oncogene, TSG		-0.0748617	0.655098
JAK1	Missense	-0.0217631	105	0.82559	N	oncogene, TSG		-0.0450203	0.648369
GATA2	Missense	-0.0230697	47	0.877673	N	Oncogene	Oncogene	0.029043	0.846342
TBX3	Silent	-0.0240261	28	0.90341	N	oncogene, TSG		-0.0289158	0.883872
COL2A1	Missense	-0.0263475	143	0.754767	N	fusion		-0.0106313	0.899716
RANBP2	Missense	-0.0266662	212	0.699468	N	TSG, fusion	TSG	0.0912699	0.185564
NOTCH1	Nonsense	-0.0268277	26	0.896495	N	oncogene, TSG, fusion		-0.0879251	0.669298
BCOR	Silent	-0.027703	51	0.846982	N	TSG, fusion	TSG	0.0464841	0.746007
TSHR	Silent	-0.0280374	37	0.869162	N	Oncogene	Oncogene	-0.0606915	0.721219
MSH2	Missense	-0.0287082	63	0.823265	N	TSG	TSG	-0.0941761	0.462848
SPOP	Missense	-0.0288023	66	0.818427	N	TSG	TSG	-0.00648128	0.958809
TCF3	Missense	-0.0301628	48	0.838735	N	oncogene, TSG, fusion		0.0397786	0.788364
MEN1	Nonsense	-0.0346301	14	0.906442	N	TSG	TSG	-0.14435	0.622476
AMER1	Silent	-0.0349797	23	0.874103	N	TSG	TSG	-0.000349781	0.998736
MSN	Silent	-0.0368566	20	0.8774	N	fusion		-0.15764	0.506841
RET	Missense	-0.0376352	129	0.671972	N	oncogene, fusion	Oncogene	-0.0588355	0.507771
KLK2	Silent	-0.0386289	13	0.900294	N	fusion		-0.085549	0.781104
DAXX	Missense	-0.0406678	57	0.763905	N	oncogene, TSG		-0.0796529	0.555875
APC	Silent	-0.0418972	52	0.768063	N	TSG	TSG	-0.0993024	0.483673
LCK	Silent	-0.0431666	18	0.864954	N	oncogene, fusion	Oncogene	-0.0806713	0.750328
ERC1	Missense	-0.0460088	68	0.709475	N	fusion		-0.0137765	0.911218
PIK3R1	Missense	-0.0472801	86	0.665535	N	TSG	TSG	-0.0499193	0.648071
PDGFB	Silent	-0.0474495	17	0.856494	N	oncogene, fusion	Oncogene	-0.0464786	0.859403
NFE2L2	Missense	-0.0480026	74	0.684641	N	oncogene, TSG		0.0494519	0.675643
CXCR4	Silent	-0.0511251	17	0.845499	N	Oncogene	Oncogene	-0.0522468	0.842149
BAP1	Missense	-0.0519132	84	0.639084	N	TSG	TSG	-0.0208486	0.85069
LMNA	Silent	-0.0524448	22	0.816703	N	fusion		-0.0712453	0.752713
MAML2	Missense	-0.0623068	87	0.566434	N	oncogene, fusion	Oncogene	-0.0638188	0.557035
EIF3E	Missense	-0.062949	32	0.732151	N	TSG, fusion	TSG	-0.0632918	0.730746
EPAS1	Missense	-0.0689414	62	0.594427	N	oncogene, TSG		-0.0580022	0.654303
HLA-A	Missense	-0.0696218	40	0.669465	N	fusion		-0.11902	0.464483
ATP1A1	Missense	-0.0700089	71	0.561815	N	oncogene, TSG		-0.0684314	0.570685
TP53	Silent	-0.072406	26	0.725211	N	oncogene, TSG, fusion		0.402088	0.0417223
NSD1	Nonsense	-0.0777955	13	0.800566	N	fusion		-0.14722	0.63126
ATRX	Silent	-0.0801439	43	0.609438	N	TSG	TSG	-0.124177	0.427563
KRAS	Missense	-0.0835211	48	0.572492	N	Oncogene	Oncogene	-0.0581692	0.694528
DDX5	Missense	-0.0876745	56	0.520524	N	oncogene, fusion	Oncogene	-0.0712227	0.601932
MN1	Silent	-0.0914468	41	0.569607	N	oncogene, fusion	Oncogene	-0.00542746	0.973134
PDGFB	Missense	-0.0955871	28	0.628493	N	oncogene, fusion	Oncogene	-0.185287	0.345193
PIM1	Silent	-0.101455	24	0.637131	N	oncogene, fusion	Oncogene	-0.109723	0.609784
RHOH	Silent	-0.102521	14	0.727274	N	TSG, fusion	TSG	-0.157554	0.590626
PTEN	Silent	-0.103203	14	0.725522	N	TSG	TSG	-0.148543	0.612292
ETNK1	Missense	-0.104176	40	0.522357	N	TSG	TSG	-0.10307	0.526805
TRIP11	Silent	-0.106409	37	0.53077	N	fusion		-0.12985	0.443683
CBFA2T3	Silent	-0.10751	21	0.642754	N	TSG, fusion	TSG	-0.0583444	0.801652
WHSC1L1	Missense	-0.108125	44	0.484786	N	oncogene, fusion	Oncogene	-0.0844676	0.585657
FGFR1	Silent	-0.108338	30	0.568774	N	oncogene, fusion	Oncogene	-0.0369081	0.846466
POU5F1	Missense	-0.113402	25	0.589384	N	oncogene, fusion	Oncogene	-0.108224	0.6066
CREB3L2	Missense	-0.11634	47	0.436123	N	oncogene, fusion	Oncogene	-0.116074	0.43718
RNF43	Silent	-0.120693	22	0.592637	N	TSG	TSG	-0.128782	0.567884
HIST1H3B	Silent	-0.124386	15	0.658725	N	Oncogene	Oncogene	-0.171554	0.540971
MYC	Silent	-0.127509	29	0.509797	N	oncogene, fusion	Oncogene	-0.196651	0.306571
ARHGAP26	Silent	-0.138155	16	0.609875	N	TSG, fusion	TSG	-0.236499	0.37785
ELL	Missense	-0.140096	52	0.321889	N	TSG, fusion	TSG	-0.140386	0.320878
TCF7L2	Silent	-0.140282	30	0.45968	N	oncogene, fusion	Oncogene	-0.160555	0.396692
KAT6B	Silent	-0.141375	55	0.303213	N	TSG, fusion	TSG	-0.169735	0.215386
CRTC1	Missense	-0.14629	56	0.281998	N	oncogene, fusion	Oncogene	-0.108919	0.42425
RPL22	Missense	-0.150445	11	0.658826	N	TSG, fusion	TSG	-0.168709	0.619978
FOXO3	Silent	-0.151308	14	0.605611	N	oncogene, TSG, fusion		-0.127938	0.662932
MED12	Silent	-0.15194	56	0.263621	N	TSG	TSG	-0.120372	0.376868
ACVR2A	Nonsense	-0.152078	14	0.603755	N	TSG	TSG	-0.195687	0.502566
RANBP2	Nonsense	-0.153608	14	0.600075	N	TSG, fusion	TSG	-0.187973	0.519877
NTRK1	Silent	-0.154771	43	0.321694	N	oncogene, TSG, fusion		-0.156475	0.316331
POLE	Silent	-0.16235	71	0.176152	N	TSG	TSG	-0.156264	0.193142
CDKN1B	Nonsense	-0.165446	12	0.607347	N	TSG	TSG	-0.127299	0.693396
ATR	Silent	-0.174098	46	0.247207	N	TSG	TSG	-0.132845	0.378799
MSH2	Nonsense	-0.174608	10	0.629479	N	TSG	TSG	-0.228559	0.525336
GNA11	Silent	-0.176569	17	0.497823	N	Oncogene	Oncogene	-0.125025	0.632571
ETNK1	Silent	-0.186411	15	0.505921	N	TSG	TSG	-0.263622	0.342433
STAG2	Silent	-0.187025	33	0.297328	N	TSG	TSG	-0.114365	0.526258
MAML2	Silent	-0.192776	49	0.184482	N	oncogene, fusion	Oncogene	-0.234458	0.104905
DNM2	Silent	-0.19602	34	0.266545	N	TSG	TSG	-0.161417	0.361764
DDX10	Missense	-0.196153	56	0.147369	N	TSG, fusion	TSG	-0.102644	0.451579
YWHAE	Missense	-0.196178	24	0.358232	N	TSG, fusion	TSG	-0.183417	0.390949
TRAF7	Silent	-0.19687	19	0.419187	N	TSG	TSG	-0.213922	0.379181
CYLD	Silent	-0.198761	25	0.340856	N	TSG	TSG	-0.190911	0.360647
CCND1	Missense	-0.199572	15	0.47578	N	oncogene, fusion	Oncogene	-0.221269	0.428055
PHOX2B	Silent	-0.201653	18	0.422313	N	TSG	TSG	-0.116963	0.64394
BCL2	Silent	-0.201823	51	0.155538	N	oncogene, fusion	Oncogene	-0.21021	0.138718
SH3GL1	Missense	-0.20324	37	0.227635	N	oncogene, fusion	Oncogene	-0.154074	0.362568
PHF6	Missense	-0.207445	28	0.289496	N	TSG	TSG	-0.117976	0.549906
AKT1	Missense	-0.210612	34	0.231852	N	Oncogene	Oncogene	0.0100628	0.954958
MYO5A	Silent	-0.21238	35	0.220628	N	fusion		-0.177072	0.30887
FUS	Missense	-0.219917	36	0.197474	N	TSG, fusion	TSG	-0.104326	0.544833
RARA	Silent	-0.225977	16	0.400039	N	oncogene, fusion	Oncogene	-0.237948	0.374849
GNAQ	Missense	-0.226016	29	0.238427	N	Oncogene	Oncogene	-0.109961	0.570146
DAXX	Silent	-0.226116	24	0.288035	N	oncogene, TSG		-0.179311	0.401821
PRKACA	Missense	-0.227055	26	0.264651	N	Oncogene	Oncogene	-0.171934	0.400987
IL7R	Silent	-0.227343	28	0.244645	N	Oncogene	Oncogene	0.083104	0.674175
STK11	Silent	-0.22748	11	0.501134	N	TSG	TSG	-0.344995	0.298775
FOXA1	Silent	-0.241592	22	0.278735	N	Oncogene	Oncogene	-0.224686	0.314761
CASC5	Silent	-0.241657	23	0.26662	N	TSG, fusion	TSG	-0.168756	0.441455
CDK12	Silent	-0.243611	28	0.211584	N	TSG	TSG	-0.250336	0.19885
MAP2K2	Missense	-0.245196	31	0.183685	N	Oncogene	Oncogene	-0.135755	0.466508
MEN1	Missense	-0.245325	49	0.0893166	N	TSG	TSG	-0.124133	0.395439
MYD88	Missense	-0.248701	21	0.276993	N	Oncogene	Oncogene	-0.2379	0.299063
PER1	Silent	-0.250139	40	0.119537	N	TSG, fusion	TSG	-0.191634	0.236182
ZNF278	Missense	-0.260376	13	0.390248	N	TSG, fusion	TSG	-0.331557	0.268436
FOXL2	Missense	-0.263191	28	0.175998	N	oncogene, TSG		-0.182719	0.352038
EZH2	Missense	-0.267683	60	0.0386643	N	oncogene, TSG		-0.163586	0.211698
TSC1	Silent	-0.289267	35	0.0919074	N	TSG	TSG	-0.251768	0.144563
DEK	Missense	-0.289772	23	0.179859	N	oncogene, fusion	Oncogene	-0.162492	0.458832
MAP2K1	Silent	-0.300684	11	0.368939	N	Oncogene	Oncogene	-0.300959	0.36848
HRAS	Missense	-0.30097	22	0.173489	N	Oncogene	Oncogene	-0.227734	0.308066
KLF4	Missense	-0.302606	37	0.0686904	N	oncogene, TSG		-0.174846	0.300647
POLE	Nonsense	-0.303468	11	0.364302	N	TSG	TSG	-0.209307	0.536791
ETV5	Silent	-0.306186	17	0.231988	N	oncogene, fusion	Oncogene	-0.262905	0.307967
CCDC6	Missense	-0.306712	31	0.0932983	N	TSG, fusion	TSG	-0.150974	0.417535
MEN1	Silent	-0.31854	20	0.171063	N	TSG	TSG	-0.303719	0.192977
NRAS	Missense	-0.340622	27	0.082106	N	Oncogene	Oncogene	-0.184901	0.355847
NPM1	Missense	-0.351267	21	0.118434	N	oncogene, fusion	Oncogene	-0.149532	0.517673
TGFBR2	Silent	-0.365419	16	0.163982	N	TSG	TSG	-0.300426	0.258227
CACNA1D	Nonsense	-0.372942	13	0.209455	N	Oncogene	Oncogene	-0.456639	0.116744
PSIP1	Missense	-0.374566	18	0.12566	N	oncogene, fusion	Oncogene	-0.163498	0.516823
HSP90AB1	Silent	-0.378963	20	0.0993977	N	fusion		-0.234837	0.318944
RAD21	Silent	-0.379246	14	0.181116	N	oncogene, TSG		-0.2536	0.381658
CDKN1B	Missense	-0.40875	17	0.103306	N	TSG	TSG	-0.293597	0.252724
CLIP1	Nonsense	-0.415653	11	0.203588	N	fusion		-0.311629	0.350883
MLLT3	Silent	-0.422384	27	0.0281781	N	fusion		-0.215788	0.279693
CEBPA	Missense	-0.42384	16	0.101831	N	TSG	TSG	-0.244224	0.361998
BCL7A	Silent	-0.538816	10	0.108045	N	fusion		-0.562279	0.0906706
ZNF384	Silent	-0.549135	15	0.0339931	N	fusion		-0.419638	0.119432

## Sheet: column descriptions
Gene	Gene name
SubType	Mutation Type, either Missense, Nonsense, or Silent
Spearman Rho	Spearman rank correlation between mutability and observed mutation frequency
UniqueMutations	Number of unique mutations in that gene/subtype
SpearmanPValue	P value for Spearman correlation test
RoleinCancer	Role in Cancer as defined by Cosmic
BinnedRole	Either TSG or Oncogene, genes labeled only fusion, or both TSG and Oncogene were not binned
Pearson R	Pearson correlation coefficient between mutability and observed mutation frequency
PearsonPValue	P value for Pearson correlation test
