# Supplementary material for: Finding driver mutations in cancer: Elucidating the role of background mutational processes
Source: PLoS Comput Biol. 2019 Apr 29;15(4):e1006981. doi: 10.1371/journal.pcbi.1006981 (PMC6508748; doi:10.1371/journal.pcbi.1006981)
Supplement: S3 Table — (XLSX) [file pcbi.1006981.s009.xlsx]

## Sheet: GO Terms
gene	BinnedRole	RoleinCancer	ensembl_gene_id	Biological Process	Molecular Function	Cellular Component
HOXA11		oncogene, TSG, fusion	ENSG00000005073	GO:0006355|regulation of transcription, DNA-templated, GO:0007275|multicellular organism development, GO:0045893|positive regulation of transcription, DNA-templated, GO:0006357|regulation of transcription by RNA polymerase II, GO:0001501|skeletal system development, GO:0032332|positive regulation of chondrocyte differentiation, GO:0009653|anatomical structure morphogenesis, GO:0009953|dorsal/vent…	GO:0003677|DNA binding, GO:0043565|sequence-specific DNA binding, GO:0000981|DNA-binding transcription factor activity, RNA polymerase II-specific	GO:0005634|nucleus, GO:0005654|nucleoplasm, GO:0032991|protein-containing complex, GO:0032993|protein-DNA complex, GO:0005667|transcription factor complex
CD79B	Oncogene	oncogene	ENSG00000007312	GO:0007166|cell surface receptor signaling pathway, GO:0002376|immune system process, GO:0002250|adaptive immune response, GO:0050853|B cell receptor signaling pathway, GO:0006955|immune response, GO:0007165|signal transduction, GO:0051260|protein homooligomerization, GO:0030183|B cell differentiation, GO:0009617|response to bacterium	GO:0005515|protein binding, GO:0004888|transmembrane signaling receptor activity, GO:0042803|protein homodimerization activity, GO:0042802|identical protein binding	GO:0016020|membrane, GO:0016021|integral component of membrane, GO:0005794|Golgi apparatus, GO:0005829|cytosol, GO:0005654|nucleoplasm, GO:0005886|plasma membrane, GO:0009897|external side of plasma membrane, GO:0070062|extracellular exosome, GO:0019815|B cell receptor complex, GO:0005887|integral component of plasma membrane
CD74	Oncogene	oncogene, fusion	ENSG00000019582	GO:0070374|positive regulation of ERK1 and ERK2 cascade, GO:0048146|positive regulation of fibroblast proliferation, GO:0006886|intracellular protein transport, GO:0007165|signal transduction, GO:0006955|immune response, GO:0002376|immune system process, GO:0002250|adaptive immune response, GO:0050900|leukocyte migration, GO:0019882|antigen processing and presentation, GO:0008283|cell proliferati…	GO:0005515|protein binding, GO:0019955|cytokine binding, GO:0042802|identical protein binding, GO:0042289|MHC class II protein binding, GO:0001540|amyloid-beta binding, GO:0023026|MHC class II protein complex binding, GO:0004896|cytokine receptor activity, GO:0035718|macrophage migration inhibitory factor binding, GO:0042609|CD4 receptor binding, GO:0042658|MHC class II protein binding, via antig…	GO:0016020|membrane, GO:0016021|integral component of membrane, GO:0005783|endoplasmic reticulum, GO:0005789|endoplasmic reticulum membrane, GO:0005794|Golgi apparatus, GO:0005886|plasma membrane, GO:0005764|lysosome, GO:0005768|endosome, GO:0070062|extracellular exosome, GO:0005622|intracellular, GO:0009986|cell surface, GO:0032588|trans-Golgi network membrane, GO:0000139|Golgi membrane, GO:0030…
TNFRSF17	Oncogene	oncogene, fusion	ENSG00000048462	GO:0007165|signal transduction, GO:0002376|immune system process, GO:0002250|adaptive immune response, GO:0007275|multicellular organism development, GO:0033209|tumor necrosis factor-mediated signaling pathway, GO:0008283|cell proliferation, GO:0002260|lymphocyte homeostasis	GO:0038023|signaling receptor activity	GO:0016020|membrane, GO:0016021|integral component of membrane, GO:0005886|plasma membrane, GO:0012505|endomembrane system
GNA11	Oncogene	oncogene	ENSG00000088256	GO:0007186|G protein-coupled receptor signaling pathway, GO:0007165|signal transduction, GO:0007213|G protein-coupled acetylcholine receptor signaling pathway, GO:0007603|phototransduction, visible light, GO:0009649|entrainment of circadian clock, GO:0007188|adenylate cyclase-modulating G protein-coupled receptor signaling pathway, GO:0030168|platelet activation, GO:0060158|phospholipase C-activa…	GO:0046872|metal ion binding, GO:0000166|nucleotide binding, GO:0003924|GTPase activity, GO:0005525|GTP binding, GO:0001664|G protein-coupled receptor binding, GO:0019001|guanyl nucleotide binding, GO:0031683|G-protein beta/gamma-subunit complex binding, GO:0031826|type 2A serotonin receptor binding	GO:0005737|cytoplasm, GO:0016020|membrane, GO:0005765|lysosomal membrane, GO:0005886|plasma membrane, GO:0005834|heterotrimeric G-protein complex, GO:0001750|photoreceptor outer segment, GO:0070062|extracellular exosome
BCL3	Oncogene	oncogene, fusion	ENSG00000069399	GO:0006974|cellular response to DNA damage stimulus, GO:0045893|positive regulation of transcription, DNA-templated, GO:0045727|positive regulation of translation, GO:0006351|transcription, DNA-templated, GO:0009615|response to virus, GO:0042981|regulation of apoptotic process, GO:0043066|negative regulation of apoptotic process, GO:0045892|negative regulation of transcription, DNA-templated, GO:…	GO:0005515|protein binding, GO:0030674|protein binding, bridging, GO:0008134|transcription factor binding, GO:0003677|DNA binding, GO:0003700|DNA-binding transcription factor activity	GO:0005634|nucleus, GO:0005737|cytoplasm, GO:0043231|intracellular membrane-bounded organelle, GO:0005829|cytosol, GO:0005654|nucleoplasm, GO:0005886|plasma membrane, GO:0048471|perinuclear region of cytoplasm, GO:0030496|midbody, GO:0032991|protein-containing complex, GO:0032996|Bcl3-Bcl10 complex, GO:0033257|Bcl3/NF-kappaB2 complex
FSTL3	Oncogene	oncogene, fusion	ENSG00000070404	GO:0001822|kidney development, GO:0007283|spermatogenesis, GO:0008584|male gonad development, GO:0030324|lung development, GO:0030325|adrenal gland development, GO:0030514|negative regulation of BMP signaling pathway, GO:0071248|cellular response to metal ion, GO:0045944|positive regulation of transcription by RNA polymerase II, GO:0044267|cellular protein metabolic process, GO:0043687|post-trans…	GO:0005515|protein binding, GO:0048185|activin binding, GO:0001968|fibronectin binding	GO:0005634|nucleus, GO:0005654|nucleoplasm, GO:0005576|extracellular region, GO:0005615|extracellular space, GO:0005794|Golgi apparatus, GO:0030141|secretory granule, GO:0044306|neuron projection terminus, GO:0005788|endoplasmic reticulum lumen
MAPK1	Oncogene	oncogene	ENSG00000100030	GO:0006468|protein phosphorylation, GO:0016310|phosphorylation, GO:0007049|cell cycle, GO:0006915|apoptotic process, GO:0038095|Fc-epsilon receptor signaling pathway, GO:0038096|Fc-gamma receptor signaling pathway involved in phagocytosis, GO:0035556|intracellular signal transduction, GO:0010800|positive regulation of peptidyl-threonine phosphorylation, GO:0016032|viral process, GO:0043312|neutro…	GO:0000166|nucleotide binding, GO:0004672|protein kinase activity, GO:0004674|protein serine/threonine kinase activity, GO:0005524|ATP binding, GO:0016740|transferase activity, GO:0004707|MAP kinase activity, GO:0016301|kinase activity, GO:0003677|DNA binding, GO:0005515|protein binding, GO:0042802|identical protein binding, GO:0019902|phosphatase binding, GO:0008353|RNA polymerase II CTD heptape…	GO:0005634|nucleus, GO:0005737|cytoplasm, GO:0016020|membrane, GO:0005794|Golgi apparatus, GO:0005829|cytosol, GO:0005739|mitochondrion, GO:0005886|plasma membrane, GO:0005856|cytoskeleton, GO:0005901|caveola, GO:0005925|focal adhesion, GO:0005815|microtubule organizing center, GO:0005819|spindle, GO:0005576|extracellular region, GO:0005654|nucleoplasm, GO:0005769|early endosome, GO:0005770|late …
SALL4	Oncogene	oncogene	ENSG00000101115	GO:0006355|regulation of transcription, DNA-templated, GO:0035019|somatic stem cell population maintenance, GO:0000122|negative regulation of transcription by RNA polymerase II, GO:0001701|in utero embryonic development, GO:0001833|inner cell mass cell proliferation, GO:0001843|neural tube closure, GO:0003281|ventricular septum development, GO:0007507|heart development, GO:0009888|tissue developm…	GO:0003676|nucleic acid binding, GO:0046872|metal ion binding, GO:0003677|DNA binding, GO:0005515|protein binding, GO:0000981|DNA-binding transcription factor activity, RNA polymerase II-specific, GO:0008134|transcription factor binding	GO:0005634|nucleus, GO:0005737|cytoplasm, GO:0043231|intracellular membrane-bounded organelle, GO:0005654|nucleoplasm, GO:0000792|heterochromatin, GO:0032991|protein-containing complex
EIF3E	TSG	TSG, fusion	ENSG00000104408	GO:0006413|translational initiation, GO:0001732|formation of cytoplasmic translation initiation complex, GO:0002183|cytoplasmic translational initiation, GO:0006412|translation, GO:0000184|nuclear-transcribed mRNA catabolic process, nonsense-mediated decay, GO:0045727|positive regulation of translation, GO:1902416|positive regulation of mRNA binding, GO:0006446|regulation of translational initiat…	GO:0003743|translation initiation factor activity, GO:0003723|RNA binding, GO:0005515|protein binding, GO:0045296|cadherin binding, GO:0047485|protein N-terminus binding	GO:0005737|cytoplasm, GO:0005852|eukaryotic translation initiation factor 3 complex, GO:0005829|cytosol, GO:0016604|nuclear body, GO:0005634|nucleus, GO:0016020|membrane, GO:0016282|eukaryotic 43S preinitiation complex, GO:0033290|eukaryotic 48S preinitiation complex, GO:0005654|nucleoplasm, GO:0070062|extracellular exosome, GO:0071540|eukaryotic translation initiation factor 3 complex, eIF3e, GO…
CD79A	Oncogene	oncogene	ENSG00000105369	GO:0007166|cell surface receptor signaling pathway, GO:0002376|immune system process, GO:0002250|adaptive immune response, GO:0050853|B cell receptor signaling pathway, GO:0042113|B cell activation, GO:0030183|B cell differentiation, GO:0042100|B cell proliferation, GO:0051289|protein homotetramerization	GO:0005515|protein binding, GO:0004888|transmembrane signaling receptor activity, GO:0042803|protein homodimerization activity	GO:0016020|membrane, GO:0016021|integral component of membrane, GO:0005886|plasma membrane, GO:0045121|membrane raft, GO:0009897|external side of plasma membrane, GO:0019815|B cell receptor complex, GO:0005771|multivesicular body
HOXA13	Oncogene	oncogene, fusion	ENSG00000106031	GO:0006355|regulation of transcription, DNA-templated, GO:0007275|multicellular organism development, GO:0006357|regulation of transcription by RNA polymerase II, GO:0001501|skeletal system development	GO:0003677|DNA binding, GO:0043565|sequence-specific DNA binding, GO:0000981|DNA-binding transcription factor activity, RNA polymerase II-specific	GO:0005634|nucleus
DDX5	Oncogene	oncogene, fusion	ENSG00000108654	GO:0030509|BMP signaling pathway, GO:0006397|mRNA processing, GO:0008380|RNA splicing, GO:0048511|rhythmic process, GO:0000398|mRNA splicing, via spliceosome, GO:0000956|nuclear-transcribed mRNA catabolic process, GO:0000122|negative regulation of transcription by RNA polymerase II, GO:0006357|regulation of transcription by RNA polymerase II, GO:0000381|regulation of alternative mRNA splicing, vi…	GO:0003676|nucleic acid binding, GO:0003723|RNA binding, GO:0000166|nucleotide binding, GO:0005524|ATP binding, GO:0016787|hydrolase activity, GO:0005515|protein binding, GO:0004386|helicase activity, GO:0003724|RNA helicase activity, GO:0043021|ribonucleoprotein complex binding, GO:0070412|R-SMAD binding, GO:0003730|mRNA 3'-UTR binding, GO:0046332|SMAD binding, GO:0050681|androgen receptor bindi…	GO:0005634|nucleus, GO:0016020|membrane, GO:0005681|spliceosomal complex, GO:0071013|catalytic step 2 spliceosome, GO:0005730|nucleolus, GO:0005654|nucleoplasm, GO:0070062|extracellular exosome, GO:1990904|ribonucleoprotein complex
COL1A1		fusion	ENSG00000108821	GO:0048706|embryonic skeletal system development, GO:0045893|positive regulation of transcription, DNA-templated, GO:0050776|regulation of immune response, GO:0050900|leukocyte migration, GO:0001501|skeletal system development, GO:0001568|blood vessel development, GO:0030335|positive regulation of cell migration, GO:0007601|visual perception, GO:0030198|extracellular matrix organization, GO:00076…	GO:0046872|metal ion binding, GO:0005515|protein binding, GO:0005201|extracellular matrix structural constituent, GO:0042802|identical protein binding, GO:0030020|extracellular matrix structural constituent conferring tensile strength, GO:0002020|protease binding, GO:0048407|platelet-derived growth factor binding	GO:0005615|extracellular space, GO:0005576|extracellular region, GO:0005581|collagen trimer, GO:0005737|cytoplasm, GO:0062023|collagen-containing extracellular matrix, GO:0031012|extracellular matrix, GO:0005788|endoplasmic reticulum lumen, GO:0005584|collagen type I trimer, GO:0005783|endoplasmic reticulum, GO:0005794|Golgi apparatus, GO:0030141|secretory granule
HLF	Oncogene	oncogene, fusion	ENSG00000108924	GO:0006355|regulation of transcription, DNA-templated, GO:0006357|regulation of transcription by RNA polymerase II, GO:0048511|rhythmic process, GO:0045944|positive regulation of transcription by RNA polymerase II, GO:0007275|multicellular organism development, GO:0006366|transcription by RNA polymerase II, GO:0035914|skeletal muscle cell differentiation	GO:0003677|DNA binding, GO:0003700|DNA-binding transcription factor activity, GO:0000977|RNA polymerase II regulatory region sequence-specific DNA binding, GO:0001228|DNA-binding transcription activator activity, RNA polymerase II-specific, GO:0000981|DNA-binding transcription factor activity, RNA polymerase II-specific, GO:0043565|sequence-specific DNA binding, GO:0003690|double-stranded DNA bin…	GO:0005634|nucleus
PHOX2B	TSG	TSG	ENSG00000109132	GO:0045944|positive regulation of transcription by RNA polymerase II, GO:0006355|regulation of transcription, DNA-templated, GO:0007275|multicellular organism development, GO:0071157|negative regulation of cell cycle arrest, GO:0071773|cellular response to BMP stimulus, GO:0010971|positive regulation of G2/M transition of mitotic cell cycle, GO:0120162|positive regulation of cold-induced thermoge…	GO:0003677|DNA binding, GO:0043565|sequence-specific DNA binding, GO:0000981|DNA-binding transcription factor activity, RNA polymerase II-specific, GO:0000977|RNA polymerase II regulatory region sequence-specific DNA binding, GO:0001228|DNA-binding transcription activator activity, RNA polymerase II-specific, GO:0000978|RNA polymerase II proximal promoter sequence-specific DNA binding	GO:0005634|nucleus, GO:0005654|nucleoplasm, GO:0000790|nuclear chromatin
IL2		fusion	ENSG00000109471	GO:0042531|positive regulation of tyrosine phosphorylation of STAT protein, GO:0050729|positive regulation of inflammatory response, GO:0007155|cell adhesion, GO:0010469|regulation of signaling receptor activity, GO:0006955|immune response, GO:0002376|immune system process, GO:0002250|adaptive immune response, GO:0008284|positive regulation of cell proliferation, GO:0043066|negative regulation of…	GO:0008083|growth factor activity, GO:0005515|protein binding, GO:0005125|cytokine activity, GO:0005088|Ras guanyl-nucleotide exchange factor activity, GO:0019209|kinase activator activity, GO:0005134|interleukin-2 receptor binding, GO:0030246|carbohydrate binding, GO:0031851|kappa-type opioid receptor binding, GO:0043208|glycosphingolipid binding	GO:0005623|cell, GO:0005576|extracellular region, GO:0005615|extracellular space
CCND1	Oncogene	oncogene, fusion	ENSG00000110092	GO:0001934|positive regulation of protein phosphorylation, GO:0051301|cell division, GO:0006974|cellular response to DNA damage stimulus, GO:0007049|cell cycle, GO:0008284|positive regulation of cell proliferation, GO:0000278|mitotic cell cycle, GO:0000122|negative regulation of transcription by RNA polymerase II, GO:0071157|negative regulation of cell cycle arrest, GO:0006367|transcription initi…	GO:0005515|protein binding, GO:0003714|transcription corepressor activity, GO:0019901|protein kinase binding, GO:0019899|enzyme binding, GO:0008134|transcription factor binding, GO:0070064|proline-rich region binding, GO:0042826|histone deacetylase binding, GO:0004672|protein kinase activity, GO:0016538|cyclin-dependent protein serine/threonine kinase regulator activity, GO:0004693|cyclin-depende…	GO:0005634|nucleus, GO:0005737|cytoplasm, GO:0016020|membrane, GO:0005654|nucleoplasm, GO:0005829|cytosol, GO:0005622|intracellular, GO:0017053|transcriptional repressor complex, GO:0000307|cyclin-dependent protein kinase holoenzyme complex, GO:0005923|bicellular tight junction
CDKN1B	TSG	TSG	ENSG00000111276	GO:1904706|negative regulation of vascular smooth muscle cell proliferation, GO:0008285|negative regulation of cell proliferation, GO:0016310|phosphorylation, GO:0007049|cell cycle, GO:0007050|cell cycle arrest, GO:0045736|negative regulation of cyclin-dependent protein serine/threonine kinase activity, GO:0042127|regulation of cell proliferation, GO:0006977|DNA damage response, signal transducti…	GO:0016301|kinase activity, GO:0005515|protein binding, GO:0004860|protein kinase inhibitor activity, GO:0004861|cyclin-dependent protein serine/threonine kinase inhibitor activity, GO:0019903|protein phosphatase binding, GO:0051087|chaperone binding, GO:0004693|cyclin-dependent protein serine/threonine kinase activity, GO:0030332|cyclin binding, GO:0019901|protein kinase binding, GO:0044877|prot…	GO:0005634|nucleus, GO:0005737|cytoplasm, GO:0043231|intracellular membrane-bounded organelle, GO:0005768|endosome, GO:0005654|nucleoplasm, GO:0005829|cytosol, GO:0031464|Cul4A-RING E3 ubiquitin ligase complex, GO:0032991|protein-containing complex
MLH1	TSG	TSG	ENSG00000076242	GO:0006281|DNA repair, GO:0006974|cellular response to DNA damage stimulus, GO:0007049|cell cycle, GO:0006298|mismatch repair, GO:0000289|nuclear-transcribed mRNA poly(A) tail shortening, GO:0000712|resolution of meiotic recombination intermediates, GO:0002204|somatic recombination of immunoglobulin genes involved in immune response, GO:0006303|double-strand break repair via nonhomologous end joi…	GO:0000166|nucleotide binding, GO:0005524|ATP binding, GO:0005515|protein binding, GO:0016887|ATPase activity, GO:0030983|mismatched DNA binding, GO:0003682|chromatin binding, GO:0019899|enzyme binding, GO:0003697|single-stranded DNA binding, GO:0032407|MutSalpha complex binding, GO:0032137|guanine/thymine mispair binding	GO:0005634|nucleus, GO:0016020|membrane, GO:0005654|nucleoplasm, GO:0005694|chromosome, GO:0032300|mismatch repair complex, GO:0000793|condensed chromosome, GO:0000794|condensed nuclear chromosome, GO:0000795|synaptonemal complex, GO:0001673|male germ cell nucleus, GO:0005712|chiasma, GO:0005715|late recombination nodule, GO:0032389|MutLalpha complex
MSH2	TSG	TSG	ENSG00000095002	GO:0006281|DNA repair, GO:0006974|cellular response to DNA damage stimulus, GO:0006298|mismatch repair, GO:0006302|double-strand break repair, GO:0031573|intra-S DNA damage checkpoint, GO:0045910|negative regulation of DNA recombination, GO:0006301|postreplication repair, GO:0071168|protein localization to chromatin, GO:0043524|negative regulation of neuron apoptotic process, GO:0010165|response …	GO:0000166|nucleotide binding, GO:0005524|ATP binding, GO:0003677|DNA binding, GO:0005515|protein binding, GO:0030983|mismatched DNA binding, GO:0019901|protein kinase binding, GO:0003682|chromatin binding, GO:0008022|protein C-terminus binding, GO:0019899|enzyme binding, GO:0000400|four-way junction DNA binding, GO:0008094|DNA-dependent ATPase activity, GO:0032137|guanine/thymine mispair binding…	GO:0005634|nucleus, GO:0016020|membrane, GO:0005694|chromosome, GO:0032300|mismatch repair complex, GO:0032301|MutSalpha complex, GO:0005654|nucleoplasm, GO:0000784|nuclear chromosome, telomeric region, GO:0032302|MutSbeta complex
MSH6	TSG	TSG	ENSG00000116062	GO:0006281|DNA repair, GO:0006974|cellular response to DNA damage stimulus, GO:0006298|mismatch repair, GO:0016032|viral process, GO:0045910|negative regulation of DNA recombination, GO:0007095|mitotic G2 DNA damage checkpoint, GO:0008340|determination of adult lifespan, GO:0000710|meiotic mismatch repair, GO:0008630|intrinsic apoptotic signaling pathway in response to DNA damage, GO:0009411|resp…	GO:0000166|nucleotide binding, GO:0005524|ATP binding, GO:0003677|DNA binding, GO:0005515|protein binding, GO:0030983|mismatched DNA binding, GO:0035064|methylated histone binding, GO:0019899|enzyme binding, GO:0000400|four-way junction DNA binding, GO:0008094|DNA-dependent ATPase activity, GO:0032137|guanine/thymine mispair binding, GO:0032143|single thymine insertion binding, GO:0003684|damaged…	GO:0005634|nucleus, GO:0005794|Golgi apparatus, GO:0043231|intracellular membrane-bounded organelle, GO:0005829|cytosol, GO:0005654|nucleoplasm, GO:0005694|chromosome, GO:0032301|MutSalpha complex, GO:0032300|mismatch repair complex, GO:0000790|nuclear chromatin
RPL22	TSG	TSG, fusion	ENSG00000116251	GO:0006412|translation, GO:0006413|translational initiation, GO:0000184|nuclear-transcribed mRNA catabolic process, nonsense-mediated decay, GO:0006614|SRP-dependent cotranslational protein targeting to membrane	GO:0003723|RNA binding, GO:0003735|structural constituent of ribosome, GO:0005515|protein binding, GO:0008201|heparin binding	GO:0005634|nucleus, GO:0005840|ribosome, GO:0005925|focal adhesion, GO:0022625|cytosolic large ribosomal subunit, GO:0005829|cytosol, GO:0070062|extracellular exosome, GO:0005737|cytoplasm, GO:1990904|ribonucleoprotein complex
ATIC		fusion	ENSG00000138363	GO:0008152|metabolic process, GO:0006164|purine nucleotide biosynthetic process, GO:0006189|'de novo' IMP biosynthetic process, GO:0006139|nucleobase-containing compound metabolic process, GO:0009168|purine ribonucleoside monophosphate biosynthetic process, GO:0003360|brainstem development, GO:0009116|nucleoside metabolic process, GO:0009259|ribonucleotide metabolic process, GO:0010035|response t…	GO:0016740|transferase activity, GO:0016787|hydrolase activity, GO:0003824|catalytic activity, GO:0042803|protein homodimerization activity, GO:0045296|cadherin binding, GO:0003937|IMP cyclohydrolase activity, GO:0004643|phosphoribosylaminoimidazolecarboxamide formyltransferase activity	GO:0016020|membrane, GO:0005829|cytosol, GO:0005886|plasma membrane, GO:0070062|extracellular exosome
PRRX1		fusion	ENSG00000116132	GO:0006355|regulation of transcription, DNA-templated, GO:0007275|multicellular organism development, GO:0000122|negative regulation of transcription by RNA polymerase II, GO:0002053|positive regulation of mesenchymal cell proliferation, GO:0030326|embryonic limb morphogenesis, GO:0042472|inner ear morphogenesis, GO:0042474|middle ear morphogenesis, GO:0045880|positive regulation of smoothened si…	GO:0003677|DNA binding, GO:0043565|sequence-specific DNA binding, GO:0000981|DNA-binding transcription factor activity, RNA polymerase II-specific, GO:0003713|transcription coactivator activity, GO:0000978|RNA polymerase II proximal promoter sequence-specific DNA binding, GO:0001227|DNA-binding transcription repressor activity, RNA polymerase II-specific, GO:0071837|HMG box domain binding	GO:0005634|nucleus, GO:0005829|cytosol, GO:0005654|nucleoplasm
FLT3	Oncogene	oncogene	ENSG00000122025	GO:0006468|protein phosphorylation, GO:0016310|phosphorylation, GO:0007169|transmembrane receptor protein tyrosine kinase signaling pathway, GO:0030154|cell differentiation, GO:0036092|phosphatidylinositol-3-phosphate biosynthetic process, GO:0038084|vascular endothelial growth factor signaling pathway, GO:0002244|hematopoietic progenitor cell differentiation, GO:0008284|positive regulation of ce…	GO:0000166|nucleotide binding, GO:0004672|protein kinase activity, GO:0005524|ATP binding, GO:0016740|transferase activity, GO:0016301|kinase activity, GO:0004713|protein tyrosine kinase activity, GO:0042803|protein homodimerization activity, GO:0005515|protein binding, GO:0004714|transmembrane receptor protein tyrosine kinase activity, GO:0005088|Ras guanyl-nucleotide exchange factor activity, G…	GO:0016020|membrane, GO:0016021|integral component of membrane, GO:0005783|endoplasmic reticulum, GO:0005886|plasma membrane, GO:0005788|endoplasmic reticulum lumen, GO:0005887|integral component of plasma membrane, GO:0043235|receptor complex, GO:0005634|nucleus, GO:0005737|cytoplasm, GO:0005829|cytosol, GO:0032991|protein-containing complex
HOXC13	Oncogene	oncogene, fusion	ENSG00000123364	GO:0006355|regulation of transcription, DNA-templated, GO:0007275|multicellular organism development, GO:0009653|anatomical structure morphogenesis, GO:0001942|hair follicle development, GO:0009952|anterior/posterior pattern specification, GO:0035878|nail development, GO:0043587|tongue morphogenesis, GO:0045944|positive regulation of transcription by RNA polymerase II	GO:0003677|DNA binding, GO:0043565|sequence-specific DNA binding, GO:0005515|protein binding, GO:0000981|DNA-binding transcription factor activity, RNA polymerase II-specific, GO:0001228|DNA-binding transcription activator activity, RNA polymerase II-specific, GO:0003682|chromatin binding	GO:0005634|nucleus
SMO	Oncogene	oncogene	ENSG00000128602	GO:0071397|cellular response to cholesterol, GO:0010628|positive regulation of gene expression, GO:0030335|positive regulation of cell migration, GO:0007165|signal transduction, GO:0007166|cell surface receptor signaling pathway, GO:0007186|G protein-coupled receptor signaling pathway, GO:0007275|multicellular organism development, GO:0007224|smoothened signaling pathway, GO:0010629|negative regu…	GO:0004888|transmembrane signaling receptor activity, GO:0004930|G protein-coupled receptor activity, GO:0005515|protein binding, GO:0008144|drug binding, GO:0005113|patched binding	GO:0016020|membrane, GO:0016021|integral component of membrane, GO:0005886|plasma membrane, GO:0042995|cell projection, GO:0005929|cilium, GO:0097542|ciliary tip, GO:0070062|extracellular exosome, GO:0030425|dendrite, GO:0030666|endocytic vesicle membrane, GO:0043231|intracellular membrane-bounded organelle, GO:0005901|caveola, GO:0005794|Golgi apparatus, GO:0060170|ciliary membrane, GO:0005737|c…
HOXD11	Oncogene	oncogene, fusion	ENSG00000128713	GO:0006355|regulation of transcription, DNA-templated, GO:0007275|multicellular organism development, GO:0006357|regulation of transcription by RNA polymerase II, GO:0009953|dorsal/ventral pattern formation, GO:0001658|branching involved in ureteric bud morphogenesis	GO:0003677|DNA binding, GO:0043565|sequence-specific DNA binding, GO:0000981|DNA-binding transcription factor activity, RNA polymerase II-specific	GO:0005634|nucleus, GO:0005654|nucleoplasm
MYOD1	Oncogene	oncogene	ENSG00000129152	GO:0045944|positive regulation of transcription by RNA polymerase II, GO:0006355|regulation of transcription, DNA-templated, GO:0007275|multicellular organism development, GO:0030154|cell differentiation, GO:0007517|muscle organ development, GO:0006468|protein phosphorylation, GO:0043967|histone H4 acetylation, GO:0006357|regulation of transcription by RNA polymerase II, GO:0043966|histone H3 ace…	GO:0046983|protein dimerization activity, GO:0003677|DNA binding, GO:0031490|chromatin DNA binding, GO:0005515|protein binding, GO:0001228|DNA-binding transcription activator activity, RNA polymerase II-specific, GO:0000981|DNA-binding transcription factor activity, RNA polymerase II-specific, GO:0000978|RNA polymerase II proximal promoter sequence-specific DNA binding, GO:0003682|chromatin bindi…	GO:0005634|nucleus, GO:0005829|cytosol, GO:0005654|nucleoplasm, GO:0016604|nuclear body, GO:0005667|transcription factor complex, GO:0000790|nuclear chromatin, GO:0005737|cytoplasm, GO:0030016|myofibril
FOXA1	Oncogene	oncogene	ENSG00000129514	GO:0045944|positive regulation of transcription by RNA polymerase II, GO:0010719|negative regulation of epithelial to mesenchymal transition, GO:0006355|regulation of transcription, DNA-templated, GO:0006325|chromatin organization, GO:0007275|multicellular organism development, GO:0030154|cell differentiation, GO:0006357|regulation of transcription by RNA polymerase II, GO:0043065|positive regula…	GO:0003677|DNA binding, GO:0003700|DNA-binding transcription factor activity, GO:0043565|sequence-specific DNA binding, GO:0008134|transcription factor binding, GO:0019904|protein domain specific binding, GO:0005515|protein binding, GO:0000981|DNA-binding transcription factor activity, RNA polymerase II-specific, GO:0001228|DNA-binding transcription activator activity, RNA polymerase II-specific,…	GO:0005634|nucleus, GO:0005654|nucleoplasm, GO:0001650|fibrillar center, GO:0005902|microvillus
MLLT1		fusion	ENSG00000130382	GO:0006355|regulation of transcription, DNA-templated, GO:0006357|regulation of transcription by RNA polymerase II, GO:0006366|transcription by RNA polymerase II, GO:0006368|transcription elongation from RNA polymerase II promoter, GO:0006469|negative regulation of protein kinase activity	GO:0005515|protein binding, GO:0000981|DNA-binding transcription factor activity, RNA polymerase II-specific, GO:0003677|DNA binding	GO:0005634|nucleus, GO:0005829|cytosol, GO:0005654|nucleoplasm, GO:0001650|fibrillar center, GO:0008023|transcription elongation factor complex
FUS	TSG	TSG, fusion	ENSG00000089280	GO:0008380|RNA splicing, GO:0006355|regulation of transcription, DNA-templated, GO:1903508|positive regulation of nucleic acid-templated transcription, GO:0051260|protein homooligomerization, GO:0006357|regulation of transcription by RNA polymerase II, GO:0043484|regulation of RNA splicing, GO:0000398|mRNA splicing, via spliceosome, GO:0071277|cellular response to calcium ion, GO:1905168|positive…	GO:0003676|nucleic acid binding, GO:0003723|RNA binding, GO:0046872|metal ion binding, GO:0003677|DNA binding, GO:0005515|protein binding, GO:0042802|identical protein binding, GO:0003682|chromatin binding, GO:0003713|transcription coactivator activity, GO:0030331|estrogen receptor binding, GO:0031489|myosin V binding, GO:0035255|ionotropic glutamate receptor binding, GO:0046965|retinoid X recept…	GO:0005634|nucleus, GO:0005654|nucleoplasm, GO:0005737|cytoplasm, GO:0005844|polysome, GO:0030425|dendrite, GO:0043025|neuronal cell body, GO:0043197|dendritic spine, GO:0043204|perikaryon, GO:0044327|dendritic spine head, GO:0048471|perinuclear region of cytoplasm
DNAJB1		fusion	ENSG00000132002	GO:0006457|protein folding, GO:0000122|negative regulation of transcription by RNA polymerase II, GO:0006986|response to unfolded protein, GO:0090084|negative regulation of inclusion body assembly, GO:1900034|regulation of cellular response to heat, GO:0051085|chaperone cofactor-dependent protein refolding, GO:0097201|negative regulation of transcription from RNA polymerase II promoter in respons…	GO:0005515|protein binding, GO:0051082|unfolded protein binding, GO:0003714|transcription corepressor activity, GO:0045296|cadherin binding, GO:0051117|ATPase binding, GO:0051087|chaperone binding, GO:0030544|Hsp70 protein binding, GO:0001671|ATPase activator activity	GO:0005737|cytoplasm, GO:0005634|nucleus, GO:0005829|cytosol, GO:0005730|nucleolus, GO:0005654|nucleoplasm, GO:0070062|extracellular exosome, GO:0043025|neuronal cell body, GO:0043197|dendritic spine, GO:0061827|sperm head
BTG1	TSG	TSG, fusion	ENSG00000133639	GO:0008285|negative regulation of cell proliferation, GO:0016477|cell migration, GO:0006355|regulation of transcription, DNA-templated, GO:0030308|negative regulation of cell growth, GO:0045766|positive regulation of angiogenesis, GO:2000271|positive regulation of fibroblast apoptotic process, GO:0045930|negative regulation of mitotic cell cycle, GO:0045663|positive regulation of myoblast differe…	GO:0005515|protein binding, GO:0019899|enzyme binding, GO:0003712|transcription coregulator activity, GO:0019900|kinase binding	GO:0005634|nucleus, GO:0005737|cytoplasm
VHL	TSG	TSG	ENSG00000134086	GO:0016567|protein ubiquitination, GO:0045893|positive regulation of transcription, DNA-templated, GO:0050821|protein stabilization, GO:0043687|post-translational protein modification, GO:0043066|negative regulation of apoptotic process, GO:0045597|positive regulation of cell differentiation, GO:0008285|negative regulation of cell proliferation, GO:0000122|negative regulation of transcription by …	GO:0005515|protein binding, GO:0061630|ubiquitin protein ligase activity, GO:0008134|transcription factor binding, GO:0019899|enzyme binding, GO:0004842|ubiquitin-protein transferase activity	GO:0005634|nucleus, GO:0005737|cytoplasm, GO:0016020|membrane, GO:0005654|nucleoplasm, GO:0005783|endoplasmic reticulum, GO:0005739|mitochondrion, GO:0005829|cytosol, GO:0030891|VCB complex
NOTCH2		oncogene, TSG	ENSG00000134250	GO:0006355|regulation of transcription, DNA-templated, GO:0007275|multicellular organism development, GO:0030154|cell differentiation, GO:0006915|apoptotic process, GO:0007219|Notch signaling pathway, GO:0007399|nervous system development, GO:0050793|regulation of developmental process, GO:0007050|cell cycle arrest, GO:0043066|negative regulation of apoptotic process, GO:0010629|negative regulati…	GO:0005509|calcium ion binding, GO:0038023|signaling receptor activity, GO:0005515|protein binding	GO:0005634|nucleus, GO:0005737|cytoplasm, GO:0016020|membrane, GO:0016021|integral component of membrane, GO:0005654|nucleoplasm, GO:0005886|plasma membrane, GO:0009986|cell surface, GO:0005576|extracellular region, GO:0005887|integral component of plasma membrane, GO:0005789|endoplasmic reticulum membrane, GO:0000139|Golgi membrane, GO:0043235|receptor complex
HNF1A	TSG	TSG	ENSG00000135100	GO:0045893|positive regulation of transcription, DNA-templated, GO:0006357|regulation of transcription by RNA polymerase II, GO:0001889|liver development, GO:0030073|insulin secretion, GO:0031016|pancreas development, GO:0045944|positive regulation of transcription by RNA polymerase II, GO:0001779|natural killer cell differentiation, GO:0042593|glucose homeostasis, GO:0035623|renal glucose absorp…	GO:0003677|DNA binding, GO:0044212|transcription regulatory region DNA binding, GO:0003700|DNA-binding transcription factor activity, GO:0005515|protein binding, GO:0000981|DNA-binding transcription factor activity, RNA polymerase II-specific, GO:0001228|DNA-binding transcription activator activity, RNA polymerase II-specific, GO:0046983|protein dimerization activity, GO:0000978|RNA polymerase II…	GO:0005634|nucleus, GO:0005737|cytoplasm, GO:0032991|protein-containing complex, GO:0001750|photoreceptor outer segment, GO:0005667|transcription factor complex, GO:0045120|pronucleus
MDM2	Oncogene	oncogene	ENSG00000135679	GO:0008284|positive regulation of cell proliferation, GO:0043066|negative regulation of apoptotic process, GO:0016567|protein ubiquitination, GO:0000122|negative regulation of transcription by RNA polymerase II, GO:0051865|protein autoubiquitination, GO:0006511|ubiquitin-dependent protein catabolic process, GO:0071157|negative regulation of cell cycle arrest, GO:0016925|protein sumoylation, GO:00…	GO:0046872|metal ion binding, GO:0016740|transferase activity, GO:0008270|zinc ion binding, GO:0016874|ligase activity, GO:0005515|protein binding, GO:0004842|ubiquitin-protein transferase activity, GO:0042802|identical protein binding, GO:0061630|ubiquitin protein ligase activity, GO:0031625|ubiquitin protein ligase binding, GO:0043021|ribonucleoprotein complex binding, GO:0043130|ubiquitin bind…	GO:0005634|nucleus, GO:0005737|cytoplasm, GO:0005654|nucleoplasm, GO:0005730|nucleolus, GO:0005886|plasma membrane, GO:0005829|cytosol, GO:0032991|protein-containing complex, GO:0030666|endocytic vesicle membrane, GO:0016604|nuclear body, GO:0045202|synapse
POU5F1	Oncogene	oncogene, fusion	ENSG00000204531	GO:0006355|regulation of transcription, DNA-templated, GO:0007275|multicellular organism development, GO:0010628|positive regulation of gene expression, GO:0010629|negative regulation of gene expression, GO:0000122|negative regulation of transcription by RNA polymerase II, GO:0045944|positive regulation of transcription by RNA polymerase II, GO:0009653|anatomical structure morphogenesis, GO:00063…	GO:0003723|RNA binding, GO:0003677|DNA binding, GO:0003700|DNA-binding transcription factor activity, GO:0043565|sequence-specific DNA binding, GO:0005515|protein binding, GO:0000981|DNA-binding transcription factor activity, RNA polymerase II-specific, GO:0001158|enhancer sequence-specific DNA binding, GO:0019955|cytokine binding, GO:0001227|DNA-binding transcription repressor activity, RNA poly…	GO:0005737|cytoplasm, GO:0005634|nucleus, GO:0005829|cytosol, GO:0005654|nucleoplasm, GO:0005739|mitochondrion, GO:0000790|nuclear chromatin
BARD1	TSG	TSG	ENSG00000138376	GO:0016567|protein ubiquitination, GO:0006281|DNA repair, GO:0006974|cellular response to DNA damage stimulus, GO:0085020|protein K6-linked ubiquitination, GO:0043065|positive regulation of apoptotic process, GO:0016579|protein deubiquitination, GO:0007050|cell cycle arrest, GO:0043066|negative regulation of apoptotic process, GO:0006260|DNA replication, GO:0001894|tissue homeostasis, GO:0042325|…	GO:0046872|metal ion binding, GO:0016740|transferase activity, GO:0042803|protein homodimerization activity, GO:0005515|protein binding, GO:0004842|ubiquitin-protein transferase activity, GO:0046982|protein heterodimerization activity, GO:0019900|kinase binding, GO:0003723|RNA binding	GO:0005634|nucleus, GO:0005737|cytoplasm, GO:0016607|nuclear speck, GO:0031436|BRCA1-BARD1 complex, GO:0036464|cytoplasmic ribonucleoprotein granule, GO:0005654|nucleoplasm, GO:0000151|ubiquitin ligase complex, GO:0070531|BRCA1-A complex
CCND2	Oncogene	oncogene, fusion	ENSG00000118971	GO:0008284|positive regulation of cell proliferation, GO:1900087|positive regulation of G1/S transition of mitotic cell cycle, GO:0043066|negative regulation of apoptotic process, GO:0001934|positive regulation of protein phosphorylation, GO:0006468|protein phosphorylation, GO:0051301|cell division, GO:0007049|cell cycle, GO:0000278|mitotic cell cycle, GO:0000079|regulation of cyclin-dependent pr…	GO:0005515|protein binding, GO:0019901|protein kinase binding, GO:0004672|protein kinase activity, GO:0016538|cyclin-dependent protein serine/threonine kinase regulator activity	GO:0005634|nucleus, GO:0005737|cytoplasm, GO:0016020|membrane, GO:0005654|nucleoplasm, GO:0005829|cytosol, GO:0005730|nucleolus, GO:0031965|nuclear membrane, GO:0000785|chromatin, GO:0000307|cyclin-dependent protein kinase holoenzyme complex
CDH1	TSG	TSG	ENSG00000039068	GO:0030336|negative regulation of cell migration, GO:0045893|positive regulation of transcription, DNA-templated, GO:0007155|cell adhesion, GO:0007156|homophilic cell adhesion via plasma membrane adhesion molecules, GO:0098609|cell-cell adhesion, GO:0007416|synapse assembly, GO:0009636|response to toxic substance, GO:0010033|response to organic substance, GO:0021983|pituitary gland development, G…	GO:0046872|metal ion binding, GO:0005509|calcium ion binding, GO:0005515|protein binding, GO:0042802|identical protein binding, GO:0045296|cadherin binding, GO:0042803|protein homodimerization activity, GO:0008092|cytoskeletal protein binding, GO:0008013|beta-catenin binding, GO:0030506|ankyrin binding, GO:0050839|cell adhesion molecule binding, GO:0032794|GTPase activating protein binding, GO:00…	GO:0048471|perinuclear region of cytoplasm, GO:0016020|membrane, GO:0016021|integral component of membrane, GO:0005886|plasma membrane, GO:0005794|Golgi apparatus, GO:0030054|cell junction, GO:0005576|extracellular region, GO:0005737|cytoplasm, GO:0009986|cell surface, GO:0005768|endosome, GO:0030027|lamellipodium, GO:0070062|extracellular exosome, GO:0043296|apical junction complex, GO:0005913|c…
BCL7A		fusion	ENSG00000110987	GO:0045892|negative regulation of transcription, DNA-templated	GO:0005515|protein binding, GO:0003674|molecular_function	GO:0005575|cellular_component
FLT4	Oncogene	oncogene	ENSG00000037280	GO:0006468|protein phosphorylation, GO:0016310|phosphorylation, GO:0007169|transmembrane receptor protein tyrosine kinase signaling pathway, GO:0048010|vascular endothelial growth factor receptor signaling pathway, GO:0008284|positive regulation of cell proliferation, GO:0043410|positive regulation of MAPK cascade, GO:0070374|positive regulation of ERK1 and ERK2 cascade, GO:0002040|sprouting angi…	GO:0000166|nucleotide binding, GO:0004672|protein kinase activity, GO:0005524|ATP binding, GO:0016740|transferase activity, GO:0016301|kinase activity, GO:0004713|protein tyrosine kinase activity, GO:0042803|protein homodimerization activity, GO:0005515|protein binding, GO:0004714|transmembrane receptor protein tyrosine kinase activity, GO:0005021|vascular endothelial growth factor-activated rece…	GO:0005634|nucleus, GO:0005737|cytoplasm, GO:0016020|membrane, GO:0016021|integral component of membrane, GO:0005654|nucleoplasm, GO:0005887|integral component of plasma membrane, GO:0005886|plasma membrane, GO:0005576|extracellular region, GO:0043235|receptor complex
CREBBP		oncogene, TSG, fusion	ENSG00000005339	GO:0006355|regulation of transcription, DNA-templated, GO:0007165|signal transduction, GO:0048511|rhythmic process, GO:0016573|histone acetylation, GO:0045893|positive regulation of transcription, DNA-templated, GO:0031648|protein destabilization, GO:0001666|response to hypoxia, GO:0016032|viral process, GO:0042981|regulation of apoptotic process, GO:0000122|negative regulation of transcription b…	GO:0008270|zinc ion binding, GO:0046872|metal ion binding, GO:0016740|transferase activity, GO:0003713|transcription coactivator activity, GO:0003712|transcription coregulator activity, GO:0016746|transferase activity, transferring acyl groups, GO:0005515|protein binding, GO:0004402|histone acetyltransferase activity, GO:0003682|chromatin binding, GO:0008134|transcription factor binding, GO:00010…	GO:0005634|nucleus, GO:0005737|cytoplasm, GO:0005654|nucleoplasm, GO:0000123|histone acetyltransferase complex, GO:0016604|nuclear body, GO:0000790|nuclear chromatin
ELL	TSG	TSG, fusion	ENSG00000105656	GO:0006366|transcription by RNA polymerase II, GO:0006368|transcription elongation from RNA polymerase II promoter, GO:0010923|negative regulation of phosphatase activity, GO:0032968|positive regulation of transcription elongation from RNA polymerase II promoter, GO:0042795|snRNA transcription by RNA polymerase II, GO:0032786|positive regulation of DNA-templated transcription, elongation, GO:0045…	GO:0005515|protein binding, GO:0019902|phosphatase binding	GO:0005634|nucleus, GO:0016607|nuclear speck, GO:0008023|transcription elongation factor complex, GO:0005654|nucleoplasm, GO:0015030|Cajal body, GO:0035327|transcriptionally active chromatin, GO:0035363|histone locus body
MAP2K2	Oncogene	oncogene	ENSG00000126934	GO:0045893|positive regulation of transcription, DNA-templated, GO:0006468|protein phosphorylation, GO:0016310|phosphorylation, GO:0018108|peptidyl-tyrosine phosphorylation, GO:0071902|positive regulation of protein serine/threonine kinase activity, GO:0010629|negative regulation of gene expression, GO:0000165|MAPK cascade, GO:0023014|signal transduction by protein phosphorylation, GO:0031098|str…	GO:0046872|metal ion binding, GO:0000166|nucleotide binding, GO:0004672|protein kinase activity, GO:0004674|protein serine/threonine kinase activity, GO:0005524|ATP binding, GO:0016740|transferase activity, GO:0016301|kinase activity, GO:0004713|protein tyrosine kinase activity, GO:0005515|protein binding, GO:0043539|protein serine/threonine kinase activator activity, GO:0030165|PDZ domain bindin…	GO:0005634|nucleus, GO:0005737|cytoplasm, GO:0016020|membrane, GO:0005783|endoplasmic reticulum, GO:0005794|Golgi apparatus, GO:0005829|cytosol, GO:0005739|mitochondrion, GO:0005576|extracellular region, GO:0048471|perinuclear region of cytoplasm, GO:0005874|microtubule, GO:0005925|focal adhesion, GO:0005778|peroxisomal membrane, GO:0005769|early endosome, GO:0005770|late endosome, GO:0009898|cyt…
CCDC6	TSG	TSG, fusion	ENSG00000108091	GO:0007010|cytoskeleton organization, GO:0008150|biological_process	GO:0005515|protein binding, GO:0017124|SH3 domain binding, GO:0005200|structural constituent of cytoskeleton	GO:0005737|cytoplasm, GO:0005829|cytosol, GO:0005856|cytoskeleton
EP300	TSG	TSG, fusion	ENSG00000100393	GO:0006355|regulation of transcription, DNA-templated, GO:0007049|cell cycle, GO:0007623|circadian rhythm, GO:0048511|rhythmic process, GO:0006915|apoptotic process, GO:0016573|histone acetylation, GO:0000122|negative regulation of transcription by RNA polymerase II, GO:0006977|DNA damage response, signal transduction by p53 class mediator resulting in cell cycle arrest, GO:0045944|positive regul…	GO:0008270|zinc ion binding, GO:0046872|metal ion binding, GO:0016740|transferase activity, GO:0003713|transcription coactivator activity, GO:0003712|transcription coregulator activity, GO:0003677|DNA binding, GO:0016746|transferase activity, transferring acyl groups, GO:0005515|protein binding, GO:0004402|histone acetyltransferase activity, GO:0003682|chromatin binding, GO:0008134|transcription …	GO:0005634|nucleus, GO:0005737|cytoplasm, GO:0005829|cytosol, GO:0005654|nucleoplasm, GO:0005694|chromosome, GO:0000123|histone acetyltransferase complex, GO:0032993|protein-DNA complex, GO:0005667|transcription factor complex, GO:0032991|protein-containing complex
EPAS1		oncogene, TSG	ENSG00000116016	GO:0006355|regulation of transcription, DNA-templated, GO:0007275|multicellular organism development, GO:0030154|cell differentiation, GO:0006357|regulation of transcription by RNA polymerase II, GO:0045944|positive regulation of transcription by RNA polymerase II, GO:0043687|post-translational protein modification, GO:0001525|angiogenesis, GO:0007165|signal transduction, GO:0006366|transcription…	GO:0046983|protein dimerization activity, GO:0003700|DNA-binding transcription factor activity, GO:0003677|DNA binding, GO:0005515|protein binding, GO:0000981|DNA-binding transcription factor activity, RNA polymerase II-specific, GO:0046982|protein heterodimerization activity, GO:0043565|sequence-specific DNA binding, GO:0008134|transcription factor binding, GO:0035035|histone acetyltransferase b…	GO:0005634|nucleus, GO:0005737|cytoplasm, GO:0005667|transcription factor complex, GO:0016607|nuclear speck, GO:0005654|nucleoplasm, GO:0005829|cytosol
STRN		fusion	ENSG00000115808	GO:0016055|Wnt signaling pathway, GO:0008285|negative regulation of cell proliferation, GO:0016358|dendrite development, GO:0070830|bicellular tight junction assembly, GO:0007626|locomotory behavior	GO:0005515|protein binding, GO:0005516|calmodulin binding, GO:0030331|estrogen receptor binding, GO:0044877|protein-containing complex binding, GO:0051721|protein phosphatase 2A binding, GO:0070016|armadillo repeat domain binding	GO:0005737|cytoplasm, GO:0016020|membrane, GO:0042995|cell projection, GO:0045211|postsynaptic membrane, GO:0005923|bicellular tight junction, GO:0014069|postsynaptic density, GO:0043197|dendritic spine, GO:0030425|dendrite, GO:0043025|neuronal cell body, GO:0090443|FAR/SIN/STRIPAK complex
CBL		oncogene, TSG, fusion	ENSG00000110395	GO:0014068|positive regulation of phosphatidylinositol 3-kinase signaling, GO:0016567|protein ubiquitination, GO:0023051|regulation of signaling, GO:0007166|cell surface receptor signaling pathway, GO:0006511|ubiquitin-dependent protein catabolic process, GO:0007165|signal transduction, GO:0043066|negative regulation of apoptotic process, GO:0048260|positive regulation of receptor-mediated endocy…	GO:0046872|metal ion binding, GO:0016740|transferase activity, GO:0005509|calcium ion binding, GO:0004842|ubiquitin-protein transferase activity, GO:0005515|protein binding, GO:0001784|phosphotyrosine residue binding, GO:0061630|ubiquitin protein ligase activity, GO:0045296|cadherin binding, GO:0017124|SH3 domain binding, GO:0030971|receptor tyrosine kinase binding, GO:0046875|ephrin receptor bin…	GO:0005737|cytoplasm, GO:0016020|membrane, GO:0005829|cytosol, GO:0005794|Golgi apparatus, GO:0005886|plasma membrane, GO:0042995|cell projection, GO:0042629|mast cell granule, GO:0005929|cilium, GO:0045121|membrane raft, GO:0016600|flotillin complex, GO:0005925|focal adhesion, GO:0030424|axon, GO:0030426|growth cone, GO:0048471|perinuclear region of cytoplasm
POLQ		oncogene, TSG	ENSG00000051341	GO:0006281|DNA repair, GO:0006974|cellular response to DNA damage stimulus, GO:0006302|double-strand break repair, GO:0006260|DNA replication, GO:0071897|DNA biosynthetic process, GO:0006261|DNA-dependent DNA replication, GO:0051260|protein homooligomerization, GO:2000042|negative regulation of double-strand break repair via homologous recombination, GO:0006284|base-excision repair, GO:0000724|do…	GO:0003676|nucleic acid binding, GO:0000166|nucleotide binding, GO:0005524|ATP binding, GO:0016740|transferase activity, GO:0003677|DNA binding, GO:0016779|nucleotidyltransferase activity, GO:0003887|DNA-directed DNA polymerase activity, GO:0005515|protein binding, GO:0003682|chromatin binding, GO:0003684|damaged DNA binding, GO:0043142|single-stranded DNA-dependent ATPase activity, GO:0051575|5'…	GO:0005634|nucleus, GO:0005694|chromosome, GO:0005737|cytoplasm, GO:0005654|nucleoplasm
YWHAE	TSG	TSG, fusion	ENSG00000108953	GO:0016032|viral process, GO:0000086|G2/M transition of mitotic cell cycle, GO:0010389|regulation of G2/M transition of mitotic cell cycle, GO:0097711|ciliary basal body-plasma membrane docking, GO:0021762|substantia nigra development, GO:0000165|MAPK cascade, GO:0061024|membrane organization, GO:1901016|regulation of potassium ion transmembrane transporter activity, GO:0035329|hippo signaling, G…	GO:0003723|RNA binding, GO:0019904|protein domain specific binding, GO:0005515|protein binding, GO:0042802|identical protein binding, GO:0045296|cadherin binding, GO:0017112|Rab guanyl-nucleotide exchange factor activity, GO:0046982|protein heterodimerization activity, GO:0044325|ion channel binding, GO:0019899|enzyme binding, GO:0031625|ubiquitin protein ligase binding, GO:0042826|histone deacet…	GO:0005739|mitochondrion, GO:0005634|nucleus, GO:0005737|cytoplasm, GO:0016020|membrane, GO:0042470|melanosome, GO:0005925|focal adhesion, GO:0005829|cytosol, GO:0070062|extracellular exosome, GO:0005886|plasma membrane, GO:0005871|kinesin complex, GO:0030424|axon, GO:0090724|central region of growth cone
TP63		oncogene, TSG	ENSG00000073282	GO:0045944|positive regulation of transcription by RNA polymerase II, GO:0045669|positive regulation of osteoblast differentiation, GO:0006355|regulation of transcription, DNA-templated, GO:0006915|apoptotic process, GO:0007275|multicellular organism development, GO:0051262|protein tetramerization, GO:0007219|Notch signaling pathway, GO:0045893|positive regulation of transcription, DNA-templated,…	GO:0046872|metal ion binding, GO:0003677|DNA binding, GO:0003700|DNA-binding transcription factor activity, GO:0005515|protein binding, GO:0044212|transcription regulatory region DNA binding, GO:0042802|identical protein binding, GO:0001228|DNA-binding transcription activator activity, RNA polymerase II-specific, GO:0003682|chromatin binding, GO:0003684|damaged DNA binding, GO:0003690|double-stra…	GO:0005739|mitochondrion, GO:0005634|nucleus, GO:0005794|Golgi apparatus, GO:0005829|cytosol, GO:0005654|nucleoplasm, GO:0005791|rough endoplasmic reticulum, GO:0030425|dendrite, GO:0032991|protein-containing complex, GO:0043005|neuron projection, GO:0000790|nuclear chromatin, GO:0005737|cytoplasm
SDHA	TSG	TSG	ENSG00000073578	GO:0055114|oxidation-reduction process, GO:0006099|tricarboxylic acid cycle, GO:0006105|succinate metabolic process, GO:0022900|electron transport chain, GO:0022904|respiratory electron transport chain, GO:0007399|nervous system development, GO:0006121|mitochondrial electron transport, succinate to ubiquinone	GO:0016491|oxidoreductase activity, GO:0050660|flavin adenine dinucleotide binding, GO:0008177|succinate dehydrogenase (ubiquinone) activity, GO:0016627|oxidoreductase activity, acting on the CH-CH group of donors, GO:0005515|protein binding, GO:0000104|succinate dehydrogenase activity, GO:0009055|electron transfer activity	GO:0016020|membrane, GO:0005730|nucleolus, GO:0005739|mitochondrion, GO:0005743|mitochondrial inner membrane, GO:0043209|myelin sheath, GO:0005749|mitochondrial respiratory chain complex II, succinate dehydrogenase complex (ubiquinone), GO:0045282|plasma membrane succinate dehydrogenase complex
LEF1		oncogene, TSG	ENSG00000138795	GO:0045944|positive regulation of transcription by RNA polymerase II, GO:0045893|positive regulation of transcription, DNA-templated, GO:0071345|cellular response to cytokine stimulus, GO:0006357|regulation of transcription by RNA polymerase II, GO:0043401|steroid hormone mediated signaling pathway, GO:0016055|Wnt signaling pathway, GO:0000122|negative regulation of transcription by RNA polymeras…	GO:0008013|beta-catenin binding, GO:0003677|DNA binding, GO:0005515|protein binding, GO:0043565|sequence-specific DNA binding, GO:0000978|RNA polymerase II proximal promoter sequence-specific DNA binding, GO:0000981|DNA-binding transcription factor activity, RNA polymerase II-specific, GO:0001228|DNA-binding transcription activator activity, RNA polymerase II-specific, GO:0003682|chromatin bindin…	GO:0005737|cytoplasm, GO:0005634|nucleus, GO:0005667|transcription factor complex, GO:0005654|nucleoplasm, GO:0032993|protein-DNA complex, GO:1990907|beta-catenin-TCF complex
PATZ1	TSG	TSG, fusion	ENSG00000100105	GO:0006355|regulation of transcription, DNA-templated, GO:0007283|spermatogenesis, GO:0008584|male gonad development, GO:0010468|regulation of gene expression, GO:0030217|T cell differentiation, GO:0045893|positive regulation of transcription, DNA-templated, GO:0045944|positive regulation of transcription by RNA polymerase II, GO:0045892|negative regulation of transcription, DNA-templated	GO:0003676|nucleic acid binding, GO:0046872|metal ion binding, GO:0003677|DNA binding, GO:0000978|RNA polymerase II proximal promoter sequence-specific DNA binding, GO:0001228|DNA-binding transcription activator activity, RNA polymerase II-specific, GO:0003682|chromatin binding, GO:0000981|DNA-binding transcription factor activity, RNA polymerase II-specific	GO:0005634|nucleus, GO:0005654|nucleoplasm
ETNK1	TSG	TSG	ENSG00000139163	GO:0016310|phosphorylation, GO:0006629|lipid metabolic process, GO:0006646|phosphatidylethanolamine biosynthetic process, GO:0008654|phospholipid biosynthetic process	GO:0000166|nucleotide binding, GO:0005524|ATP binding, GO:0016740|transferase activity, GO:0016301|kinase activity, GO:0005515|protein binding, GO:0004305|ethanolamine kinase activity	GO:0005737|cytoplasm, GO:0016020|membrane, GO:0005829|cytosol, GO:0005654|nucleoplasm, GO:0005886|plasma membrane, GO:0016021|integral component of membrane
ERBB3	Oncogene	oncogene	ENSG00000065361	GO:0014068|positive regulation of phosphatidylinositol 3-kinase signaling, GO:0007162|negative regulation of cell adhesion, GO:0006468|protein phosphorylation, GO:0016310|phosphorylation, GO:0007169|transmembrane receptor protein tyrosine kinase signaling pathway, GO:0018108|peptidyl-tyrosine phosphorylation, GO:0007165|signal transduction, GO:0046854|phosphatidylinositol phosphorylation, GO:0008…	GO:0000166|nucleotide binding, GO:0004672|protein kinase activity, GO:0005524|ATP binding, GO:0016740|transferase activity, GO:0016301|kinase activity, GO:0005515|protein binding, GO:0042802|identical protein binding, GO:0004714|transmembrane receptor protein tyrosine kinase activity, GO:0042803|protein homodimerization activity, GO:0046982|protein heterodimerization activity, GO:0046934|phosphat…	GO:0005615|extracellular space, GO:0016020|membrane, GO:0016021|integral component of membrane, GO:0005886|plasma membrane, GO:0005576|extracellular region, GO:0005887|integral component of plasma membrane, GO:0043235|receptor complex, GO:0009925|basal plasma membrane, GO:0016323|basolateral plasma membrane, GO:0016324|apical plasma membrane, GO:0016328|lateral plasma membrane
RB1	TSG	TSG	ENSG00000139687	GO:0050728|negative regulation of inflammatory response, GO:0043433|negative regulation of DNA-binding transcription factor activity, GO:2000134|negative regulation of G1/S transition of mitotic cell cycle, GO:0006325|chromatin organization, GO:0006357|regulation of transcription by RNA polymerase II, GO:0006915|apoptotic process, GO:0045892|negative regulation of transcription, DNA-templated, GO…	GO:0003677|DNA binding, GO:0008134|transcription factor binding, GO:0005515|protein binding, GO:0003713|transcription coactivator activity, GO:0001102|RNA polymerase II activating transcription factor binding, GO:0019899|enzyme binding, GO:0042802|identical protein binding, GO:0001227|DNA-binding transcription repressor activity, RNA polymerase II-specific, GO:0000987|proximal promoter sequence-s…	GO:0005634|nucleus, GO:0005667|transcription factor complex, GO:0005819|spindle, GO:0035189|Rb-E2F complex, GO:0005654|nucleoplasm, GO:0000785|chromatin, GO:0016605|PML body, GO:0016514|SWI/SNF complex, GO:0008024|cyclin/CDK positive transcription elongation factor complex, GO:0005575|cellular_component
TRIP11		fusion	ENSG00000100815	GO:1903508|positive regulation of nucleic acid-templated transcription, GO:0035735|intraciliary transport involved in cilium assembly, GO:0006366|transcription by RNA polymerase II, GO:0003281|ventricular septum development, GO:0003413|chondrocyte differentiation involved in endochondral bone morphogenesis, GO:0006486|protein glycosylation, GO:0007030|Golgi organization, GO:0060122|inner ear rece…	GO:0005515|protein binding, GO:0003713|transcription coactivator activity	GO:0005737|cytoplasm, GO:0016607|nuclear speck, GO:0016020|membrane, GO:0005794|Golgi apparatus, GO:0005634|nucleus, GO:0005856|cytoskeleton, GO:0005929|cilium, GO:0000139|Golgi membrane, GO:0030133|transport vesicle, GO:0002079|inner acrosomal membrane, GO:0002080|acrosomal membrane, GO:0002081|outer acrosomal membrane, GO:0005801|cis-Golgi network
PML	TSG	TSG, fusion	ENSG00000140464	GO:0008285|negative regulation of cell proliferation, GO:1903508|positive regulation of nucleic acid-templated transcription, GO:0048511|rhythmic process, GO:0006915|apoptotic process, GO:0032922|circadian regulation of gene expression, GO:0016925|protein sumoylation, GO:0002376|immune system process, GO:0045087|innate immune response, GO:0051607|defense response to virus, GO:0006355|regulation o…	GO:0008270|zinc ion binding, GO:0046872|metal ion binding, GO:0003677|DNA binding, GO:0005515|protein binding, GO:0003713|transcription coactivator activity, GO:0031625|ubiquitin protein ligase binding, GO:0042803|protein homodimerization activity, GO:0046332|SMAD binding, GO:0019789|SUMO transferase activity, GO:0032183|SUMO binding	GO:0005634|nucleus, GO:0005737|cytoplasm, GO:0016020|membrane, GO:0005783|endoplasmic reticulum, GO:0005789|endoplasmic reticulum membrane, GO:0005829|cytosol, GO:0005654|nucleoplasm, GO:0005730|nucleolus, GO:0005768|endosome, GO:0031901|early endosome membrane, GO:0000784|nuclear chromosome, telomeric region, GO:0016605|PML body, GO:0042406|extrinsic component of endoplasmic reticulum membrane, …
CRTC3		fusion	ENSG00000140577	GO:0051289|protein homotetramerization, GO:0045944|positive regulation of transcription by RNA polymerase II, GO:0016032|viral process, GO:0032793|positive regulation of CREB transcription factor activity, GO:0042116|macrophage activation, GO:0043951|negative regulation of cAMP-mediated signaling, GO:0050995|negative regulation of lipid catabolic process, GO:0097009|energy homeostasis	GO:0008140|cAMP response element binding protein binding	GO:0005634|nucleus, GO:0005737|cytoplasm, GO:0005829|cytosol, GO:0005654|nucleoplasm
CBFA2T3	TSG	TSG, fusion	ENSG00000129993	GO:0006355|regulation of transcription, DNA-templated, GO:0045892|negative regulation of transcription, DNA-templated, GO:0030154|cell differentiation, GO:0008285|negative regulation of cell proliferation, GO:0001666|response to hypoxia, GO:0008283|cell proliferation, GO:0030851|granulocyte differentiation, GO:0032436|positive regulation of proteasomal ubiquitin-dependent protein catabolic proces…	GO:0046872|metal ion binding, GO:0003700|DNA-binding transcription factor activity, GO:0003714|transcription corepressor activity, GO:0005515|protein binding	GO:0005634|nucleus, GO:0016020|membrane, GO:0005654|nucleoplasm, GO:0005794|Golgi apparatus, GO:0000139|Golgi membrane, GO:0005730|nucleolus
CLTC	TSG	TSG, fusion	ENSG00000141367	GO:0006886|intracellular protein transport, GO:0016192|vesicle-mediated transport, GO:0051301|cell division, GO:0007049|cell cycle, GO:0006914|autophagy, GO:0048268|clathrin coat assembly, GO:0000278|mitotic cell cycle, GO:0042147|retrograde transport, endosome to Golgi, GO:0019886|antigen processing and presentation of exogenous peptide antigen via MHC class II, GO:0061024|membrane organization,…	GO:0003723|RNA binding, GO:0005198|structural molecule activity, GO:0005515|protein binding, GO:0032051|clathrin light chain binding, GO:0003725|double-stranded RNA binding, GO:0019901|protein kinase binding, GO:0097718|disordered domain specific binding, GO:0050750|low-density lipoprotein particle receptor binding, GO:1990381|ubiquitin-specific protease binding	GO:0005737|cytoplasm, GO:0016020|membrane, GO:0043231|intracellular membrane-bounded organelle, GO:0005856|cytoskeleton, GO:0042470|melanosome, GO:0005768|endosome, GO:0031410|cytoplasmic vesicle, GO:0030659|cytoplasmic vesicle membrane, GO:0072686|mitotic spindle, GO:0005905|clathrin-coated pit, GO:0030130|clathrin coat of trans-Golgi network vesicle, GO:0030132|clathrin coat of coated pit, GO:0…
ERBB2	Oncogene	oncogene, fusion	ENSG00000141736	GO:0001934|positive regulation of protein phosphorylation, GO:0006468|protein phosphorylation, GO:0016310|phosphorylation, GO:0007169|transmembrane receptor protein tyrosine kinase signaling pathway, GO:0018108|peptidyl-tyrosine phosphorylation, GO:0007165|signal transduction, GO:0045727|positive regulation of translation, GO:0046854|phosphatidylinositol phosphorylation, GO:0008284|positive regul…	GO:0000166|nucleotide binding, GO:0004672|protein kinase activity, GO:0005524|ATP binding, GO:0016740|transferase activity, GO:0016301|kinase activity, GO:0004713|protein tyrosine kinase activity, GO:0005515|protein binding, GO:0004714|transmembrane receptor protein tyrosine kinase activity, GO:0042802|identical protein binding, GO:0008022|protein C-terminus binding, GO:0046982|protein heterodime…	GO:0005634|nucleus, GO:0005737|cytoplasm, GO:0016020|membrane, GO:0016021|integral component of membrane, GO:0005829|cytosol, GO:0005886|plasma membrane, GO:0048471|perinuclear region of cytoplasm, GO:0005887|integral component of plasma membrane, GO:0043235|receptor complex, GO:0010008|endosome membrane, GO:0009925|basal plasma membrane, GO:0016323|basolateral plasma membrane, GO:0016324|apical …
SH3GL1	Oncogene	oncogene, fusion	ENSG00000141985	GO:0006897|endocytosis, GO:0007165|signal transduction, GO:0007417|central nervous system development, GO:0016191|synaptic vesicle uncoating, GO:0098815|modulation of excitatory postsynaptic potential, GO:1900242|regulation of synaptic vesicle endocytosis, GO:1900244|positive regulation of synaptic vesicle endocytosis	GO:0005515|protein binding, GO:0008289|lipid binding, GO:0042802|identical protein binding, GO:0045296|cadherin binding, GO:0008022|protein C-terminus binding, GO:0017124|SH3 domain binding, GO:0019902|phosphatase binding, GO:0031697|beta-1 adrenergic receptor binding, GO:0044325|ion channel binding, GO:0051020|GTPase binding	GO:0005737|cytoplasm, GO:0016020|membrane, GO:0005829|cytosol, GO:0042995|cell projection, GO:0030054|cell junction, GO:0005768|endosome, GO:0002102|podosome, GO:0031901|early endosome membrane, GO:0098793|presynapse, GO:0098978|glutamatergic synapse, GO:0098686|hippocampal mossy fiber to CA3 synapse
PRDM16	Oncogene	oncogene, fusion	ENSG00000142611	GO:0030154|cell differentiation, GO:0045893|positive regulation of transcription, DNA-templated, GO:0034968|histone lysine methylation, GO:0000122|negative regulation of transcription by RNA polymerase II, GO:0045892|negative regulation of transcription, DNA-templated, GO:0120162|positive regulation of cold-induced thermogenesis, GO:0030512|negative regulation of transforming growth factor beta r…	GO:0003676|nucleic acid binding, GO:0046872|metal ion binding, GO:0003677|DNA binding, GO:0003713|transcription coactivator activity, GO:0043565|sequence-specific DNA binding, GO:0005515|protein binding, GO:0000981|DNA-binding transcription factor activity, RNA polymerase II-specific, GO:0018024|histone-lysine N-methyltransferase activity, GO:0033613|activating transcription factor binding, GO:00…	GO:0005634|nucleus, GO:0005829|cytosol, GO:0005654|nucleoplasm, GO:0016235|aggresome, GO:0017053|transcriptional repressor complex
PRCC		fusion	ENSG00000143294	GO:0007049|cell cycle, GO:0000398|mRNA splicing, via spliceosome, GO:0007093|mitotic cell cycle checkpoint	GO:0005515|protein binding	GO:0005634|nucleus, GO:0016607|nuclear speck, GO:0005654|nucleoplasm
FCRL4	Oncogene	oncogene, fusion	ENSG00000163518	GO:0002376|immune system process, GO:0002250|adaptive immune response	GO:0005515|protein binding	GO:0016020|membrane, GO:0016021|integral component of membrane, GO:0005886|plasma membrane, GO:0009986|cell surface
NFKBIE	TSG	TSG	ENSG00000146232	GO:0042942|D-serine transport, GO:0042994|cytoplasmic sequestering of transcription factor	GO:0005515|protein binding	GO:0005634|nucleus, GO:0005829|cytosol, GO:0001650|fibrillar center, GO:0005737|cytoplasm, GO:0005794|Golgi apparatus, GO:0048471|perinuclear region of cytoplasm
EGFR	Oncogene	oncogene	ENSG00000146648	GO:0006468|protein phosphorylation, GO:0016310|phosphorylation, GO:0007169|transmembrane receptor protein tyrosine kinase signaling pathway, GO:0018108|peptidyl-tyrosine phosphorylation, GO:0006898|receptor-mediated endocytosis, GO:0008284|positive regulation of cell proliferation, GO:0051897|positive regulation of protein kinase B signaling, GO:0070374|positive regulation of ERK1 and ERK2 cascad…	GO:0000166|nucleotide binding, GO:0004672|protein kinase activity, GO:0005524|ATP binding, GO:0016740|transferase activity, GO:0016301|kinase activity, GO:0004713|protein tyrosine kinase activity, GO:0004714|transmembrane receptor protein tyrosine kinase activity, GO:0005515|protein binding, GO:0004709|MAP kinase kinase kinase activity, GO:0042802|identical protein binding, GO:0045296|cadherin bi…	GO:0016020|membrane, GO:0016021|integral component of membrane, GO:0005634|nucleus, GO:0005737|cytoplasm, GO:0005783|endoplasmic reticulum, GO:0005789|endoplasmic reticulum membrane, GO:0005794|Golgi apparatus, GO:0005886|plasma membrane, GO:0005576|extracellular region, GO:0000139|Golgi membrane, GO:0005615|extracellular space, GO:0045121|membrane raft, GO:0009986|cell surface, GO:0005925|focal …
NOTCH1		oncogene, TSG, fusion	ENSG00000148400	GO:0010628|positive regulation of gene expression, GO:0008284|positive regulation of cell proliferation, GO:0010812|negative regulation of cell-substrate adhesion, GO:0060045|positive regulation of cardiac muscle cell proliferation, GO:0010718|positive regulation of epithelial to mesenchymal transition, GO:0030514|negative regulation of BMP signaling pathway, GO:0030335|positive regulation of cel…	GO:0046872|metal ion binding, GO:0005509|calcium ion binding, GO:0005515|protein binding, GO:0038023|signaling receptor activity, GO:0001228|DNA-binding transcription activator activity, RNA polymerase II-specific, GO:0019899|enzyme binding, GO:0000978|RNA polymerase II proximal promoter sequence-specific DNA binding, GO:0004857|enzyme inhibitor activity, GO:0003682|chromatin binding, GO:0003700|…	GO:0005634|nucleus, GO:0016020|membrane, GO:0016021|integral component of membrane, GO:0005886|plasma membrane, GO:0005576|extracellular region, GO:0005789|endoplasmic reticulum membrane, GO:0005654|nucleoplasm, GO:0005829|cytosol, GO:0005912|adherens junction, GO:0016324|apical plasma membrane, GO:0000139|Golgi membrane, GO:0043235|receptor complex, GO:0001669|acrosomal vesicle, GO:0002193|MAML1…
RANBP2	TSG	TSG, fusion	ENSG00000153201	GO:0051028|mRNA transport, GO:0015031|protein transport, GO:0000413|protein peptidyl-prolyl isomerization, GO:0006457|protein folding, GO:0043547|positive regulation of GTPase activity, GO:0046907|intracellular transport, GO:0006607|NLS-bearing protein import into nucleus, GO:0006406|mRNA export from nucleus, GO:0016032|viral process, GO:0016925|protein sumoylation, GO:0051642|centrosome localiza…	GO:0003723|RNA binding, GO:0046872|metal ion binding, GO:0016740|transferase activity, GO:0005515|protein binding, GO:0005096|GTPase activator activity, GO:0008536|Ran GTPase binding, GO:0019789|SUMO transferase activity, GO:0044877|protein-containing complex binding	GO:0005634|nucleus, GO:0016020|membrane, GO:0005643|nuclear pore, GO:0005737|cytoplasm, GO:0005829|cytosol, GO:0005635|nuclear envelope, GO:0031965|nuclear membrane, GO:0005642|annulate lamellae, GO:0042405|nuclear inclusion body, GO:0044615|nuclear pore nuclear basket, GO:0005739|mitochondrion, GO:0044614|nuclear pore cytoplasmic filaments, GO:1990723|cytoplasmic periphery of the nuclear pore co…
MSI2	Oncogene	oncogene, fusion	ENSG00000153944	GO:0048864|stem cell development	GO:0003676|nucleic acid binding, GO:0003723|RNA binding, GO:0005515|protein binding, GO:0003727|single-stranded RNA binding, GO:0008266|poly(U) RNA binding	GO:0005737|cytoplasm, GO:1990904|ribonucleoprotein complex, GO:0005844|polysome
GNAQ	Oncogene	oncogene	ENSG00000156052	GO:0050821|protein stabilization, GO:0006469|negative regulation of protein kinase activity, GO:0007186|G protein-coupled receptor signaling pathway, GO:0007165|signal transduction, GO:0043547|positive regulation of GTPase activity, GO:0007213|G protein-coupled acetylcholine receptor signaling pathway, GO:0007603|phototransduction, visible light, GO:0009649|entrainment of circadian clock, GO:0007…	GO:0046872|metal ion binding, GO:0000166|nucleotide binding, GO:0003924|GTPase activity, GO:0005525|GTP binding, GO:0001664|G protein-coupled receptor binding, GO:0005515|protein binding, GO:0019001|guanyl nucleotide binding, GO:0031683|G-protein beta/gamma-subunit complex binding, GO:0005096|GTPase activator activity, GO:0031826|type 2A serotonin receptor binding	GO:0005634|nucleus, GO:0016020|membrane, GO:0005765|lysosomal membrane, GO:0005834|heterotrimeric G-protein complex, GO:0001750|photoreceptor outer segment, GO:0005886|plasma membrane, GO:0070062|extracellular exosome, GO:0031965|nuclear membrane, GO:0005737|cytoplasm
WIF1	TSG	TSG, fusion	ENSG00000156076	GO:0007275|multicellular organism development, GO:0016055|Wnt signaling pathway, GO:0048856|anatomical structure development, GO:0007165|signal transduction, GO:0030178|negative regulation of Wnt signaling pathway, GO:0045600|positive regulation of fat cell differentiation	GO:0005515|protein binding, GO:0017147|Wnt-protein binding, GO:0005102|signaling receptor binding	GO:0005576|extracellular region, GO:0009986|cell surface
PPARG	TSG	TSG, fusion	ENSG00000132170	GO:0043537|negative regulation of blood vessel endothelial cell migration, GO:1905563|negative regulation of vascular endothelial cell proliferation, GO:1904706|negative regulation of vascular smooth muscle cell proliferation, GO:0071404|cellular response to low-density lipoprotein particle stimulus, GO:0016525|negative regulation of angiogenesis, GO:0051091|positive regulation of DNA-binding tra…	GO:0044212|transcription regulatory region DNA binding, GO:0008270|zinc ion binding, GO:0046872|metal ion binding, GO:0003677|DNA binding, GO:0003700|DNA-binding transcription factor activity, GO:0043565|sequence-specific DNA binding, GO:0005515|protein binding, GO:0003707|steroid hormone receptor activity, GO:0004879|nuclear receptor activity, GO:0030374|nuclear receptor transcription coactivato…	GO:0005634|nucleus, GO:0005737|cytoplasm, GO:0043231|intracellular membrane-bounded organelle, GO:0005654|nucleoplasm, GO:0090575|RNA polymerase II transcription factor complex, GO:0005829|cytosol, GO:0032991|protein-containing complex, GO:0048471|perinuclear region of cytoplasm
NRG1	TSG	TSG, fusion	ENSG00000157168	GO:0007399|nervous system development, GO:0018108|peptidyl-tyrosine phosphorylation, GO:0010469|regulation of signaling receptor activity, GO:0046854|phosphatidylinositol phosphorylation, GO:0061098|positive regulation of protein tyrosine kinase activity, GO:0035556|intracellular signal transduction, GO:0008284|positive regulation of cell proliferation, GO:0051897|positive regulation of protein k…	GO:0005102|signaling receptor binding, GO:0008083|growth factor activity, GO:0005178|integrin binding, GO:0046934|phosphatidylinositol-4,5-bisphosphate 3-kinase activity, GO:0005088|Ras guanyl-nucleotide exchange factor activity, GO:0030971|receptor tyrosine kinase binding, GO:0005125|cytokine activity, GO:0004713|protein tyrosine kinase activity, GO:0030297|transmembrane receptor protein tyrosin…	GO:0016020|membrane, GO:0016021|integral component of membrane, GO:0005654|nucleoplasm, GO:0005634|nucleus, GO:0005886|plasma membrane, GO:0005576|extracellular region, GO:0005615|extracellular space, GO:0005737|cytoplasm, GO:0005887|integral component of plasma membrane, GO:0030424|axon, GO:0031594|neuromuscular junction, GO:0045202|synapse
KIT	Oncogene	oncogene	ENSG00000157404	GO:1905065|positive regulation of vascular smooth muscle cell differentiation, GO:0006468|protein phosphorylation, GO:0016310|phosphorylation, GO:0007169|transmembrane receptor protein tyrosine kinase signaling pathway, GO:0030218|erythrocyte differentiation, GO:0006954|inflammatory response, GO:0007283|spermatogenesis, GO:0038093|Fc receptor signaling pathway, GO:0038109|Kit signaling pathway, G…	GO:0046872|metal ion binding, GO:0000166|nucleotide binding, GO:0004672|protein kinase activity, GO:0005524|ATP binding, GO:0016740|transferase activity, GO:0016301|kinase activity, GO:0004713|protein tyrosine kinase activity, GO:0042803|protein homodimerization activity, GO:0005515|protein binding, GO:0004714|transmembrane receptor protein tyrosine kinase activity, GO:0019955|cytokine binding, G…	GO:0005615|extracellular space, GO:0005737|cytoplasm, GO:0016020|membrane, GO:0016021|integral component of membrane, GO:0005886|plasma membrane, GO:0042629|mast cell granule, GO:0005887|integral component of plasma membrane, GO:0043235|receptor complex, GO:0001669|acrosomal vesicle, GO:0005911|cell-cell junction, GO:0009897|external side of plasma membrane, GO:0009898|cytoplasmic side of plasma …
ERG	Oncogene	oncogene, fusion	ENSG00000157554	GO:0006355|regulation of transcription, DNA-templated, GO:0030154|cell differentiation, GO:0006357|regulation of transcription by RNA polymerase II, GO:0045944|positive regulation of transcription by RNA polymerase II, GO:0006468|protein phosphorylation, GO:0007165|signal transduction, GO:0007275|multicellular organism development, GO:0008283|cell proliferation	GO:0003677|DNA binding, GO:0003700|DNA-binding transcription factor activity, GO:0043565|sequence-specific DNA binding, GO:0005515|protein binding, GO:0000981|DNA-binding transcription factor activity, RNA polymerase II-specific, GO:0000978|RNA polymerase II proximal promoter sequence-specific DNA binding, GO:0001228|DNA-binding transcription activator activity, RNA polymerase II-specific	GO:0005634|nucleus, GO:0005737|cytoplasm, GO:1990904|ribonucleoprotein complex
PREX2	Oncogene	oncogene	ENSG00000046889	GO:0035556|intracellular signal transduction, GO:0035023|regulation of Rho protein signal transduction, GO:0043547|positive regulation of GTPase activity, GO:0007186|G protein-coupled receptor signaling pathway, GO:0008344|adult locomotory behavior, GO:0014065|phosphatidylinositol 3-kinase signaling, GO:0048813|dendrite morphogenesis	GO:0005085|guanyl-nucleotide exchange factor activity, GO:0005089|Rho guanyl-nucleotide exchange factor activity, GO:0005096|GTPase activator activity, GO:0030676|Rac guanyl-nucleotide exchange factor activity	GO:0005886|plasma membrane, GO:0005829|cytosol
CBFB	TSG	TSG, fusion	ENSG00000067955	GO:1903508|positive regulation of nucleic acid-templated transcription, GO:0000122|negative regulation of transcription by RNA polymerase II, GO:0006366|transcription by RNA polymerase II, GO:0006367|transcription initiation from RNA polymerase II promoter, GO:2000810|regulation of bicellular tight junction assembly, GO:0045652|regulation of megakaryocyte differentiation, GO:0030111|regulation of…	GO:0003713|transcription coactivator activity, GO:0005515|protein binding, GO:0043565|sequence-specific DNA binding, GO:0003677|DNA binding, GO:0000981|DNA-binding transcription factor activity, RNA polymerase II-specific, GO:0003712|transcription coregulator activity, GO:0003700|DNA-binding transcription factor activity	GO:0005634|nucleus, GO:0016020|membrane, GO:0005654|nucleoplasm, GO:0016513|core-binding factor complex
U2AF1	Oncogene	oncogene	ENSG00000160201	GO:0006397|mRNA processing, GO:0008380|RNA splicing, GO:0000398|mRNA splicing, via spliceosome, GO:0006406|mRNA export from nucleus, GO:0006405|RNA export from nucleus, GO:0031124|mRNA 3'-end processing	GO:0003676|nucleic acid binding, GO:0003723|RNA binding, GO:0046872|metal ion binding, GO:0005515|protein binding, GO:0030628|pre-mRNA 3'-splice site binding, GO:0050733|RS domain binding	GO:0005634|nucleus, GO:0016607|nuclear speck, GO:0005654|nucleoplasm, GO:0005681|spliceosomal complex, GO:0071013|catalytic step 2 spliceosome, GO:0089701|U2AF, GO:0015030|Cajal body
REL	Oncogene	oncogene	ENSG00000162924	GO:0006355|regulation of transcription, DNA-templated, GO:0045893|positive regulation of transcription, DNA-templated, GO:0007249|I-kappaB kinase/NF-kappaB signaling, GO:0000122|negative regulation of transcription by RNA polymerase II, GO:0006954|inflammatory response, GO:0045944|positive regulation of transcription by RNA polymerase II, GO:0043123|positive regulation of I-kappaB kinase/NF-kappa…	GO:0003677|DNA binding, GO:0003700|DNA-binding transcription factor activity, GO:0005515|protein binding, GO:0000977|RNA polymerase II regulatory region sequence-specific DNA binding, GO:0000981|DNA-binding transcription factor activity, RNA polymerase II-specific, GO:0001228|DNA-binding transcription activator activity, RNA polymerase II-specific, GO:0003682|chromatin binding, GO:0000980|RNA pol…	GO:0005634|nucleus, GO:0005737|cytoplasm, GO:0005829|cytosol, GO:0005654|nucleoplasm, GO:0005667|transcription factor complex
ATP1A1		oncogene, TSG	ENSG00000163399	GO:0016311|dephosphorylation, GO:0006811|ion transport, GO:0006813|potassium ion transport, GO:0006814|sodium ion transport, GO:0010248|establishment or maintenance of transmembrane electrochemical gradient, GO:1990573|potassium ion import across plasma membrane, GO:0002028|regulation of sodium ion transport, GO:0086002|cardiac muscle cell action potential involved in contraction, GO:0006883|cell…	GO:0046872|metal ion binding, GO:0000166|nucleotide binding, GO:0005524|ATP binding, GO:0016787|hydrolase activity, GO:0005515|protein binding, GO:0005391|sodium:potassium-exchanging ATPase activity, GO:0051087|chaperone binding, GO:0030955|potassium ion binding, GO:0031402|sodium ion binding, GO:1990239|steroid hormone binding, GO:0016791|phosphatase activity, GO:0019901|protein kinase binding, …	GO:0016020|membrane, GO:0016021|integral component of membrane, GO:0005886|plasma membrane, GO:0042470|melanosome, GO:0070062|extracellular exosome, GO:0042383|sarcolemma, GO:0032991|protein-containing complex, GO:0005783|endoplasmic reticulum, GO:0005890|sodium:potassium-exchanging ATPase complex, GO:1903561|extracellular vesicle, GO:0005794|Golgi apparatus, GO:0005768|endosome, GO:0005901|caveo…
FEV	Oncogene	oncogene, fusion	ENSG00000163497	GO:0006355|regulation of transcription, DNA-templated, GO:0007275|multicellular organism development, GO:1903507|negative regulation of nucleic acid-templated transcription, GO:0030154|cell differentiation, GO:0007399|nervous system development, GO:0006357|regulation of transcription by RNA polymerase II, GO:0006366|transcription by RNA polymerase II, GO:0010628|positive regulation of gene expres…	GO:0003677|DNA binding, GO:0003700|DNA-binding transcription factor activity, GO:0043565|sequence-specific DNA binding, GO:0000981|DNA-binding transcription factor activity, RNA polymerase II-specific, GO:0003714|transcription corepressor activity	GO:0005634|nucleus, GO:0016607|nuclear speck
TGFBR2	TSG	TSG	ENSG00000163513	GO:0007179|transforming growth factor beta receptor signaling pathway, GO:0010718|positive regulation of epithelial to mesenchymal transition, GO:0060412|ventricular septum morphogenesis, GO:0003151|outflow tract morphogenesis, GO:0006468|protein phosphorylation, GO:0016310|phosphorylation, GO:0006915|apoptotic process, GO:0030154|cell differentiation, GO:0007178|transmembrane receptor protein se…	GO:0046872|metal ion binding, GO:0000166|nucleotide binding, GO:0004672|protein kinase activity, GO:0004674|protein serine/threonine kinase activity, GO:0005524|ATP binding, GO:0016740|transferase activity, GO:0016301|kinase activity, GO:0005515|protein binding, GO:0038023|signaling receptor activity, GO:0004675|transmembrane receptor protein serine/threonine kinase activity, GO:0005026|transform…	GO:0016020|membrane, GO:0016021|integral component of membrane, GO:0005886|plasma membrane, GO:0045121|membrane raft, GO:0005887|integral component of plasma membrane, GO:0043235|receptor complex, GO:0005829|cytosol, GO:0009897|external side of plasma membrane, GO:0005901|caveola, GO:0005737|cytoplasm, GO:0009986|cell surface
RPN1		fusion	ENSG00000163902	GO:0006486|protein glycosylation, GO:0018279|protein N-linked glycosylation via asparagine, GO:0006464|cellular protein modification process	GO:0003723|RNA binding, GO:0005515|protein binding, GO:0004579|dolichyl-diphosphooligosaccharide-protein glycotransferase activity, GO:0016740|transferase activity, GO:0016757|transferase activity, transferring glycosyl groups	GO:0016020|membrane, GO:0016021|integral component of membrane, GO:0005783|endoplasmic reticulum, GO:0005829|cytosol, GO:0005789|endoplasmic reticulum membrane, GO:0042470|melanosome, GO:0005791|rough endoplasmic reticulum, GO:0008250|oligosaccharyltransferase complex
TLX3	Oncogene	oncogene, fusion	ENSG00000164438	GO:0006355|regulation of transcription, DNA-templated, GO:0007275|multicellular organism development, GO:0006357|regulation of transcription by RNA polymerase II, GO:0001708|cell fate specification, GO:0001764|neuron migration, GO:0002087|regulation of respiratory gaseous exchange by neurological system process, GO:0007417|central nervous system development, GO:0007585|respiratory gaseous exchang…	GO:0003677|DNA binding, GO:0043565|sequence-specific DNA binding, GO:0005515|protein binding, GO:0000981|DNA-binding transcription factor activity, RNA polymerase II-specific	GO:0005634|nucleus, GO:0005654|nucleoplasm
NAB2	TSG	TSG, fusion	ENSG00000166886	GO:0006355|regulation of transcription, DNA-templated, GO:0045892|negative regulation of transcription, DNA-templated, GO:0007399|nervous system development, GO:0008283|cell proliferation, GO:1902949|positive regulation of tau-protein kinase activity, GO:0001958|endochondral ossification, GO:0014037|Schwann cell differentiation, GO:0016480|negative regulation of transcription by RNA polymerase II…	GO:0005515|protein binding, GO:0042802|identical protein binding, GO:0003714|transcription corepressor activity, GO:0008134|transcription factor binding	GO:0005634|nucleus
KMT2D		oncogene, TSG	ENSG00000167548	GO:0032259|methylation, GO:0006325|chromatin organization, GO:0045944|positive regulation of transcription by RNA polymerase II, GO:0048477|oogenesis, GO:0008284|positive regulation of cell proliferation, GO:0006355|regulation of transcription, DNA-templated, GO:1904837|beta-catenin-TCF complex assembly, GO:0001555|oocyte growth, GO:0006342|chromatin silencing, GO:0033148|positive regulation of i…	GO:0046872|metal ion binding, GO:0008168|methyltransferase activity, GO:0016740|transferase activity, GO:0003677|DNA binding, GO:0005515|protein binding, GO:0018024|histone-lysine N-methyltransferase activity, GO:0042393|histone binding, GO:0000981|DNA-binding transcription factor activity, RNA polymerase II-specific, GO:0003713|transcription coactivator activity, GO:0042800|histone methyltransfe…	GO:0005634|nucleus, GO:0005654|nucleoplasm, GO:0035097|histone methyltransferase complex, GO:0044666|MLL3/4 complex
MN1	Oncogene	oncogene, fusion	ENSG00000169184	GO:0006355|regulation of transcription, DNA-templated, GO:0001957|intramembranous ossification, GO:0007275|multicellular organism development, GO:0008150|biological_process	GO:0003674|molecular_function	GO:0005575|cellular_component
KIF5B		fusion	ENSG00000170759	GO:1903078|positive regulation of protein localization to plasma membrane, GO:0007018|microtubule-based movement, GO:0099641|anterograde axonal protein transport, GO:0042391|regulation of membrane potential, GO:0047496|vesicle transport along microtubule, GO:1990048|anterograde neuronal dense core vesicle transport, GO:1990049|retrograde neuronal dense core vesicle transport, GO:0043268|positive …	GO:0000166|nucleotide binding, GO:0005524|ATP binding, GO:0003774|motor activity, GO:0003777|microtubule motor activity, GO:0005515|protein binding, GO:0008017|microtubule binding, GO:0042802|identical protein binding, GO:0016887|ATPase activity, GO:0045296|cadherin binding, GO:0008432|JUN kinase binding, GO:0099609|microtubule lateral binding	GO:0005737|cytoplasm, GO:0016020|membrane, GO:0005829|cytosol, GO:1904115|axon cytoplasm, GO:0005856|cytoskeleton, GO:0005815|microtubule organizing center, GO:0005874|microtubule, GO:0005871|kinesin complex, GO:0031982|vesicle, GO:0048471|perinuclear region of cytoplasm, GO:0015630|microtubule cytoskeleton, GO:0030139|endocytic vesicle, GO:0035253|ciliary rootlet, GO:0043005|neuron projection, G…
IL7R	Oncogene	oncogene	ENSG00000168685	GO:0008284|positive regulation of cell proliferation, GO:0006955|immune response, GO:0007165|signal transduction, GO:0007166|cell surface receptor signaling pathway, GO:0061024|membrane organization, GO:0038111|interleukin-7-mediated signaling pathway, GO:0000018|regulation of DNA recombination, GO:0000902|cell morphogenesis, GO:0001915|negative regulation of T cell mediated cytotoxicity, GO:0002…	GO:0005515|protein binding, GO:0004896|cytokine receptor activity, GO:0003823|antigen binding, GO:0004917|interleukin-7 receptor activity	GO:0016020|membrane, GO:0016021|integral component of membrane, GO:0005886|plasma membrane, GO:0005576|extracellular region, GO:0030665|clathrin-coated vesicle membrane, GO:0009897|external side of plasma membrane
CAMTA1	TSG	TSG, fusion	ENSG00000171735	GO:0045944|positive regulation of transcription by RNA polymerase II, GO:0035307|positive regulation of protein dephosphorylation, GO:0070886|positive regulation of calcineurin-NFAT signaling cascade, GO:0050885|neuromuscular process controlling balance, GO:0006357|regulation of transcription by RNA polymerase II	GO:0003677|DNA binding, GO:0000981|DNA-binding transcription factor activity, RNA polymerase II-specific, GO:0001228|DNA-binding transcription activator activity, RNA polymerase II-specific, GO:0043565|sequence-specific DNA binding	GO:0005634|nucleus, GO:0005737|cytoplasm, GO:0005730|nucleolus, GO:0005829|cytosol
BCR		fusion	ENSG00000186716	GO:0006468|protein phosphorylation, GO:0016310|phosphorylation, GO:0035556|intracellular signal transduction, GO:0007165|signal transduction, GO:0018108|peptidyl-tyrosine phosphorylation, GO:0035023|regulation of Rho protein signal transduction, GO:0043547|positive regulation of GTPase activity, GO:0051056|regulation of small GTPase mediated signal transduction, GO:0002692|negative regulation of …	GO:0000166|nucleotide binding, GO:0004674|protein serine/threonine kinase activity, GO:0005524|ATP binding, GO:0016740|transferase activity, GO:0016301|kinase activity, GO:0005085|guanyl-nucleotide exchange factor activity, GO:0005089|Rho guanyl-nucleotide exchange factor activity, GO:0005096|GTPase activator activity, GO:0005515|protein binding, GO:0004713|protein tyrosine kinase activity, GO:00…	GO:0016020|membrane, GO:0005886|plasma membrane, GO:0030054|cell junction, GO:0045202|synapse, GO:0045211|postsynaptic membrane, GO:0005829|cytosol, GO:0070062|extracellular exosome, GO:0014069|postsynaptic density, GO:0032991|protein-containing complex, GO:0005737|cytoplasm
PPM1D	Oncogene	oncogene	ENSG00000170836	GO:0006468|protein phosphorylation, GO:0006470|protein dephosphorylation, GO:0007049|cell cycle, GO:0000086|G2/M transition of mitotic cell cycle, GO:0006306|DNA methylation, GO:0006342|chromatin silencing, GO:0009267|cellular response to starvation, GO:0009617|response to bacterium, GO:0030330|DNA damage response, signal transduction by p53 class mediator, GO:0006367|transcription initiation fro…	GO:0046872|metal ion binding, GO:0016787|hydrolase activity, GO:0003824|catalytic activity, GO:0004721|phosphoprotein phosphatase activity, GO:0005515|protein binding, GO:0004722|protein serine/threonine phosphatase activity, GO:0043169|cation binding, GO:0004724|magnesium-dependent protein serine/threonine phosphatase activity, GO:0004674|protein serine/threonine kinase activity, GO:0051019|mito…	GO:0005634|nucleus, GO:0005737|cytoplasm, GO:0005829|cytosol, GO:0005654|nucleoplasm
ASPSCR1		fusion	ENSG00000169696	GO:0006886|intracellular protein transport, GO:0031401|positive regulation of protein modification process, GO:0042593|glucose homeostasis, GO:0046324|regulation of glucose import	GO:0005515|protein binding	GO:0043231|intracellular membrane-bounded organelle, GO:0005654|nucleoplasm, GO:0005886|plasma membrane, GO:0005634|nucleus, GO:0005737|cytoplasm, GO:0016020|membrane, GO:0012505|endomembrane system, GO:0033116|endoplasmic reticulum-Golgi intermediate compartment membrane, GO:0005829|cytosol, GO:0009898|cytoplasmic side of plasma membrane, GO:0012506|vesicle membrane, GO:0019898|extrinsic compone…
MAP2K1	Oncogene	oncogene	ENSG00000169032	GO:0008285|negative regulation of cell proliferation, GO:0070374|positive regulation of ERK1 and ERK2 cascade, GO:0045893|positive regulation of transcription, DNA-templated, GO:0006468|protein phosphorylation, GO:0016310|phosphorylation, GO:0018108|peptidyl-tyrosine phosphorylation, GO:0030182|neuron differentiation, GO:0071902|positive regulation of protein serine/threonine kinase activity, GO:…	GO:0000166|nucleotide binding, GO:0004672|protein kinase activity, GO:0004674|protein serine/threonine kinase activity, GO:0005524|ATP binding, GO:0016740|transferase activity, GO:0016301|kinase activity, GO:0004713|protein tyrosine kinase activity, GO:0005515|protein binding, GO:0043539|protein serine/threonine kinase activator activity, GO:0004708|MAP kinase kinase activity, GO:0004712|protein …	GO:0005634|nucleus, GO:0005737|cytoplasm, GO:0016020|membrane, GO:0005829|cytosol, GO:0005794|Golgi apparatus, GO:0005886|plasma membrane, GO:0005739|mitochondrion, GO:0005856|cytoskeleton, GO:0005925|focal adhesion, GO:0005815|microtubule organizing center, GO:0005769|early endosome, GO:0005770|late endosome, GO:0005783|endoplasmic reticulum
HOOK3		fusion	ENSG00000168172	GO:0015031|protein transport, GO:0007032|endosome organization, GO:0007040|lysosome organization, GO:0008333|endosome to lysosome transport, GO:0045022|early endosome to late endosome transport, GO:0030705|cytoskeleton-dependent intracellular transport, GO:0031122|cytoplasmic microtubule organization, GO:0051645|Golgi localization, GO:0050768|negative regulation of neurogenesis, GO:0022027|interk…	GO:0005515|protein binding, GO:0008017|microtubule binding, GO:0045505|dynein intermediate chain binding, GO:0051959|dynein light intermediate chain binding, GO:0042802|identical protein binding, GO:0034452|dynactin binding, GO:0045503|dynein light chain binding	GO:0005737|cytoplasm, GO:0005829|cytosol, GO:0005794|Golgi apparatus, GO:0005856|cytoskeleton, GO:0005874|microtubule, GO:0030897|HOPS complex, GO:0005813|centrosome, GO:0005801|cis-Golgi network, GO:0000242|pericentriolar material, GO:0034451|centriolar satellite, GO:0070695|FHF complex
ZRSR2	TSG	TSG	ENSG00000169249	GO:0000398|mRNA splicing, via spliceosome, GO:0006397|mRNA processing, GO:0008380|RNA splicing, GO:0000245|spliceosomal complex assembly	GO:0003723|RNA binding, GO:0003676|nucleic acid binding, GO:0046872|metal ion binding, GO:0005515|protein binding, GO:0030628|pre-mRNA 3'-splice site binding	GO:0089701|U2AF, GO:0005634|nucleus, GO:0005681|spliceosomal complex, GO:0005654|nucleoplasm, GO:0005689|U12-type spliceosomal complex
AFF1		fusion	ENSG00000172493	GO:0006355|regulation of transcription, DNA-templated	GO:0005515|protein binding, GO:0003700|DNA-binding transcription factor activity, GO:0003690|double-stranded DNA binding	GO:0005634|nucleus, GO:0008023|transcription elongation factor complex, GO:0032783|ELL-EAF complex
PRKACA	Oncogene	oncogene	ENSG00000072062	GO:0010881|regulation of cardiac muscle contraction by regulation of the release of sequestered calcium ion, GO:0002027|regulation of heart rate, GO:0006397|mRNA processing, GO:0006468|protein phosphorylation, GO:0016310|phosphorylation, GO:0001707|mesoderm formation, GO:0001843|neural tube closure, GO:0010737|protein kinase A signaling, GO:0018105|peptidyl-serine phosphorylation, GO:0018107|pept…	GO:0000166|nucleotide binding, GO:0004672|protein kinase activity, GO:0004674|protein serine/threonine kinase activity, GO:0005524|ATP binding, GO:0016740|transferase activity, GO:0016301|kinase activity, GO:0005515|protein binding, GO:0000287|magnesium ion binding, GO:0004691|cAMP-dependent protein kinase activity, GO:0019904|protein domain specific binding, GO:0030145|manganese ion binding, GO:…	GO:0005634|nucleus, GO:0005737|cytoplasm, GO:0016607|nuclear speck, GO:0016020|membrane, GO:0005829|cytosol, GO:0031514|motile cilium, GO:0045171|intercellular bridge, GO:0005739|mitochondrion, GO:0005886|plasma membrane, GO:0042995|cell projection, GO:0048471|perinuclear region of cytoplasm, GO:0031410|cytoplasmic vesicle, GO:0001669|acrosomal vesicle, GO:0005952|cAMP-dependent protein kinase co…
TERT		oncogene, TSG	ENSG00000164362	GO:0010629|negative regulation of gene expression, GO:2000773|negative regulation of cellular senescence, GO:0071456|cellular response to hypoxia, GO:0000723|telomere maintenance, GO:1904837|beta-catenin-TCF complex assembly, GO:0001172|transcription, RNA-templated, GO:0006278|RNA-dependent DNA biosynthetic process, GO:0007004|telomere maintenance via telomerase, GO:0007005|mitochondrion organiza…	GO:0046872|metal ion binding, GO:0016740|transferase activity, GO:0003677|DNA binding, GO:0005515|protein binding, GO:0016779|nucleotidyltransferase activity, GO:0042802|identical protein binding, GO:0042803|protein homodimerization activity, GO:0000049|tRNA binding, GO:0001223|transcription coactivator binding, GO:0003720|telomerase activity, GO:0003721|telomerase RNA reverse transcriptase activ…	GO:0005634|nucleus, GO:0005737|cytoplasm, GO:0016607|nuclear speck, GO:0005829|cytosol, GO:0005694|chromosome, GO:0005654|nucleoplasm, GO:0005730|nucleolus, GO:0000781|chromosome, telomeric region, GO:0000784|nuclear chromosome, telomeric region, GO:0016605|PML body, GO:0042645|mitochondrial nucleoid, GO:0000333|telomerase catalytic core complex, GO:0000783|nuclear telomere cap complex, GO:000569…
RMI2	TSG	TSG, fusion	ENSG00000175643	GO:0006260|DNA replication, GO:0006281|DNA repair, GO:2000042|negative regulation of double-strand break repair via homologous recombination, GO:0033045|regulation of sister chromatid segregation	GO:0003677|DNA binding, GO:0005515|protein binding	GO:0005634|nucleus, GO:0016607|nuclear speck, GO:0005829|cytosol, GO:0005654|nucleoplasm
EBF1	TSG	TSG, fusion	ENSG00000164330	GO:0006355|regulation of transcription, DNA-templated, GO:0007275|multicellular organism development, GO:0045944|positive regulation of transcription by RNA polymerase II	GO:0046872|metal ion binding, GO:0046983|protein dimerization activity, GO:0003677|DNA binding, GO:0003700|DNA-binding transcription factor activity, GO:0005515|protein binding, GO:0001228|DNA-binding transcription activator activity, RNA polymerase II-specific, GO:0000981|DNA-binding transcription factor activity, RNA polymerase II-specific, GO:0070742|C2H2 zinc finger domain binding	GO:0005634|nucleus
TFE3	Oncogene	oncogene, fusion	ENSG00000068323	GO:0006355|regulation of transcription, DNA-templated, GO:0006959|humoral immune response, GO:0045670|regulation of osteoclast differentiation, GO:0045893|positive regulation of transcription, DNA-templated, GO:0002376|immune system process, GO:0002250|adaptive immune response, GO:0045944|positive regulation of transcription by RNA polymerase II, GO:0120163|negative regulation of cold-induced the…	GO:0046983|protein dimerization activity, GO:0003677|DNA binding, GO:0003700|DNA-binding transcription factor activity, GO:0005515|protein binding, GO:0000981|DNA-binding transcription factor activity, RNA polymerase II-specific, GO:0044212|transcription regulatory region DNA binding, GO:0000978|RNA polymerase II proximal promoter sequence-specific DNA binding, GO:0001228|DNA-binding transcriptio…	GO:0005634|nucleus, GO:0005829|cytosol, GO:0005654|nucleoplasm
CALR	Oncogene	oncogene	ENSG00000179218	GO:0008284|positive regulation of cell proliferation, GO:0050821|protein stabilization, GO:0045787|positive regulation of cell cycle, GO:0006457|protein folding, GO:0006898|receptor-mediated endocytosis, GO:0017148|negative regulation of translation, GO:0042981|regulation of apoptotic process, GO:0002479|antigen processing and presentation of exogenous peptide antigen via MHC class I, TAP-depende…	GO:0003723|RNA binding, GO:0046872|metal ion binding, GO:0030246|carbohydrate binding, GO:0005509|calcium ion binding, GO:0003677|DNA binding, GO:0005515|protein binding, GO:0051082|unfolded protein binding, GO:0031625|ubiquitin protein ligase binding, GO:0051087|chaperone binding, GO:0050681|androgen receptor binding, GO:0008270|zinc ion binding, GO:0001849|complement component C1q binding, GO:0…	GO:0048471|perinuclear region of cytoplasm, GO:0005737|cytoplasm, GO:0005634|nucleus, GO:0016020|membrane, GO:0005783|endoplasmic reticulum, GO:0005829|cytosol, GO:0005576|extracellular region, GO:0005615|extracellular space, GO:0009986|cell surface, GO:0005925|focal adhesion, GO:0005788|endoplasmic reticulum lumen, GO:0070062|extracellular exosome, GO:0005622|intracellular, GO:0016529|sarcoplasm…
EML4		fusion	ENSG00000143924	GO:0000226|microtubule cytoskeleton organization, GO:0000278|mitotic cell cycle, GO:0007017|microtubule-based process	GO:0003674|molecular_function, GO:0008017|microtubule binding	GO:0005737|cytoplasm, GO:0016020|membrane, GO:0005856|cytoskeleton, GO:0005874|microtubule, GO:0015630|microtubule cytoskeleton
POLE	TSG	TSG	ENSG00000177084	GO:0006281|DNA repair, GO:0090305|nucleic acid phosphodiester bond hydrolysis, GO:0006974|cellular response to DNA damage stimulus, GO:0006260|DNA replication, GO:0000278|mitotic cell cycle, GO:0000082|G1/S transition of mitotic cell cycle, GO:0000731|DNA synthesis involved in DNA repair, GO:0006272|leading strand elongation, GO:0006287|base-excision repair, gap-filling, GO:0006297|nucleotide-exc…	GO:0003676|nucleic acid binding, GO:0008270|zinc ion binding, GO:0046872|metal ion binding, GO:0016740|transferase activity, GO:0003677|DNA binding, GO:0005515|protein binding, GO:0000166|nucleotide binding, GO:0016779|nucleotidyltransferase activity, GO:0003887|DNA-directed DNA polymerase activity, GO:0051536|iron-sulfur cluster binding, GO:0051539|4 iron, 4 sulfur cluster binding, GO:0003682|ch…	GO:0005634|nucleus, GO:0005654|nucleoplasm, GO:0005886|plasma membrane, GO:0008622|epsilon DNA polymerase complex
LRIG3	TSG	TSG, fusion	ENSG00000139263	GO:0007275|multicellular organism development, GO:0032474|otolith morphogenesis		GO:0016020|membrane, GO:0016021|integral component of membrane, GO:0005886|plasma membrane, GO:0031410|cytoplasmic vesicle, GO:0005615|extracellular space, GO:0030659|cytoplasmic vesicle membrane, GO:0031012|extracellular matrix
CRTC1	Oncogene	oncogene, fusion	ENSG00000105662	GO:0051289|protein homotetramerization, GO:0048511|rhythmic process, GO:0045944|positive regulation of transcription by RNA polymerase II, GO:0016032|viral process, GO:0032793|positive regulation of CREB transcription factor activity, GO:0043153|entrainment of circadian clock by photoperiod, GO:0007613|memory, GO:0097009|energy homeostasis, GO:1900006|positive regulation of dendrite development, …	GO:0005515|protein binding, GO:0008140|cAMP response element binding protein binding	GO:0005634|nucleus, GO:0005737|cytoplasm, GO:0005829|cytosol, GO:0005654|nucleoplasm, GO:0005886|plasma membrane, GO:0016604|nuclear body, GO:0030425|dendrite, GO:0043025|neuronal cell body, GO:0045202|synapse
SET	Oncogene	oncogene, fusion	ENSG00000119335	GO:0006334|nucleosome assembly, GO:0032515|negative regulation of phosphoprotein phosphatase activity, GO:0043666|regulation of phosphoprotein phosphatase activity, GO:0016032|viral process, GO:0045892|negative regulation of transcription, DNA-templated, GO:0043488|regulation of mRNA stability, GO:0006260|DNA replication, GO:0006337|nucleosome disassembly, GO:0043524|negative regulation of neuron…	GO:0003677|DNA binding, GO:0005515|protein binding, GO:0019888|protein phosphatase regulator activity, GO:0042393|histone binding, GO:0004864|protein phosphatase inhibitor activity	GO:0005634|nucleus, GO:0005737|cytoplasm, GO:0005654|nucleoplasm, GO:0005783|endoplasmic reticulum, GO:0005829|cytosol, GO:0005811|lipid droplet, GO:0048471|perinuclear region of cytoplasm, GO:0032991|protein-containing complex
PPP2R1A	TSG	TSG	ENSG00000105568	GO:0008380|RNA splicing, GO:0006915|apoptotic process, GO:0043666|regulation of phosphoprotein phosphatase activity, GO:0007059|chromosome segregation, GO:0065003|protein-containing complex assembly, GO:0040008|regulation of growth, GO:0030155|regulation of cell adhesion, GO:0007143|female meiotic nuclear division, GO:0051232|meiotic spindle elongation, GO:0051306|mitotic sister chromatid separat…	GO:0005515|protein binding, GO:0019888|protein phosphatase regulator activity, GO:0004722|protein serine/threonine phosphatase activity, GO:0046982|protein heterodimerization activity, GO:1990405|protein antigen binding	GO:0005634|nucleus, GO:0005737|cytoplasm, GO:0016020|membrane, GO:0005694|chromosome, GO:0005829|cytosol, GO:0005739|mitochondrion, GO:0005886|plasma membrane, GO:0042995|cell projection, GO:0000159|protein phosphatase type 2A complex, GO:0030425|dendrite, GO:0000775|chromosome, centromeric region, GO:0015630|microtubule cytoskeleton, GO:0070062|extracellular exosome, GO:0016328|lateral plasma me…
DDX10	TSG	TSG, fusion	ENSG00000178105	GO:0097065|anterior head development	GO:0003676|nucleic acid binding, GO:0003723|RNA binding, GO:0000166|nucleotide binding, GO:0005524|ATP binding, GO:0016787|hydrolase activity, GO:0004386|helicase activity, GO:0003724|RNA helicase activity
SUZ12		oncogene, TSG, fusion	ENSG00000178691	GO:0006325|chromatin organization, GO:0070317|negative regulation of G0 to G1 transition, GO:0045596|negative regulation of cell differentiation, GO:0045814|negative regulation of gene expression, epigenetic, GO:0070734|histone H3-K27 methylation, GO:0000122|negative regulation of transcription by RNA polymerase II, GO:0008284|positive regulation of cell proliferation, GO:0016571|histone methylat…	GO:0046872|metal ion binding, GO:0005515|protein binding, GO:0031490|chromatin DNA binding, GO:0035064|methylated histone binding, GO:0042054|histone methyltransferase activity, GO:0046976|histone methyltransferase activity (H3-K27 specific), GO:0000978|RNA polymerase II proximal promoter sequence-specific DNA binding, GO:0003682|chromatin binding, GO:0003723|RNA binding, GO:0043565|sequence-spec…	GO:0005634|nucleus, GO:0005730|nucleolus, GO:0016604|nuclear body, GO:0005654|nucleoplasm, GO:0035098|ESC/E(Z) complex, GO:0001739|sex chromatin, GO:0016586|RSC-type complex, GO:0032993|protein-DNA complex
EIF4A2		fusion	ENSG00000156976	GO:0006413|translational initiation, GO:0006412|translation, GO:0016032|viral process, GO:0006446|regulation of translational initiation, GO:1900260|negative regulation of RNA-directed 5'-3' RNA polymerase activity, GO:1990830|cellular response to leukemia inhibitory factor	GO:0003743|translation initiation factor activity, GO:0004004|ATP-dependent RNA helicase activity, GO:0003676|nucleic acid binding, GO:0005524|ATP binding, GO:0003723|RNA binding, GO:0000166|nucleotide binding, GO:0016787|hydrolase activity, GO:0005515|protein binding, GO:0004386|helicase activity, GO:0016887|ATPase activity	GO:0048471|perinuclear region of cytoplasm, GO:0005829|cytosol, GO:0016281|eukaryotic translation initiation factor 4F complex
CIITA	TSG	TSG, fusion	ENSG00000179583	GO:0006355|regulation of transcription, DNA-templated, GO:0045944|positive regulation of transcription by RNA polymerase II, GO:0032966|negative regulation of collagen biosynthetic process, GO:0045893|positive regulation of transcription, DNA-templated, GO:0016310|phosphorylation, GO:0006954|inflammatory response, GO:0006955|immune response, GO:0000122|negative regulation of transcription by RNA …	GO:0005524|ATP binding, GO:0000166|nucleotide binding, GO:0044212|transcription regulatory region DNA binding, GO:0016740|transferase activity, GO:0016301|kinase activity, GO:0016746|transferase activity, transferring acyl groups, GO:0005525|GTP binding, GO:0005515|protein binding, GO:0033613|activating transcription factor binding, GO:0008022|protein C-terminus binding, GO:0003713|transcription …	GO:0005634|nucleus, GO:0005654|nucleoplasm, GO:0016605|PML body, GO:0009986|cell surface
ARID1A	TSG	TSG, fusion	ENSG00000117713	GO:0006338|chromatin remodeling, GO:0006325|chromatin organization, GO:0045893|positive regulation of transcription, DNA-templated, GO:0007399|nervous system development, GO:0030521|androgen receptor signaling pathway, GO:0000122|negative regulation of transcription by RNA polymerase II, GO:0001704|formation of primary germ layer, GO:0001843|neural tube closure, GO:0003205|cardiac chamber develop…	GO:0003677|DNA binding, GO:0005515|protein binding, GO:0000981|DNA-binding transcription factor activity, RNA polymerase II-specific, GO:0003713|transcription coactivator activity, GO:0016922|nuclear receptor binding, GO:0031491|nucleosome binding	GO:0005634|nucleus, GO:0005654|nucleoplasm, GO:0016514|SWI/SNF complex, GO:0070603|SWI/SNF superfamily-type complex, GO:0000790|nuclear chromatin, GO:0071564|npBAF complex, GO:0071565|nBAF complex
KLK2		fusion	ENSG00000167751	GO:0006508|proteolysis, GO:0022617|extracellular matrix disassembly, GO:0031638|zymogen activation, GO:0003073|regulation of systemic arterial blood pressure	GO:0016787|hydrolase activity, GO:0008233|peptidase activity, GO:0004252|serine-type endopeptidase activity, GO:0008236|serine-type peptidase activity	GO:0005576|extracellular region, GO:0070062|extracellular exosome, GO:0030141|secretory granule
SOX2	Oncogene	oncogene	ENSG00000181449	GO:0006355|regulation of transcription, DNA-templated, GO:0006325|chromatin organization, GO:0007275|multicellular organism development, GO:0045893|positive regulation of transcription, DNA-templated, GO:0000122|negative regulation of transcription by RNA polymerase II, GO:0030154|cell differentiation, GO:0030182|neuron differentiation, GO:0021984|adenohypophysis development, GO:0022409|positive …	GO:0003677|DNA binding, GO:0003700|DNA-binding transcription factor activity, GO:0005515|protein binding, GO:0001228|DNA-binding transcription activator activity, RNA polymerase II-specific, GO:0000981|DNA-binding transcription factor activity, RNA polymerase II-specific, GO:0000976|transcription regulatory region sequence-specific DNA binding, GO:0044212|transcription regulatory region DNA bindi…	GO:0005634|nucleus, GO:0005737|cytoplasm, GO:0005654|nucleoplasm, GO:0005829|cytosol, GO:0044798|nuclear transcription factor complex, GO:0005667|transcription factor complex
MAF	Oncogene	oncogene, fusion	ENSG00000178573	GO:0006355|regulation of transcription, DNA-templated, GO:0006366|transcription by RNA polymerase II, GO:0000122|negative regulation of transcription by RNA polymerase II, GO:0001816|cytokine production, GO:0002088|lens development in camera-type eye, GO:0010628|positive regulation of gene expression, GO:0032330|regulation of chondrocyte differentiation, GO:0045944|positive regulation of transcri…	GO:0003677|DNA binding, GO:0003700|DNA-binding transcription factor activity, GO:0005515|protein binding, GO:0001228|DNA-binding transcription activator activity, RNA polymerase II-specific, GO:0000978|RNA polymerase II proximal promoter sequence-specific DNA binding, GO:0043565|sequence-specific DNA binding, GO:0000981|DNA-binding transcription factor activity, RNA polymerase II-specific	GO:0005634|nucleus, GO:0000785|chromatin, GO:0005737|cytoplasm
STK11	TSG	TSG	ENSG00000118046	GO:0030511|positive regulation of transforming growth factor beta receptor signaling pathway, GO:0006468|protein phosphorylation, GO:0016310|phosphorylation, GO:0001558|regulation of cell growth, GO:0006974|cellular response to DNA damage stimulus, GO:0007049|cell cycle, GO:0006915|apoptotic process, GO:0006914|autophagy, GO:0030010|establishment of cell polarity, GO:0030154|cell differentiation,…	GO:0046872|metal ion binding, GO:0000166|nucleotide binding, GO:0004672|protein kinase activity, GO:0004674|protein serine/threonine kinase activity, GO:0005524|ATP binding, GO:0016740|transferase activity, GO:0016301|kinase activity, GO:0005515|protein binding, GO:0000287|magnesium ion binding, GO:0030275|LRR domain binding, GO:0030295|protein kinase activator activity, GO:0002039|p53 binding	GO:0005634|nucleus, GO:0005737|cytoplasm, GO:0016020|membrane, GO:0005829|cytosol, GO:0005654|nucleoplasm, GO:0005739|mitochondrion, GO:0070062|extracellular exosome
SMAD3	TSG	TSG	ENSG00000166949	GO:0006355|regulation of transcription, DNA-templated, GO:0007179|transforming growth factor beta receptor signaling pathway, GO:0010628|positive regulation of gene expression, GO:0045599|negative regulation of fat cell differentiation, GO:0051091|positive regulation of DNA-binding transcription factor activity, GO:0010718|positive regulation of epithelial to mesenchymal transition, GO:0006919|ac…	GO:0003700|DNA-binding transcription factor activity, GO:0044212|transcription regulatory region DNA binding, GO:0046872|metal ion binding, GO:0003677|DNA binding, GO:0008270|zinc ion binding, GO:0005515|protein binding, GO:0000977|RNA polymerase II regulatory region sequence-specific DNA binding, GO:0001228|DNA-binding transcription activator activity, RNA polymerase II-specific, GO:0003682|chro…	GO:0005667|transcription factor complex, GO:0005737|cytoplasm, GO:0005634|nucleus, GO:0005829|cytosol, GO:0005654|nucleoplasm, GO:0005886|plasma membrane, GO:0032991|protein-containing complex, GO:0005637|nuclear inner membrane, GO:0000790|nuclear chromatin, GO:0043235|receptor complex, GO:0071141|SMAD protein complex, GO:0071144|heteromeric SMAD protein complex
IDH2	Oncogene	oncogene	ENSG00000182054	GO:0055114|oxidation-reduction process, GO:0006099|tricarboxylic acid cycle, GO:0006102|isocitrate metabolic process, GO:0005975|carbohydrate metabolic process, GO:0006097|glyoxylate cycle, GO:0006103|2-oxoglutarate metabolic process, GO:0006739|NADP metabolic process, GO:0006741|NADP biosynthetic process, GO:0060253|negative regulation of glial cell proliferation, GO:1903976|negative regulation …	GO:0046872|metal ion binding, GO:0000287|magnesium ion binding, GO:0016491|oxidoreductase activity, GO:0016616|oxidoreductase activity, acting on the CH-OH group of donors, NAD or NADP as acceptor, GO:0051287|NAD binding, GO:0004450|isocitrate dehydrogenase (NADP+) activity, GO:0042803|protein homodimerization activity, GO:0004448|isocitrate dehydrogenase activity	GO:0005739|mitochondrion, GO:0070062|extracellular exosome, GO:0005759|mitochondrial matrix, GO:0005777|peroxisome, GO:0005829|cytosol
FOXL2		oncogene, TSG	ENSG00000183770	GO:0006355|regulation of transcription, DNA-templated, GO:0030154|cell differentiation, GO:0045893|positive regulation of transcription, DNA-templated, GO:0006357|regulation of transcription by RNA polymerase II, GO:0043065|positive regulation of apoptotic process, GO:0009653|anatomical structure morphogenesis, GO:0045892|negative regulation of transcription, DNA-templated, GO:0043280|positive re…	GO:0003677|DNA binding, GO:0003700|DNA-binding transcription factor activity, GO:0043565|sequence-specific DNA binding, GO:0000981|DNA-binding transcription factor activity, RNA polymerase II-specific, GO:0005515|protein binding, GO:0031624|ubiquitin conjugating enzyme binding, GO:0000978|RNA polymerase II proximal promoter sequence-specific DNA binding, GO:0001228|DNA-binding transcription activ…	GO:0005634|nucleus, GO:0045171|intercellular bridge, GO:0005654|nucleoplasm
CREB3L2	Oncogene	oncogene, fusion	ENSG00000182158	GO:0006355|regulation of transcription, DNA-templated, GO:0007275|multicellular organism development, GO:0045944|positive regulation of transcription by RNA polymerase II, GO:0051216|cartilage development, GO:0045893|positive regulation of transcription, DNA-templated, GO:0030968|endoplasmic reticulum unfolded protein response, GO:0006986|response to unfolded protein, GO:0034976|response to endop…	GO:0003677|DNA binding, GO:0003700|DNA-binding transcription factor activity, GO:0035497|cAMP response element binding, GO:0000981|DNA-binding transcription factor activity, RNA polymerase II-specific, GO:0044212|transcription regulatory region DNA binding, GO:0000978|RNA polymerase II proximal promoter sequence-specific DNA binding, GO:0001228|DNA-binding transcription activator activity, RNA po…	GO:0005634|nucleus, GO:0016020|membrane, GO:0016021|integral component of membrane, GO:0005783|endoplasmic reticulum, GO:0005654|nucleoplasm, GO:0005789|endoplasmic reticulum membrane, GO:0000785|chromatin, GO:0097038|perinuclear endoplasmic reticulum
PDGFB	Oncogene	oncogene, fusion	ENSG00000100311	GO:0043536|positive regulation of blood vessel endothelial cell migration, GO:1904707|positive regulation of vascular smooth muscle cell proliferation, GO:1904754|positive regulation of vascular associated smooth muscle cell migration, GO:0010628|positive regulation of gene expression, GO:0010629|negative regulation of gene expression, GO:0008284|positive regulation of cell proliferation, GO:0048…	GO:0008083|growth factor activity, GO:0005515|protein binding, GO:0042802|identical protein binding, GO:0042803|protein homodimerization activity, GO:0046982|protein heterodimerization activity, GO:0046934|phosphatidylinositol-4,5-bisphosphate 3-kinase activity, GO:0005088|Ras guanyl-nucleotide exchange factor activity, GO:0005161|platelet-derived growth factor receptor binding, GO:0005518|collag…	GO:0005737|cytoplasm, GO:0016020|membrane, GO:0005576|extracellular region, GO:0005615|extracellular space, GO:0016323|basolateral plasma membrane, GO:0062023|collagen-containing extracellular matrix, GO:0009986|cell surface, GO:0005788|endoplasmic reticulum lumen, GO:0031093|platelet alpha granule lumen, GO:0000139|Golgi membrane, GO:0005796|Golgi lumen
SS18L1		fusion	ENSG00000184402	GO:1903508|positive regulation of nucleic acid-templated transcription, GO:0006325|chromatin organization, GO:0045893|positive regulation of transcription, DNA-templated, GO:0045944|positive regulation of transcription by RNA polymerase II, GO:0016358|dendrite development, GO:0050773|regulation of dendrite development, GO:0050775|positive regulation of dendrite morphogenesis	GO:0003713|transcription coactivator activity, GO:0005515|protein binding	GO:0005634|nucleus, GO:0005829|cytosol, GO:0005694|chromosome, GO:0000775|chromosome, centromeric region, GO:0000776|kinetochore, GO:0000777|condensed chromosome kinetochore, GO:0000780|condensed nuclear chromosome, centromeric region, GO:0016604|nuclear body, GO:0071565|nBAF complex
PTCH1	TSG	TSG	ENSG00000185920	GO:0071397|cellular response to cholesterol, GO:0043433|negative regulation of DNA-binding transcription factor activity, GO:0045668|negative regulation of osteoblast differentiation, GO:0007224|smoothened signaling pathway, GO:0060037|pharyngeal system development, GO:0000122|negative regulation of transcription by RNA polymerase II, GO:0009887|animal organ morphogenesis, GO:0016485|protein proc…	GO:0005515|protein binding, GO:0015485|cholesterol binding, GO:0030332|cyclin binding, GO:0005113|patched binding, GO:0005119|smoothened binding, GO:0008158|hedgehog receptor activity, GO:0008201|heparin binding, GO:0044877|protein-containing complex binding, GO:0097108|hedgehog family protein binding	GO:0048471|perinuclear region of cytoplasm, GO:0016020|membrane, GO:0016021|integral component of membrane, GO:0005886|plasma membrane, GO:0030666|endocytic vesicle membrane, GO:0043231|intracellular membrane-bounded organelle, GO:0005901|caveola, GO:0005794|Golgi apparatus, GO:0060170|ciliary membrane, GO:0005634|nucleus, GO:0005929|cilium, GO:0014069|postsynaptic density, GO:0030496|midbody, GO…
ARID2	TSG	TSG	ENSG00000189079	GO:0008285|negative regulation of cell proliferation, GO:0030336|negative regulation of cell migration, GO:0006355|regulation of transcription, DNA-templated, GO:0006325|chromatin organization, GO:0006357|regulation of transcription by RNA polymerase II, GO:0006337|nucleosome disassembly, GO:0003007|heart morphogenesis, GO:0042592|homeostatic process, GO:0048568|embryonic organ development, GO:00…	GO:0003676|nucleic acid binding, GO:0046872|metal ion binding, GO:0003677|DNA binding, GO:0005515|protein binding, GO:0000981|DNA-binding transcription factor activity, RNA polymerase II-specific	GO:0005634|nucleus, GO:0005654|nucleoplasm, GO:0005886|plasma membrane
PTPRB	TSG	TSG	ENSG00000127329	GO:0006470|protein dephosphorylation, GO:0016311|dephosphorylation, GO:0035335|peptidyl-tyrosine dephosphorylation, GO:0001525|angiogenesis, GO:0043312|neutrophil degranulation, GO:0006796|phosphate-containing compound metabolic process	GO:0016787|hydrolase activity, GO:0004721|phosphoprotein phosphatase activity, GO:0005515|protein binding, GO:0004725|protein tyrosine phosphatase activity, GO:0016791|phosphatase activity, GO:0005001|transmembrane receptor protein tyrosine phosphatase activity	GO:0016020|membrane, GO:0016021|integral component of membrane, GO:0005886|plasma membrane, GO:0035579|specific granule membrane, GO:0070821|tertiary granule membrane, GO:0005887|integral component of plasma membrane, GO:0043235|receptor complex
BCL9L		oncogene, TSG	ENSG00000186174	GO:0010718|positive regulation of epithelial to mesenchymal transition, GO:0045944|positive regulation of transcription by RNA polymerase II, GO:0030512|negative regulation of transforming growth factor beta receptor signaling pathway, GO:0060070|canonical Wnt signaling pathway, GO:1904837|beta-catenin-TCF complex assembly, GO:0022604|regulation of cell morphogenesis, GO:0035019|somatic stem cell…	GO:0003713|transcription coactivator activity, GO:0008013|beta-catenin binding	GO:0005634|nucleus, GO:0005730|nucleolus, GO:0005654|nucleoplasm, GO:1990907|beta-catenin-TCF complex
SF3B1	Oncogene	oncogene	ENSG00000115524	GO:0006397|mRNA processing, GO:0008380|RNA splicing, GO:0000398|mRNA splicing, via spliceosome, GO:0000245|spliceosomal complex assembly, GO:0045815|positive regulation of gene expression, epigenetic, GO:0000375|RNA splicing, via transesterification reactions	GO:0003723|RNA binding, GO:0003729|mRNA binding, GO:0005515|protein binding	GO:0005634|nucleus, GO:0016607|nuclear speck, GO:0005681|spliceosomal complex, GO:0071013|catalytic step 2 spliceosome, GO:0005654|nucleoplasm, GO:0005686|U2 snRNP, GO:0071005|U2-type precatalytic spliceosome, GO:0071004|U2-type prespliceosome, GO:0005689|U12-type spliceosomal complex, GO:0034693|U11/U12 snRNP
LMO1	Oncogene	oncogene, fusion	ENSG00000166407	GO:0045944|positive regulation of transcription by RNA polymerase II, GO:1902036|regulation of hematopoietic stem cell differentiation, GO:0000122|negative regulation of transcription by RNA polymerase II, GO:0046013|regulation of T cell homeostatic proliferation	GO:0046872|metal ion binding, GO:0005515|protein binding	GO:0005634|nucleus, GO:0005654|nucleoplasm
HIP1	Oncogene	oncogene, fusion	ENSG00000127946	GO:0006897|endocytosis, GO:0006915|apoptotic process, GO:0048268|clathrin coat assembly, GO:0030154|cell differentiation, GO:0072583|clathrin-dependent endocytosis, GO:0007015|actin filament organization, GO:0006919|activation of cysteine-type endopeptidase activity involved in apoptotic process, GO:0030100|regulation of endocytosis, GO:0042981|regulation of apoptotic process, GO:0045742|positive…	GO:0003779|actin binding, GO:0030276|clathrin binding, GO:0005515|protein binding, GO:0005543|phospholipid binding, GO:0035091|phosphatidylinositol binding, GO:0032051|clathrin light chain binding, GO:0051015|actin filament binding, GO:0080025|phosphatidylinositol-3,5-bisphosphate binding, GO:0005154|epidermal growth factor receptor binding, GO:0005200|structural constituent of cytoskeleton, GO:0…	GO:0005634|nucleus, GO:0005737|cytoplasm, GO:0016020|membrane, GO:0043231|intracellular membrane-bounded organelle, GO:0031410|cytoplasmic vesicle, GO:0030136|clathrin-coated vesicle, GO:0005829|cytosol, GO:0012505|endomembrane system, GO:0030479|actin cortical patch, GO:0030665|clathrin-coated vesicle membrane, GO:0030122|AP-2 adaptor complex, GO:0005794|Golgi apparatus, GO:0005856|cytoskeleton,…
HIF1A	Oncogene	oncogene	ENSG00000100644	GO:0043536|positive regulation of blood vessel endothelial cell migration, GO:0010628|positive regulation of gene expression, GO:0010629|negative regulation of gene expression, GO:0045766|positive regulation of angiogenesis, GO:0030949|positive regulation of vascular endothelial growth factor receptor signaling pathway, GO:0010634|positive regulation of epithelial cell migration, GO:0045648|posit…	GO:0046983|protein dimerization activity, GO:0003677|DNA binding, GO:0003700|DNA-binding transcription factor activity, GO:0005515|protein binding, GO:0000981|DNA-binding transcription factor activity, RNA polymerase II-specific, GO:0019901|protein kinase binding, GO:0001228|DNA-binding transcription activator activity, RNA polymerase II-specific, GO:0031625|ubiquitin protein ligase binding, GO:0…	GO:0005737|cytoplasm, GO:0005634|nucleus, GO:0016607|nuclear speck, GO:0005654|nucleoplasm, GO:1904115|axon cytoplasm, GO:0005829|cytosol, GO:0016604|nuclear body, GO:0032991|protein-containing complex, GO:0005667|transcription factor complex, GO:0090575|RNA polymerase II transcription factor complex, GO:0031514|motile cilium
FIP1L1		fusion	ENSG00000145216	GO:0006397|mRNA processing, GO:0098789|pre-mRNA cleavage required for polyadenylation, GO:0006406|mRNA export from nucleus, GO:0031124|mRNA 3'-end processing, GO:0000398|mRNA splicing, via spliceosome, GO:0006369|termination of RNA polymerase II transcription, GO:0006378|mRNA polyadenylation	GO:0003723|RNA binding, GO:0005515|protein binding	GO:0005634|nucleus, GO:0005654|nucleoplasm, GO:0005847|mRNA cleavage and polyadenylation specificity factor complex
MUC1		fusion	ENSG00000185499	GO:0019221|cytokine-mediated signaling pathway, GO:0002223|stimulatory C-type lectin receptor signaling pathway, GO:0010944|negative regulation of transcription by competitive promoter binding, GO:0016266|O-glycan processing, GO:1902166|negative regulation of intrinsic apoptotic signaling pathway in response to DNA damage by p53 class mediator, GO:0006978|DNA damage response, signal transduction …	GO:0005515|protein binding, GO:0000978|RNA polymerase II proximal promoter sequence-specific DNA binding, GO:0002039|p53 binding, GO:0003712|transcription coregulator activity	GO:0016020|membrane, GO:0016021|integral component of membrane, GO:0005634|nucleus, GO:0005737|cytoplasm, GO:0005886|plasma membrane, GO:0005576|extracellular region, GO:0005615|extracellular space, GO:0070062|extracellular exosome, GO:0016324|apical plasma membrane, GO:0005887|integral component of plasma membrane, GO:0000790|nuclear chromatin, GO:0031982|vesicle, GO:0005796|Golgi lumen
NF2	TSG	TSG	ENSG00000186575	GO:0001707|mesoderm formation, GO:0006469|negative regulation of protein kinase activity, GO:0007398|ectoderm development, GO:0007420|brain development, GO:0008285|negative regulation of cell proliferation, GO:0014013|regulation of gliogenesis, GO:0021766|hippocampus development, GO:0031647|regulation of protein stability, GO:0042127|regulation of cell proliferation, GO:0042475|odontogenesis of d…	GO:0003779|actin binding, GO:0005515|protein binding, GO:0008092|cytoskeletal protein binding	GO:0005634|nucleus, GO:0005737|cytoplasm, GO:0016020|membrane, GO:0005829|cytosol, GO:0005886|plasma membrane, GO:0005856|cytoskeleton, GO:0042995|cell projection, GO:0001726|ruffle, GO:0005912|adherens junction, GO:0030027|lamellipodium, GO:0030175|filopodium, GO:0030864|cortical actin cytoskeleton, GO:0032154|cleavage furrow, GO:0043005|neuron projection, GO:0044297|cell body, GO:0045177|apical…
ERBB4		oncogene, TSG	ENSG00000178568	GO:0006468|protein phosphorylation, GO:0016310|phosphorylation, GO:0007169|transmembrane receptor protein tyrosine kinase signaling pathway, GO:0007165|signal transduction, GO:0006915|apoptotic process, GO:0007275|multicellular organism development, GO:0045893|positive regulation of transcription, DNA-templated, GO:0046854|phosphatidylinositol phosphorylation, GO:0007399|nervous system developmen…	GO:0000166|nucleotide binding, GO:0004672|protein kinase activity, GO:0005524|ATP binding, GO:0016740|transferase activity, GO:0016301|kinase activity, GO:0004713|protein tyrosine kinase activity, GO:0042803|protein homodimerization activity, GO:0005515|protein binding, GO:0004714|transmembrane receptor protein tyrosine kinase activity, GO:0044212|transcription regulatory region DNA binding, GO:0…	GO:0005634|nucleus, GO:0016020|membrane, GO:0016021|integral component of membrane, GO:0005739|mitochondrion, GO:0005886|plasma membrane, GO:0045211|postsynaptic membrane, GO:0005576|extracellular region, GO:0005887|integral component of plasma membrane, GO:0043235|receptor complex, GO:0005654|nucleoplasm, GO:0005829|cytosol, GO:0005759|mitochondrial matrix, GO:0009925|basal plasma membrane, GO:0…
HOXA9		oncogene, TSG, fusion	ENSG00000078399	GO:0006355|regulation of transcription, DNA-templated, GO:0006351|transcription, DNA-templated, GO:0007275|multicellular organism development, GO:0045638|negative regulation of myeloid cell differentiation, GO:0042118|endothelial cell activation, GO:0007283|spermatogenesis, GO:0007338|single fertilization, GO:0008584|male gonad development, GO:0009952|anterior/posterior pattern specification, GO:…	GO:0003677|DNA binding, GO:0043565|sequence-specific DNA binding, GO:0005515|protein binding, GO:0000981|DNA-binding transcription factor activity, RNA polymerase II-specific, GO:0019899|enzyme binding, GO:0000978|RNA polymerase II proximal promoter sequence-specific DNA binding	GO:0005634|nucleus, GO:0005667|transcription factor complex
TRIM24		oncogene, TSG, fusion	ENSG00000122779	GO:0016567|protein ubiquitination, GO:0018108|peptidyl-tyrosine phosphorylation, GO:0031647|regulation of protein stability, GO:0042981|regulation of apoptotic process, GO:0006366|transcription by RNA polymerase II, GO:0030163|protein catabolic process, GO:0006468|protein phosphorylation, GO:0008285|negative regulation of cell proliferation, GO:0010628|positive regulation of gene expression, GO:0…	GO:0008270|zinc ion binding, GO:0046872|metal ion binding, GO:0016740|transferase activity, GO:0003677|DNA binding, GO:0005515|protein binding, GO:0004842|ubiquitin-protein transferase activity, GO:0003713|transcription coactivator activity, GO:0003682|chromatin binding, GO:0005102|signaling receptor binding, GO:0004713|protein tyrosine kinase activity, GO:0002039|p53 binding, GO:0004672|protein …	GO:0005634|nucleus, GO:0005737|cytoplasm, GO:0005654|nucleoplasm, GO:0005829|cytosol, GO:0005719|nuclear euchromatin, GO:0005726|perichromatin fibrils
BAX	TSG	TSG	ENSG00000087088	GO:0042981|regulation of apoptotic process, GO:0006915|apoptotic process, GO:0043065|positive regulation of apoptotic process, GO:0006977|DNA damage response, signal transduction by p53 class mediator resulting in cell cycle arrest, GO:0051260|protein homooligomerization, GO:0016032|viral process, GO:0006367|transcription initiation from RNA polymerase II promoter, GO:0051259|protein complex olig…	GO:0005515|protein binding, GO:0042802|identical protein binding, GO:0051434|BH3 domain binding, GO:0015267|channel activity, GO:0042803|protein homodimerization activity, GO:0046982|protein heterodimerization activity, GO:0008289|lipid binding, GO:0030544|Hsp70 protein binding, GO:0051087|chaperone binding	GO:0005634|nucleus, GO:0005737|cytoplasm, GO:0016020|membrane, GO:0016021|integral component of membrane, GO:0005829|cytosol, GO:0005739|mitochondrion, GO:0005741|mitochondrial outer membrane, GO:0070062|extracellular exosome, GO:0005783|endoplasmic reticulum, GO:0005789|endoplasmic reticulum membrane, GO:0046930|pore complex, GO:0071944|cell periphery, GO:0005635|nuclear envelope, GO:0005757|mit…
MALT1	Oncogene	oncogene, fusion	ENSG00000172175	GO:0016567|protein ubiquitination, GO:0006508|proteolysis, GO:0051092|positive regulation of NF-kappaB transcription factor activity, GO:0038095|Fc-epsilon receptor signaling pathway, GO:0045087|innate immune response, GO:0006952|defense response, GO:0050852|T cell receptor signaling pathway, GO:0043123|positive regulation of I-kappaB kinase/NF-kappaB signaling, GO:0043066|negative regulation of …	GO:0016787|hydrolase activity, GO:0005515|protein binding, GO:0008233|peptidase activity, GO:0004842|ubiquitin-protein transferase activity, GO:0004197|cysteine-type endopeptidase activity, GO:0042802|identical protein binding, GO:0043621|protein self-association, GO:0019209|kinase activator activity, GO:0002020|protease binding	GO:0005634|nucleus, GO:0005737|cytoplasm, GO:0005730|nucleolus, GO:0005829|cytosol, GO:0001650|fibrillar center, GO:0048471|perinuclear region of cytoplasm, GO:0032991|protein-containing complex, GO:0032449|CBM complex
TBX3		oncogene, TSG	ENSG00000135111	GO:0006355|regulation of transcription, DNA-templated, GO:0007275|multicellular organism development, GO:0000122|negative regulation of transcription by RNA polymerase II, GO:0001501|skeletal system development, GO:0006357|regulation of transcription by RNA polymerase II, GO:0008284|positive regulation of cell proliferation, GO:0043066|negative regulation of apoptotic process, GO:0045892|negative…	GO:0003677|DNA binding, GO:0003700|DNA-binding transcription factor activity, GO:0005515|protein binding, GO:0043565|sequence-specific DNA binding, GO:0000981|DNA-binding transcription factor activity, RNA polymerase II-specific, GO:0000978|RNA polymerase II proximal promoter sequence-specific DNA binding, GO:0001227|DNA-binding transcription repressor activity, RNA polymerase II-specific, GO:000…	GO:0005634|nucleus
ARID1B	TSG	TSG	ENSG00000049618	GO:0006325|chromatin organization, GO:0006338|chromatin remodeling, GO:0006357|regulation of transcription by RNA polymerase II, GO:0007399|nervous system development, GO:0048096|chromatin-mediated maintenance of transcription, GO:0060996|dendritic spine development, GO:0002931|response to ischemia, GO:0007270|neuron-neuron synaptic transmission, GO:0097026|dendritic cell dendrite assembly, GO:19…	GO:0003677|DNA binding, GO:0005515|protein binding, GO:0003713|transcription coactivator activity, GO:0000981|DNA-binding transcription factor activity, RNA polymerase II-specific	GO:0005634|nucleus, GO:0005829|cytosol, GO:0005654|nucleoplasm, GO:0005886|plasma membrane, GO:0016514|SWI/SNF complex, GO:0071565|nBAF complex, GO:0070603|SWI/SNF superfamily-type complex, GO:0005737|cytoplasm
ATR	TSG	TSG	ENSG00000175054	GO:0016310|phosphorylation, GO:0006281|DNA repair, GO:0006974|cellular response to DNA damage stimulus, GO:0036297|interstrand cross-link repair, GO:0007275|multicellular organism development, GO:0006260|DNA replication, GO:0032212|positive regulation of telomere maintenance via telomerase, GO:0090399|replicative senescence, GO:0000077|DNA damage checkpoint, GO:0018105|peptidyl-serine phosphoryla…	GO:0016301|kinase activity, GO:0000166|nucleotide binding, GO:0004674|protein serine/threonine kinase activity, GO:0005524|ATP binding, GO:0016740|transferase activity, GO:0003677|DNA binding, GO:0005515|protein binding, GO:0004672|protein kinase activity, GO:0032405|MutLalpha complex binding, GO:0032407|MutSalpha complex binding	GO:0005634|nucleus, GO:0005794|Golgi apparatus, GO:0005654|nucleoplasm, GO:0005694|chromosome, GO:0000784|nuclear chromosome, telomeric region, GO:0016605|PML body
PTPN11	Oncogene	oncogene	ENSG00000179295	GO:0046326|positive regulation of glucose import, GO:0006470|protein dephosphorylation, GO:0016311|dephosphorylation, GO:0036092|phosphatidylinositol-3-phosphate biosynthetic process, GO:0050900|leukocyte migration, GO:0046854|phosphatidylinositol phosphorylation, GO:0035335|peptidyl-tyrosine dephosphorylation, GO:0070374|positive regulation of ERK1 and ERK2 cascade, GO:0030168|platelet activatio…	GO:0016787|hydrolase activity, GO:0004721|phosphoprotein phosphatase activity, GO:0005515|protein binding, GO:0004725|protein tyrosine phosphatase activity, GO:0016791|phosphatase activity, GO:0046934|phosphatidylinositol-4,5-bisphosphate 3-kinase activity, GO:0016303|1-phosphatidylinositol-3-kinase activity, GO:0005158|insulin receptor binding, GO:0019901|protein kinase binding, GO:0001784|phosp…	GO:0005634|nucleus, GO:0005737|cytoplasm, GO:0005654|nucleoplasm, GO:0005829|cytosol, GO:0032991|protein-containing complex, GO:0005739|mitochondrion
MAP2K4		oncogene, TSG	ENSG00000065559	GO:0006468|protein phosphorylation, GO:0016310|phosphorylation, GO:0018108|peptidyl-tyrosine phosphorylation, GO:0006915|apoptotic process, GO:0071260|cellular response to mechanical stimulus, GO:0007165|signal transduction, GO:0023014|signal transduction by protein phosphorylation, GO:0031098|stress-activated protein kinase signaling cascade, GO:0032147|activation of protein kinase activity, GO:…	GO:0000166|nucleotide binding, GO:0004672|protein kinase activity, GO:0004674|protein serine/threonine kinase activity, GO:0005524|ATP binding, GO:0016740|transferase activity, GO:0016301|kinase activity, GO:0004713|protein tyrosine kinase activity, GO:0005515|protein binding, GO:0004708|MAP kinase kinase activity, GO:0008545|JUN kinase kinase activity, GO:0031435|mitogen-activated protein kinase…	GO:0005634|nucleus, GO:0005737|cytoplasm, GO:0005829|cytosol, GO:0030424|axon, GO:0032839|dendrite cytoplasm, GO:0043204|perikaryon
HEY1	Oncogene	oncogene, fusion	ENSG00000164683	GO:0045944|positive regulation of transcription by RNA polymerase II, GO:0060412|ventricular septum morphogenesis, GO:0045746|negative regulation of Notch signaling pathway, GO:0006355|regulation of transcription, DNA-templated, GO:0007275|multicellular organism development, GO:0007219|Notch signaling pathway, GO:0030154|cell differentiation, GO:0000122|negative regulation of transcription by RNA…	GO:0046983|protein dimerization activity, GO:0003677|DNA binding, GO:0003700|DNA-binding transcription factor activity, GO:0000977|RNA polymerase II regulatory region sequence-specific DNA binding, GO:0001228|DNA-binding transcription activator activity, RNA polymerase II-specific, GO:0001227|DNA-binding transcription repressor activity, RNA polymerase II-specific, GO:0005515|protein binding, GO:…	GO:0005634|nucleus, GO:0005737|cytoplasm, GO:0005654|nucleoplasm
SND1	Oncogene	oncogene, fusion	ENSG00000197157	GO:0090305|nucleic acid phosphodiester bond hydrolysis, GO:0090502|RNA phosphodiester bond hydrolysis, endonucleolytic, GO:1903506|regulation of nucleic acid-templated transcription, GO:0031047|gene silencing by RNA, GO:0016032|viral process, GO:0006401|RNA catabolic process, GO:0001649|osteoblast differentiation, GO:0010587|miRNA catabolic process, GO:0010564|regulation of cell cycle process	GO:0003676|nucleic acid binding, GO:0003723|RNA binding, GO:0016787|hydrolase activity, GO:0005515|protein binding, GO:0004518|nuclease activity, GO:0004519|endonuclease activity, GO:0004521|endoribonuclease activity, GO:0045296|cadherin binding, GO:0003712|transcription coregulator activity, GO:1905172|RISC complex binding	GO:0005634|nucleus, GO:0005737|cytoplasm, GO:0016020|membrane, GO:0005829|cytosol, GO:0042470|melanosome, GO:0016442|RISC complex, GO:0097433|dense body, GO:0070062|extracellular exosome
KMT2C	TSG	TSG	ENSG00000055609	GO:0051568|histone H3-K4 methylation, GO:0006355|regulation of transcription, DNA-templated, GO:0032259|methylation, GO:0006325|chromatin organization, GO:0034968|histone lysine methylation, GO:0045944|positive regulation of transcription by RNA polymerase II, GO:0045652|regulation of megakaryocyte differentiation	GO:0046872|metal ion binding, GO:0042800|histone methyltransferase activity (H3-K4 specific), GO:0003723|RNA binding, GO:0008168|methyltransferase activity, GO:0016740|transferase activity, GO:0003677|DNA binding, GO:0016746|transferase activity, transferring acyl groups, GO:0005515|protein binding, GO:0018024|histone-lysine N-methyltransferase activity, GO:0042393|histone binding, GO:0003713|tra…	GO:0005634|nucleus, GO:0044666|MLL3/4 complex, GO:0005654|nucleoplasm, GO:0035097|histone methyltransferase complex
RET	Oncogene	oncogene, fusion	ENSG00000165731	GO:0007156|homophilic cell adhesion via plasma membrane adhesion molecules, GO:0006468|protein phosphorylation, GO:0016310|phosphorylation, GO:0007155|cell adhesion, GO:0018108|peptidyl-tyrosine phosphorylation, GO:0035860|glial cell-derived neurotrophic factor receptor signaling pathway, GO:0045893|positive regulation of transcription, DNA-templated, GO:0030154|cell differentiation, GO:0007169|t…	GO:0005509|calcium ion binding, GO:0000166|nucleotide binding, GO:0004672|protein kinase activity, GO:0005524|ATP binding, GO:0016740|transferase activity, GO:0016301|kinase activity, GO:0004713|protein tyrosine kinase activity, GO:0005515|protein binding, GO:0004714|transmembrane receptor protein tyrosine kinase activity, GO:0038023|signaling receptor activity, GO:0005088|Ras guanyl-nucleotide e…	GO:0016020|membrane, GO:0016021|integral component of membrane, GO:0043231|intracellular membrane-bounded organelle, GO:0005829|cytosol, GO:0005886|plasma membrane, GO:0005887|integral component of plasma membrane, GO:0043235|receptor complex, GO:0005768|endosome, GO:0010008|endosome membrane, GO:0030424|axon, GO:0098797|plasma membrane protein complex, GO:0005769|early endosome, GO:0030425|dendr…
TNFRSF14	TSG	TSG	ENSG00000157873	GO:0046718|viral entry into host cell, GO:0016032|viral process, GO:0006955|immune response, GO:0050829|defense response to Gram-negative bacterium, GO:0007166|cell surface receptor signaling pathway, GO:0033209|tumor necrosis factor-mediated signaling pathway, GO:0031295|T cell costimulation, GO:0050830|defense response to Gram-positive bacterium, GO:0050731|positive regulation of peptidyl-tyros…	GO:0005515|protein binding, GO:0031625|ubiquitin protein ligase binding, GO:0001618|virus receptor activity, GO:0005031|tumor necrosis factor-activated receptor activity	GO:0016020|membrane, GO:0016021|integral component of membrane, GO:0005886|plasma membrane, GO:0009897|external side of plasma membrane
FAS	TSG	TSG	ENSG00000026103	GO:0007165|signal transduction, GO:0006915|apoptotic process, GO:0006955|immune response, GO:0043065|positive regulation of apoptotic process, GO:0071260|cellular response to mechanical stimulus, GO:0042981|regulation of apoptotic process, GO:0097190|apoptotic signaling pathway, GO:0006919|activation of cysteine-type endopeptidase activity involved in apoptotic process, GO:0097191|extrinsic apopt…	GO:0004888|transmembrane signaling receptor activity, GO:0005515|protein binding, GO:0042802|identical protein binding, GO:0005516|calmodulin binding, GO:0038023|signaling receptor activity, GO:0019900|kinase binding	GO:0016020|membrane, GO:0016021|integral component of membrane, GO:0005829|cytosol, GO:0005886|plasma membrane, GO:0005576|extracellular region, GO:0016604|nuclear body, GO:0045121|membrane raft, GO:0009986|cell surface, GO:0070062|extracellular exosome, GO:0031264|death-inducing signaling complex, GO:0031265|CD95 death-inducing signaling complex
MLF1	TSG	TSG, fusion	ENSG00000178053	GO:0007049|cell cycle, GO:0007275|multicellular organism development, GO:0030154|cell differentiation, GO:0006351|transcription, DNA-templated, GO:0006355|regulation of transcription, DNA-templated, GO:0007050|cell cycle arrest, GO:0002318|myeloid progenitor cell differentiation	GO:0003677|DNA binding, GO:0005515|protein binding, GO:0019904|protein domain specific binding	GO:0005634|nucleus, GO:0005737|cytoplasm, GO:0005856|cytoskeleton, GO:0042995|cell projection, GO:0005929|cilium, GO:0036064|ciliary basal body
RAC1	Oncogene	oncogene	ENSG00000136238	GO:0006468|protein phosphorylation, GO:0007264|small GTPase mediated signal transduction, GO:0038095|Fc-epsilon receptor signaling pathway, GO:0038096|Fc-gamma receptor signaling pathway involved in phagocytosis, GO:0046854|phosphatidylinositol phosphorylation, GO:0051056|regulation of small GTPase mediated signal transduction, GO:0001934|positive regulation of protein phosphorylation, GO:0007266…	GO:0000166|nucleotide binding, GO:0003924|GTPase activity, GO:0005525|GTP binding, GO:0005515|protein binding, GO:0004674|protein serine/threonine kinase activity, GO:0046934|phosphatidylinositol-4,5-bisphosphate 3-kinase activity, GO:0031996|thioesterase binding, GO:0044877|protein-containing complex binding, GO:0019899|enzyme binding, GO:0019901|protein kinase binding, GO:0051022|Rho GDP-dissoc…	GO:0005737|cytoplasm, GO:0016020|membrane, GO:0005829|cytosol, GO:0005886|plasma membrane, GO:0042995|cell projection, GO:0042470|melanosome, GO:0005925|focal adhesion, GO:0005789|endoplasmic reticulum membrane, GO:0030027|lamellipodium, GO:0070062|extracellular exosome, GO:0032587|ruffle membrane, GO:0055038|recycling endosome membrane, GO:0030667|secretory granule membrane, GO:0005884|actin fil…
NF1	TSG	TSG, fusion	ENSG00000196712	GO:0007165|signal transduction, GO:0043087|regulation of GTPase activity, GO:0043547|positive regulation of GTPase activity, GO:0050890|cognition, GO:0000165|MAPK cascade, GO:0007265|Ras protein signal transduction, GO:0048147|negative regulation of fibroblast proliferation, GO:0001937|negative regulation of endothelial cell proliferation, GO:0001649|osteoblast differentiation, GO:0001656|metanep…	GO:0005515|protein binding, GO:0005096|GTPase activator activity, GO:0008289|lipid binding, GO:0008429|phosphatidylethanolamine binding, GO:0031210|phosphatidylcholine binding	GO:0005634|nucleus, GO:0016020|membrane, GO:0098793|presynapse, GO:0005730|nucleolus, GO:0005829|cytosol, GO:0005737|cytoplasm, GO:0030424|axon, GO:0030425|dendrite, GO:0016021|integral component of membrane
HNRNPA2B1	Oncogene	oncogene, fusion	ENSG00000122566	GO:0006397|mRNA processing, GO:0008380|RNA splicing, GO:0051028|mRNA transport, GO:0006406|mRNA export from nucleus, GO:0000398|mRNA splicing, via spliceosome, GO:0035722|interleukin-12-mediated signaling pathway, GO:0016070|RNA metabolic process, GO:0000122|negative regulation of transcription by RNA polymerase II, GO:0031053|primary miRNA processing, GO:0044806|G-quadruplex DNA unwinding, GO:00…	GO:0003676|nucleic acid binding, GO:0003723|RNA binding, GO:0005515|protein binding, GO:0003729|mRNA binding, GO:0003730|mRNA 3'-UTR binding, GO:1990247|N6-methyladenosine-containing RNA binding, GO:0035198|miRNA binding, GO:0098505|G-rich strand telomeric DNA binding, GO:0043047|single-stranded telomeric DNA binding, GO:0097157|pre-mRNA intronic binding	GO:0005634|nucleus, GO:0005737|cytoplasm, GO:0016020|membrane, GO:0005654|nucleoplasm, GO:0005681|spliceosomal complex, GO:0005576|extracellular region, GO:0071013|catalytic step 2 spliceosome, GO:0070062|extracellular exosome, GO:1990904|ribonucleoprotein complex, GO:0000781|chromosome, telomeric region, GO:0016363|nuclear matrix, GO:0015030|Cajal body
RSPO3	Oncogene	oncogene, fusion	ENSG00000146374	GO:0016055|Wnt signaling pathway, GO:0030177|positive regulation of Wnt signaling pathway, GO:0050896|response to stimulus, GO:0002040|sprouting angiogenesis, GO:0030111|regulation of Wnt signaling pathway, GO:0090263|positive regulation of canonical Wnt signaling pathway, GO:0001974|blood vessel remodeling, GO:2000052|positive regulation of non-canonical Wnt signaling pathway, GO:0001525|angioge…	GO:0008201|heparin binding, GO:0005102|signaling receptor binding, GO:0005109|frizzled binding	GO:0005576|extracellular region, GO:0005615|extracellular space
BCL11B		oncogene, TSG, fusion	ENSG00000127152	GO:0006355|regulation of transcription, DNA-templated, GO:0045944|positive regulation of transcription by RNA polymerase II, GO:0003334|keratinocyte development, GO:0003382|epithelial cell morphogenesis, GO:0007409|axonogenesis, GO:0008285|negative regulation of cell proliferation, GO:0009791|post-embryonic development, GO:0010468|regulation of gene expression, GO:0010837|regulation of keratinocy…	GO:0003676|nucleic acid binding, GO:0046872|metal ion binding, GO:0005515|protein binding, GO:0001228|DNA-binding transcription activator activity, RNA polymerase II-specific, GO:0003700|DNA-binding transcription factor activity, GO:0043565|sequence-specific DNA binding, GO:0000981|DNA-binding transcription factor activity, RNA polymerase II-specific, GO:0000978|RNA polymerase II proximal promote…	GO:0005634|nucleus, GO:0043005|neuron projection
SFPQ	TSG	TSG, fusion	ENSG00000116560	GO:0006397|mRNA processing, GO:0008380|RNA splicing, GO:0006281|DNA repair, GO:0006310|DNA recombination, GO:0006974|cellular response to DNA damage stimulus, GO:0048511|rhythmic process, GO:0002376|immune system process, GO:0045087|innate immune response, GO:0045944|positive regulation of transcription by RNA polymerase II, GO:0000122|negative regulation of transcription by RNA polymerase II, GO…	GO:0003676|nucleic acid binding, GO:0003723|RNA binding, GO:0003677|DNA binding, GO:0042803|protein homodimerization activity, GO:0005515|protein binding, GO:0000981|DNA-binding transcription factor activity, RNA polymerase II-specific, GO:0000976|transcription regulatory region sequence-specific DNA binding, GO:0070888|E-box binding, GO:0000980|RNA polymerase II distal enhancer sequence-specific…	GO:0005634|nucleus, GO:0005737|cytoplasm, GO:0016607|nuclear speck, GO:0005654|nucleoplasm, GO:0032839|dendrite cytoplasm, GO:0016363|nuclear matrix, GO:0090575|RNA polymerase II transcription factor complex, GO:0000785|chromatin, GO:0042382|paraspeckles
PAX5		oncogene, TSG, fusion	ENSG00000196092	GO:0006355|regulation of transcription, DNA-templated, GO:0007275|multicellular organism development, GO:0030154|cell differentiation, GO:0007283|spermatogenesis, GO:0007399|nervous system development, GO:0006366|transcription by RNA polymerase II, GO:0009887|animal organ morphogenesis, GO:0006959|humoral immune response, GO:0050855|regulation of B cell receptor signaling pathway, GO:0000122|nega…	GO:0003677|DNA binding, GO:0005515|protein binding, GO:0000981|DNA-binding transcription factor activity, RNA polymerase II-specific, GO:0000978|RNA polymerase II proximal promoter sequence-specific DNA binding, GO:0001228|DNA-binding transcription activator activity, RNA polymerase II-specific, GO:0003700|DNA-binding transcription factor activity	GO:0005634|nucleus, GO:0043231|intracellular membrane-bounded organelle, GO:0005829|cytosol, GO:0005654|nucleoplasm, GO:0001650|fibrillar center
TRIM33	TSG	TSG, fusion	ENSG00000197323	GO:0016567|protein ubiquitination, GO:0045892|negative regulation of transcription, DNA-templated, GO:0030514|negative regulation of BMP signaling pathway, GO:0000122|negative regulation of transcription by RNA polymerase II, GO:0017015|regulation of transforming growth factor beta receptor signaling pathway	GO:0008270|zinc ion binding, GO:0046872|metal ion binding, GO:0016740|transferase activity, GO:0003677|DNA binding, GO:0005515|protein binding, GO:0070412|R-SMAD binding, GO:0070410|co-SMAD binding, GO:0004842|ubiquitin-protein transferase activity	GO:0005634|nucleus, GO:0005654|nucleoplasm
ARNT		oncogene, TSG, fusion	ENSG00000143437	GO:0030949|positive regulation of vascular endothelial growth factor receptor signaling pathway, GO:0045648|positive regulation of erythrocyte differentiation, GO:0045893|positive regulation of transcription, DNA-templated, GO:0006355|regulation of transcription, DNA-templated, GO:0006805|xenobiotic metabolic process, GO:0001938|positive regulation of endothelial cell proliferation, GO:0006351|tr…	GO:0046983|protein dimerization activity, GO:0003677|DNA binding, GO:0003700|DNA-binding transcription factor activity, GO:0042803|protein homodimerization activity, GO:0005515|protein binding, GO:0000981|DNA-binding transcription factor activity, RNA polymerase II-specific, GO:0046982|protein heterodimerization activity, GO:0003713|transcription coactivator activity, GO:0017162|aryl hydrocarbon …	GO:0005634|nucleus, GO:0005737|cytoplasm, GO:0016604|nuclear body, GO:0005667|transcription factor complex, GO:0005654|nucleoplasm, GO:0090575|RNA polymerase II transcription factor complex
MAX	TSG	TSG	ENSG00000125952	GO:0045944|positive regulation of transcription by RNA polymerase II, GO:0000122|negative regulation of transcription by RNA polymerase II, GO:0006366|transcription by RNA polymerase II, GO:0000082|G1/S transition of mitotic cell cycle, GO:0070317|negative regulation of G0 to G1 transition, GO:0006355|regulation of transcription, DNA-templated, GO:0006357|regulation of transcription by RNA polyme…	GO:0046983|protein dimerization activity, GO:0003677|DNA binding, GO:0005515|protein binding, GO:0000977|RNA polymerase II regulatory region sequence-specific DNA binding, GO:0001227|DNA-binding transcription repressor activity, RNA polymerase II-specific, GO:0000981|DNA-binding transcription factor activity, RNA polymerase II-specific, GO:0003713|transcription coactivator activity, GO:0016251|RN…	GO:0071339|MLL1 complex, GO:0090575|RNA polymerase II transcription factor complex, GO:0005634|nucleus, GO:0042995|cell projection, GO:0030425|dendrite, GO:0005654|nucleoplasm, GO:0000790|nuclear chromatin, GO:0032993|protein-DNA complex, GO:0005737|cytoplasm, GO:0016605|PML body
FCGR2B	Oncogene	oncogene, fusion	ENSG00000072694	GO:0050766|positive regulation of phagocytosis, GO:0043031|negative regulation of macrophage activation, GO:0050859|negative regulation of B cell receptor signaling pathway, GO:1904646|cellular response to amyloid-beta, GO:0050776|regulation of immune response, GO:0016032|viral process, GO:0006955|immune response, GO:0007165|signal transduction, GO:0050765|negative regulation of phagocytosis, GO:…	GO:0005515|protein binding, GO:0001540|amyloid-beta binding, GO:0044877|protein-containing complex binding, GO:0019864|IgG binding, GO:0019772|low-affinity IgG receptor activity	GO:0005886|plasma membrane, GO:0016020|membrane, GO:0016021|integral component of membrane, GO:0005887|integral component of plasma membrane, GO:0043197|dendritic spine, GO:0009897|external side of plasma membrane, GO:0044297|cell body
ATP2B3	TSG	TSG	ENSG00000067842	GO:0006811|ion transport, GO:0006816|calcium ion transport, GO:0070588|calcium ion transmembrane transport, GO:0099132|ATP hydrolysis coupled cation transmembrane transport, GO:0099509|regulation of presynaptic cytosolic calcium ion concentration, GO:0034220|ion transmembrane transport, GO:1903779|regulation of cardiac conduction, GO:0006874|cellular calcium ion homeostasis, GO:0051480|regulation…	GO:0046872|metal ion binding, GO:0000166|nucleotide binding, GO:0005524|ATP binding, GO:0016787|hydrolase activity, GO:0005388|calcium-transporting ATPase activity, GO:0005516|calmodulin binding, GO:0030165|PDZ domain binding, GO:0005515|protein binding, GO:0015085|calcium ion transmembrane transporter activity, GO:1905056|calcium-transporting ATPase activity involved in regulation of presynaptic…	GO:0016020|membrane, GO:0016021|integral component of membrane, GO:0005794|Golgi apparatus, GO:0098793|presynapse, GO:0005886|plasma membrane, GO:0005887|integral component of plasma membrane, GO:1903561|extracellular vesicle, GO:0098978|glutamatergic synapse, GO:0098982|GABA-ergic synapse
NUP214		fusion	ENSG00000126883	GO:0051028|mRNA transport, GO:0015031|protein transport, GO:0006406|mRNA export from nucleus, GO:0006606|protein import into nucleus, GO:0016032|viral process, GO:0043488|regulation of mRNA stability, GO:0006611|protein export from nucleus, GO:0046822|regulation of nucleocytoplasmic transport, GO:0000278|mitotic cell cycle, GO:0051726|regulation of cell cycle	GO:0005515|protein binding, GO:0008139|nuclear localization sequence binding, GO:0017056|structural constituent of nuclear pore, GO:0005049|nuclear export signal receptor activity	GO:0005634|nucleus, GO:0043231|intracellular membrane-bounded organelle, GO:0005925|focal adhesion, GO:0005643|nuclear pore, GO:0005654|nucleoplasm, GO:0005829|cytosol, GO:0005635|nuclear envelope, GO:1990876|cytoplasmic side of nuclear pore
DNM2	TSG	TSG	ENSG00000079805	GO:0006897|endocytosis, GO:0007165|signal transduction, GO:0045893|positive regulation of transcription, DNA-templated, GO:0048812|neuron projection morphogenesis, GO:0043065|positive regulation of apoptotic process, GO:0019886|antigen processing and presentation of exogenous peptide antigen via MHC class II, GO:0006355|regulation of transcription, DNA-templated, GO:0061024|membrane organization,…	GO:0000166|nucleotide binding, GO:0016787|hydrolase activity, GO:0003924|GTPase activity, GO:0005525|GTP binding, GO:0005515|protein binding, GO:0008017|microtubule binding, GO:0017124|SH3 domain binding, GO:0019899|enzyme binding, GO:0019901|protein kinase binding, GO:0031749|D2 dopamine receptor binding, GO:0036312|phosphatidylinositol 3-kinase regulatory subunit binding, GO:0044877|protein-con…	GO:0005737|cytoplasm, GO:0016020|membrane, GO:0005794|Golgi apparatus, GO:0005829|cytosol, GO:0098793|presynapse, GO:0005886|plasma membrane, GO:0005856|cytoskeleton, GO:0042995|cell projection, GO:0030054|cell junction, GO:0031410|cytoplasmic vesicle, GO:0045202|synapse, GO:0045211|postsynaptic membrane, GO:0005874|microtubule, GO:0005905|clathrin-coated pit, GO:0005925|focal adhesion, GO:003049…
MSN		fusion	ENSG00000147065	GO:0007010|cytoskeleton organization, GO:0010628|positive regulation of gene expression, GO:0072678|T cell migration, GO:0045198|establishment of epithelial cell apical/basal polarity, GO:0008360|regulation of cell shape, GO:0035722|interleukin-12-mediated signaling pathway, GO:0061028|establishment of endothelial barrier, GO:0008361|regulation of cell size, GO:0022612|gland morphogenesis, GO:004…	GO:0008092|cytoskeletal protein binding, GO:0003779|actin binding, GO:0005515|protein binding, GO:0019901|protein kinase binding, GO:0005102|signaling receptor binding, GO:0005200|structural constituent of cytoskeleton, GO:0003725|double-stranded RNA binding, GO:0019899|enzyme binding, GO:0050839|cell adhesion molecule binding	GO:0005856|cytoskeleton, GO:0045177|apical part of cell, GO:0005634|nucleus, GO:0005737|cytoplasm, GO:0016020|membrane, GO:0005829|cytosol, GO:0005886|plasma membrane, GO:0042995|cell projection, GO:0048471|perinuclear region of cytoplasm, GO:0005615|extracellular space, GO:0005925|focal adhesion, GO:0030175|filopodium, GO:0070062|extracellular exosome, GO:0071944|cell periphery, GO:0072562|blood…
TOP1		fusion	ENSG00000198900	GO:0016310|phosphorylation, GO:0006265|DNA topological change, GO:0007623|circadian rhythm, GO:0048511|rhythmic process, GO:0032922|circadian regulation of gene expression, GO:0006338|chromatin remodeling, GO:0016032|viral process, GO:0012501|programmed cell death, GO:0007059|chromosome segregation, GO:0006260|DNA replication, GO:0042493|response to drug, GO:0018105|peptidyl-serine phosphorylatio…	GO:0003723|RNA binding, GO:0016853|isomerase activity, GO:0003677|DNA binding, GO:0005515|protein binding, GO:0003916|DNA topoisomerase activity, GO:0003917|DNA topoisomerase type I activity, GO:0003682|chromatin binding, GO:0019904|protein domain specific binding, GO:0000978|RNA polymerase II proximal promoter sequence-specific DNA binding, GO:0005524|ATP binding, GO:0003690|double-stranded DNA …	GO:0005634|nucleus, GO:0001650|fibrillar center, GO:0005694|chromosome, GO:0005654|nucleoplasm, GO:0005730|nucleolus, GO:0000932|P-body, GO:0000228|nuclear chromosome, GO:0032993|protein-DNA complex, GO:0031298|replication fork protection complex, GO:0005737|cytoplasm, GO:0009330|DNA topoisomerase complex (ATP-hydrolyzing), GO:0043204|perikaryon
QKI		oncogene, TSG	ENSG00000112531	GO:0006397|mRNA processing, GO:0008380|RNA splicing, GO:0051028|mRNA transport, GO:0007275|multicellular organism development, GO:0030154|cell differentiation, GO:0006417|regulation of translation	GO:0003676|nucleic acid binding, GO:0003723|RNA binding, GO:0005515|protein binding, GO:0017124|SH3 domain binding	GO:0005634|nucleus, GO:0005737|cytoplasm
DCTN1		fusion	ENSG00000204843	GO:0051301|cell division, GO:0007049|cell cycle, GO:0007399|nervous system development, GO:0042147|retrograde transport, endosome to Golgi, GO:0000086|G2/M transition of mitotic cell cycle, GO:0010389|regulation of G2/M transition of mitotic cell cycle, GO:0097711|ciliary basal body-plasma membrane docking, GO:0010970|transport along microtubule, GO:0019886|antigen processing and presentation of …	GO:0003774|motor activity, GO:0005515|protein binding, GO:0008017|microtubule binding, GO:0070840|dynein complex binding, GO:0015631|tubulin binding, GO:0048156|tau protein binding, GO:0019901|protein kinase binding	GO:0005737|cytoplasm, GO:0005634|nucleus, GO:0016020|membrane, GO:0005813|centrosome, GO:0005829|cytosol, GO:0045111|intermediate filament cytoskeleton, GO:0005856|cytoskeleton, GO:0005874|microtubule, GO:0000922|spindle pole, GO:0005815|microtubule organizing center, GO:0005819|spindle, GO:0000776|kinetochore, GO:0005869|dynactin complex, GO:0030286|dynein complex, GO:0005814|centriole, GO:00059…
FGFR1OP		fusion	ENSG00000213066	GO:0018108|peptidyl-tyrosine phosphorylation, GO:0034453|microtubule anchoring, GO:0030030|cell projection organization, GO:0030335|positive regulation of cell migration, GO:0000086|G2/M transition of mitotic cell cycle, GO:0010389|regulation of G2/M transition of mitotic cell cycle, GO:0097711|ciliary basal body-plasma membrane docking, GO:0008284|positive regulation of cell proliferation, GO:00…	GO:0042803|protein homodimerization activity, GO:0005515|protein binding, GO:0019901|protein kinase binding, GO:0004713|protein tyrosine kinase activity, GO:0030292|protein tyrosine kinase inhibitor activity	GO:0005634|nucleus, GO:0005737|cytoplasm, GO:0005813|centrosome, GO:0005856|cytoskeleton, GO:0042995|cell projection, GO:0048471|perinuclear region of cytoplasm, GO:0005815|microtubule organizing center, GO:0005829|cytosol, GO:0005814|centriole
CDC73	TSG	TSG	ENSG00000134371	GO:0000122|negative regulation of transcription by RNA polymerase II, GO:0071222|cellular response to lipopolysaccharide, GO:0006357|regulation of transcription by RNA polymerase II, GO:0019827|stem cell population maintenance, GO:0043066|negative regulation of apoptotic process, GO:0001711|endodermal cell fate commitment, GO:0001558|regulation of cell growth, GO:0006368|transcription elongation …	GO:0005515|protein binding, GO:0000993|RNA polymerase II complex binding	GO:0005634|nucleus, GO:0005829|cytosol, GO:0016593|Cdc73/Paf1 complex, GO:0005654|nucleoplasm, GO:0000784|nuclear chromosome, telomeric region
TPR		fusion	ENSG00000047410	GO:0051028|mRNA transport, GO:0015031|protein transport, GO:0051301|cell division, GO:0007049|cell cycle, GO:0000122|negative regulation of transcription by RNA polymerase II, GO:0006406|mRNA export from nucleus, GO:0016032|viral process, GO:0042307|positive regulation of protein import into nucleus, GO:0006606|protein import into nucleus, GO:0007094|mitotic spindle assembly checkpoint, GO:009026…	GO:0003723|RNA binding, GO:0042803|protein homodimerization activity, GO:0005515|protein binding, GO:0003729|mRNA binding, GO:0003682|chromatin binding, GO:0070840|dynein complex binding, GO:0017056|structural constituent of nuclear pore, GO:0015631|tubulin binding, GO:0051019|mitogen-activated protein kinase binding, GO:0031072|heat shock protein binding	GO:0005634|nucleus, GO:0005737|cytoplasm, GO:0016020|membrane, GO:0031965|nuclear membrane, GO:0005694|chromosome, GO:0005856|cytoskeleton, GO:0005643|nuclear pore, GO:0005819|spindle, GO:0000775|chromosome, centromeric region, GO:0000776|kinetochore, GO:0005868|cytoplasmic dynein complex, GO:0005654|nucleoplasm, GO:0019898|extrinsic component of membrane, GO:0005635|nuclear envelope, GO:0072686|…
MYB	Oncogene	oncogene, fusion	ENSG00000118513	GO:0006355|regulation of transcription, DNA-templated, GO:0045944|positive regulation of transcription by RNA polymerase II, GO:0045893|positive regulation of transcription, DNA-templated, GO:0000278|mitotic cell cycle, GO:0000122|negative regulation of transcription by RNA polymerase II, GO:0045892|negative regulation of transcription, DNA-templated, GO:0006338|chromatin remodeling, GO:1902036|r…	GO:0003677|DNA binding, GO:0005515|protein binding, GO:0000981|DNA-binding transcription factor activity, RNA polymerase II-specific, GO:0000978|RNA polymerase II proximal promoter sequence-specific DNA binding, GO:0001228|DNA-binding transcription activator activity, RNA polymerase II-specific	GO:0005634|nucleus, GO:0005654|nucleoplasm, GO:0016363|nuclear matrix, GO:0016020|membrane, GO:0016021|integral component of membrane
PTPRK	TSG	TSG, fusion	ENSG00000152894	GO:0007155|cell adhesion, GO:0006470|protein dephosphorylation, GO:0007165|signal transduction, GO:0016311|dephosphorylation, GO:0035335|peptidyl-tyrosine dephosphorylation, GO:0008285|negative regulation of cell proliferation, GO:0016477|cell migration, GO:0048041|focal adhesion assembly, GO:0045786|negative regulation of cell cycle, GO:0045892|negative regulation of transcription, DNA-templated…	GO:0016787|hydrolase activity, GO:0004721|phosphoprotein phosphatase activity, GO:0005515|protein binding, GO:0004725|protein tyrosine phosphatase activity, GO:0016791|phosphatase activity, GO:0019901|protein kinase binding, GO:0008013|beta-catenin binding, GO:0045295|gamma-catenin binding, GO:0005001|transmembrane receptor protein tyrosine phosphatase activity	GO:0016020|membrane, GO:0016021|integral component of membrane, GO:0043231|intracellular membrane-bounded organelle, GO:0005886|plasma membrane, GO:0030054|cell junction, GO:0009986|cell surface, GO:0005887|integral component of plasma membrane, GO:0005912|adherens junction, GO:0005911|cell-cell junction, GO:0031256|leading edge membrane, GO:0001750|photoreceptor outer segment, GO:0030424|axon, G…
LMNA		fusion	ENSG00000160789	GO:0030334|regulation of cell migration, GO:0036498|IRE1-mediated unfolded protein response, GO:0034504|protein localization to nucleus, GO:0071456|cellular response to hypoxia, GO:0007084|mitotic nuclear envelope reassembly, GO:0008285|negative regulation of cell proliferation, GO:0030951|establishment or maintenance of microtubule cytoskeleton polarity, GO:0090343|positive regulation of cell ag…	GO:0005198|structural molecule activity, GO:0005515|protein binding	GO:0005882|intermediate filament, GO:0005634|nucleus, GO:0016607|nuclear speck, GO:0005654|nucleoplasm, GO:0005829|cytosol, GO:0005635|nuclear envelope, GO:0031965|nuclear membrane, GO:0005652|nuclear lamina, GO:0005638|lamin filament
GOPC		fusion	ENSG00000047932	GO:0015031|protein transport, GO:0006893|Golgi to plasma membrane transport, GO:0043004|cytoplasmic sequestering of CFTR protein, GO:0006888|ER to Golgi vesicle-mediated transport, GO:0010360|negative regulation of anion channel activity, GO:0051260|protein homooligomerization, GO:2000009|negative regulation of protein localization to cell surface, GO:0045176|apical protein localization	GO:0005515|protein binding, GO:0044325|ion channel binding	GO:0005737|cytoplasm, GO:0016020|membrane, GO:0005794|Golgi apparatus, GO:0005886|plasma membrane, GO:0042995|cell projection, GO:0000139|Golgi membrane, GO:0030054|cell junction, GO:0045202|synapse, GO:0045211|postsynaptic membrane, GO:0030425|dendrite, GO:0014069|postsynaptic density, GO:0032991|protein-containing complex, GO:0030140|trans-Golgi network transport vesicle, GO:0005765|lysosomal m…
ROS1	Oncogene	oncogene, fusion	ENSG00000047936	GO:0006468|protein phosphorylation, GO:0016310|phosphorylation, GO:0007169|transmembrane receptor protein tyrosine kinase signaling pathway, GO:0030154|cell differentiation, GO:0007283|spermatogenesis, GO:0008283|cell proliferation, GO:0001558|regulation of cell growth, GO:0032006|regulation of TOR signaling, GO:0070372|regulation of ERK1 and ERK2 cascade, GO:0002066|columnar/cuboidal epithelial …	GO:0000166|nucleotide binding, GO:0004672|protein kinase activity, GO:0005524|ATP binding, GO:0016740|transferase activity, GO:0016301|kinase activity, GO:0004713|protein tyrosine kinase activity, GO:0005515|protein binding, GO:0004714|transmembrane receptor protein tyrosine kinase activity, GO:0019903|protein phosphatase binding	GO:0016020|membrane, GO:0016021|integral component of membrane, GO:0005886|plasma membrane, GO:0005887|integral component of plasma membrane, GO:0043235|receptor complex, GO:0009986|cell surface, GO:0048471|perinuclear region of cytoplasm
TPM3	TSG	TSG, fusion	ENSG00000143549	GO:0007015|actin filament organization, GO:0006936|muscle contraction, GO:0030049|muscle filament sliding	GO:0003779|actin binding, GO:0005515|protein binding, GO:0051015|actin filament binding, GO:0003674|molecular_function	GO:0005737|cytoplasm, GO:0005829|cytosol, GO:0015629|actin cytoskeleton, GO:0005856|cytoskeleton, GO:0070062|extracellular exosome, GO:0005884|actin filament, GO:0001725|stress fiber, GO:0005862|muscle thin filament tropomyosin
PRDM1	TSG	TSG	ENSG00000057657	GO:0032259|methylation, GO:0002376|immune system process, GO:0045087|innate immune response, GO:0002250|adaptive immune response, GO:0000122|negative regulation of transcription by RNA polymerase II, GO:0045165|cell fate commitment, GO:0032823|regulation of natural killer cell differentiation, GO:0033082|regulation of extrathymic T cell differentiation, GO:0051136|regulation of NK T cell differen…	GO:0003676|nucleic acid binding, GO:0046872|metal ion binding, GO:0008168|methyltransferase activity, GO:0016740|transferase activity, GO:0003677|DNA binding, GO:0005515|protein binding, GO:0000977|RNA polymerase II regulatory region sequence-specific DNA binding, GO:0001227|DNA-binding transcription repressor activity, RNA polymerase II-specific, GO:0003700|DNA-binding transcription factor activ…	GO:0005634|nucleus, GO:0005737|cytoplasm, GO:0005654|nucleoplasm
PDE4DIP		fusion	ENSG00000178104	GO:0034622|cellular protein-containing complex assembly, GO:1903358|regulation of Golgi organization	GO:0005515|protein binding, GO:0019899|enzyme binding, GO:0032947|protein-containing complex scaffold activity	GO:0005634|nucleus, GO:0005737|cytoplasm, GO:0005794|Golgi apparatus, GO:0005856|cytoskeleton, GO:0005813|centrosome, GO:0005815|microtubule organizing center, GO:0030016|myofibril
TCF7L2	Oncogene	oncogene, fusion	ENSG00000148737	GO:0009749|response to glucose, GO:0051897|positive regulation of protein kinase B signaling, GO:0043433|negative regulation of DNA-binding transcription factor activity, GO:0045944|positive regulation of transcription by RNA polymerase II, GO:0042593|glucose homeostasis, GO:0060070|canonical Wnt signaling pathway, GO:0006357|regulation of transcription by RNA polymerase II, GO:0016055|Wnt signal…	GO:0008013|beta-catenin binding, GO:0003677|DNA binding, GO:0005515|protein binding, GO:0043565|sequence-specific DNA binding, GO:0003700|DNA-binding transcription factor activity, GO:0000981|DNA-binding transcription factor activity, RNA polymerase II-specific, GO:0019901|protein kinase binding, GO:0070016|armadillo repeat domain binding, GO:0003682|chromatin binding, GO:0044212|transcription re…	GO:0005634|nucleus, GO:0005654|nucleoplasm, GO:0005667|transcription factor complex, GO:0000790|nuclear chromatin, GO:0016605|PML body, GO:0032993|protein-DNA complex, GO:0070369|beta-catenin-TCF7L2 complex
SUFU	TSG	TSG	ENSG00000107882	GO:0043433|negative regulation of DNA-binding transcription factor activity, GO:0045668|negative regulation of osteoblast differentiation, GO:0007275|multicellular organism development, GO:0007165|signal transduction, GO:0006355|regulation of transcription, DNA-templated, GO:0001501|skeletal system development, GO:0000122|negative regulation of transcription by RNA polymerase II, GO:0045879|negat…	GO:0008134|transcription factor binding, GO:0005515|protein binding, GO:0003714|transcription corepressor activity, GO:0019901|protein kinase binding, GO:0008013|beta-catenin binding	GO:0005634|nucleus, GO:0005737|cytoplasm, GO:0097542|ciliary tip, GO:0005829|cytosol, GO:0097546|ciliary base, GO:0005929|cilium
TLX1	Oncogene	oncogene, fusion	ENSG00000107807	GO:0006355|regulation of transcription, DNA-templated, GO:0007275|multicellular organism development, GO:0045944|positive regulation of transcription by RNA polymerase II, GO:0006357|regulation of transcription by RNA polymerase II	GO:0003677|DNA binding, GO:0043565|sequence-specific DNA binding, GO:0005515|protein binding, GO:0000981|DNA-binding transcription factor activity, RNA polymerase II-specific, GO:0000978|RNA polymerase II proximal promoter sequence-specific DNA binding, GO:0001228|DNA-binding transcription activator activity, RNA polymerase II-specific	GO:0005634|nucleus
BCL10	TSG	TSG, fusion	ENSG00000142867	GO:0042981|regulation of apoptotic process, GO:0006915|apoptotic process, GO:0051092|positive regulation of NF-kappaB transcription factor activity, GO:0045893|positive regulation of transcription, DNA-templated, GO:0002376|immune system process, GO:0045087|innate immune response, GO:0002250|adaptive immune response, GO:0038095|Fc-epsilon receptor signaling pathway, GO:0050852|T cell receptor sig…	GO:0005515|protein binding, GO:0003713|transcription coactivator activity, GO:0042802|identical protein binding, GO:0008134|transcription factor binding, GO:0019901|protein kinase binding, GO:0050700|CARD domain binding, GO:0031625|ubiquitin protein ligase binding, GO:0008022|protein C-terminus binding, GO:0019899|enzyme binding, GO:0043621|protein self-association, GO:0051059|NF-kappaB binding, …	GO:0005634|nucleus, GO:0005737|cytoplasm, GO:0016020|membrane, GO:0005829|cytosol, GO:0048471|perinuclear region of cytoplasm, GO:0045121|membrane raft, GO:0005764|lysosome, GO:0032991|protein-containing complex, GO:0005881|cytoplasmic microtubule, GO:0001772|immunological synapse, GO:0032449|CBM complex
FUBP1	Oncogene	oncogene	ENSG00000162613	GO:0006355|regulation of transcription, DNA-templated, GO:0010628|positive regulation of gene expression, GO:0006366|transcription by RNA polymerase II	GO:0003676|nucleic acid binding, GO:0003723|RNA binding, GO:0003677|DNA binding, GO:0005515|protein binding, GO:0003700|DNA-binding transcription factor activity, GO:0003697|single-stranded DNA binding	GO:0005634|nucleus, GO:0005654|nucleoplasm
GNAS	Oncogene	oncogene	ENSG00000087460	GO:0071107|response to parathyroid hormone, GO:0007565|female pregnancy, GO:0120162|positive regulation of cold-induced thermogenesis, GO:0009306|protein secretion, GO:0040015|negative regulation of multicellular organism growth, GO:0007186|G protein-coupled receptor signaling pathway, GO:0007165|signal transduction, GO:0043085|positive regulation of catalytic activity, GO:0060348|bone developmen…	GO:0003674|molecular_function, GO:0046872|metal ion binding, GO:0000166|nucleotide binding, GO:0003924|GTPase activity, GO:0005525|GTP binding, GO:0005515|protein binding, GO:0019001|guanyl nucleotide binding, GO:0031683|G-protein beta/gamma-subunit complex binding, GO:0035255|ionotropic glutamate receptor binding, GO:0001664|G protein-coupled receptor binding, GO:0031852|mu-type opioid receptor …	GO:0005634|nucleus, GO:0005737|cytoplasm, GO:0005576|extracellular region, GO:0048471|perinuclear region of cytoplasm, GO:0031410|cytoplasmic vesicle, GO:0030133|transport vesicle, GO:0016020|membrane, GO:0005829|cytosol, GO:0005886|plasma membrane, GO:0005834|heterotrimeric G-protein complex, GO:0070062|extracellular exosome, GO:0016324|apical plasma membrane, GO:0030425|dendrite, GO:0042995|cel…
JUN	Oncogene	oncogene	ENSG00000177606	GO:1904707|positive regulation of vascular smooth muscle cell proliferation, GO:0007179|transforming growth factor beta receptor signaling pathway, GO:0045944|positive regulation of transcription by RNA polymerase II, GO:0045893|positive regulation of transcription, DNA-templated, GO:0006355|regulation of transcription, DNA-templated, GO:0043547|positive regulation of GTPase activity, GO:0038095|…	GO:0044212|transcription regulatory region DNA binding, GO:0003723|RNA binding, GO:0003677|DNA binding, GO:0003700|DNA-binding transcription factor activity, GO:0005515|protein binding, GO:0005096|GTPase activator activity, GO:0003713|transcription coactivator activity, GO:0042802|identical protein binding, GO:0000981|DNA-binding transcription factor activity, RNA polymerase II-specific, GO:00009…	GO:0005634|nucleus, GO:0005654|nucleoplasm, GO:0000790|nuclear chromatin, GO:0005667|transcription factor complex, GO:0000228|nuclear chromosome, GO:0035976|transcription factor AP-1 complex, GO:0005719|nuclear euchromatin, GO:0005829|cytosol, GO:0017053|transcriptional repressor complex
EPS15	TSG	TSG, fusion	ENSG00000085832	GO:0015031|protein transport, GO:0006897|endocytosis, GO:0016032|viral process, GO:0006895|Golgi to endosome transport, GO:0061024|membrane organization, GO:0008283|cell proliferation, GO:0042059|negative regulation of epidermal growth factor receptor signaling pathway, GO:0046718|viral entry into host cell, GO:0007173|epidermal growth factor receptor signaling pathway, GO:0001921|positive regula…	GO:0005509|calcium ion binding, GO:0046872|metal ion binding, GO:0005515|protein binding, GO:0045296|cadherin binding, GO:0017124|SH3 domain binding, GO:0031593|polyubiquitin modification-dependent protein binding, GO:0042802|identical protein binding	GO:0043231|intracellular membrane-bounded organelle, GO:0005829|cytosol, GO:0005737|cytoplasm, GO:0016020|membrane, GO:0005886|plasma membrane, GO:0005905|clathrin-coated pit, GO:0098794|postsynapse, GO:0005768|endosome, GO:0031901|early endosome membrane, GO:0016235|aggresome, GO:0005769|early endosome, GO:0009925|basal plasma membrane, GO:0016324|apical plasma membrane, GO:0030122|AP-2 adaptor …
PTEN	TSG	TSG	ENSG00000171862	GO:0008284|positive regulation of cell proliferation, GO:1904706|negative regulation of vascular smooth muscle cell proliferation, GO:0008285|negative regulation of cell proliferation, GO:0051898|negative regulation of protein kinase B signaling, GO:0070373|negative regulation of ERK1 and ERK2 cascade, GO:0050821|protein stabilization, GO:0051091|positive regulation of DNA-binding transcription f…	GO:0016787|hydrolase activity, GO:0004721|phosphoprotein phosphatase activity, GO:0005515|protein binding, GO:0004725|protein tyrosine phosphatase activity, GO:0008138|protein tyrosine/serine/threonine phosphatase activity, GO:0008289|lipid binding, GO:0042802|identical protein binding, GO:0005161|platelet-derived growth factor receptor binding, GO:0016314|phosphatidylinositol-3,4,5-trisphosphate…	GO:0005737|cytoplasm, GO:0005634|nucleus, GO:0005829|cytosol, GO:0005654|nucleoplasm, GO:0005886|plasma membrane, GO:0042995|cell projection, GO:0005576|extracellular region, GO:0016324|apical plasma membrane, GO:0005739|mitochondrion, GO:0035749|myelin sheath adaxonal region, GO:0043005|neuron projection, GO:0043197|dendritic spine, GO:0043220|Schmidt-Lanterman incisure, GO:0045211|postsynaptic …
IRS4		oncogene, TSG	ENSG00000133124	GO:0009967|positive regulation of signal transduction, GO:0007165|signal transduction, GO:0008286|insulin receptor signaling pathway	GO:0005515|protein binding, GO:0005158|insulin receptor binding, GO:0005070|SH3/SH2 adaptor activity, GO:0043548|phosphatidylinositol 3-kinase binding	GO:0016020|membrane, GO:0005886|plasma membrane, GO:0005829|cytosol
ABL1	Oncogene	oncogene, fusion	ENSG00000097007	GO:0010595|positive regulation of endothelial cell migration, GO:0071901|negative regulation of protein serine/threonine kinase activity, GO:0006468|protein phosphorylation, GO:0016310|phosphorylation, GO:0007155|cell adhesion, GO:0006281|DNA repair, GO:0006974|cellular response to DNA damage stimulus, GO:0006915|apoptotic process, GO:0006914|autophagy, GO:0038096|Fc-gamma receptor signaling path…	GO:0046872|metal ion binding, GO:0000166|nucleotide binding, GO:0004672|protein kinase activity, GO:0005524|ATP binding, GO:0016740|transferase activity, GO:0016301|kinase activity, GO:0003677|DNA binding, GO:0004713|protein tyrosine kinase activity, GO:0005515|protein binding, GO:0004715|non-membrane spanning protein tyrosine kinase activity, GO:0000287|magnesium ion binding, GO:0030145|manganes…	GO:0005634|nucleus, GO:0005737|cytoplasm, GO:0016020|membrane, GO:0005654|nucleoplasm, GO:0005739|mitochondrion, GO:0005856|cytoskeleton, GO:0016604|nuclear body, GO:0048471|perinuclear region of cytoplasm, GO:0005829|cytosol, GO:0031965|nuclear membrane, GO:0043025|neuronal cell body, GO:0032991|protein-containing complex, GO:0005730|nucleolus, GO:0015629|actin cytoskeleton, GO:0030425|dendrite,…
MPL	Oncogene	oncogene	ENSG00000117400	GO:0019221|cytokine-mediated signaling pathway, GO:0007166|cell surface receptor signaling pathway, GO:0008283|cell proliferation, GO:0001780|neutrophil homeostasis, GO:0035702|monocyte homeostasis, GO:0038163|thrombopoietin-mediated signaling pathway, GO:0050671|positive regulation of lymphocyte proliferation, GO:0070527|platelet aggregation, GO:0071456|cellular response to hypoxia, GO:1905221|p…	GO:0005515|protein binding, GO:0004896|cytokine receptor activity, GO:0004888|transmembrane signaling receptor activity, GO:0038164|thrombopoietin receptor activity	GO:0016020|membrane, GO:0016021|integral component of membrane, GO:0005794|Golgi apparatus, GO:0005886|plasma membrane, GO:0009986|cell surface, GO:0005887|integral component of plasma membrane, GO:0043005|neuron projection, GO:0043025|neuronal cell body
SDC4		fusion	ENSG00000124145	GO:0050900|leukocyte migration, GO:0016477|cell migration, GO:0001523|retinoid metabolic process, GO:0006024|glycosaminoglycan biosynthetic process, GO:0006027|glycosaminoglycan catabolic process, GO:1903543|positive regulation of exosomal secretion, GO:1903553|positive regulation of extracellular exosome assembly, GO:0001657|ureteric bud development, GO:0001843|neural tube closure, GO:0010762|re…	GO:0005515|protein binding, GO:0042802|identical protein binding, GO:0070053|thrombospondin receptor activity, GO:0001968|fibronectin binding, GO:0005080|protein kinase C binding	GO:0016020|membrane, GO:0016021|integral component of membrane, GO:0005576|extracellular region, GO:0005886|plasma membrane, GO:0009986|cell surface, GO:0005887|integral component of plasma membrane, GO:0070062|extracellular exosome, GO:0043202|lysosomal lumen, GO:0005796|Golgi lumen, GO:0005925|focal adhesion, GO:0043034|costamere, GO:0045121|membrane raft
MYCL	Oncogene	oncogene	ENSG00000116990	GO:0006355|regulation of transcription, DNA-templated, GO:0006357|regulation of transcription by RNA polymerase II, GO:0045607|regulation of inner ear auditory receptor cell differentiation	GO:0046983|protein dimerization activity, GO:0003677|DNA binding, GO:0003700|DNA-binding transcription factor activity, GO:0000981|DNA-binding transcription factor activity, RNA polymerase II-specific	GO:0005634|nucleus
CCND3	Oncogene	oncogene, fusion	ENSG00000112576	GO:0001934|positive regulation of protein phosphorylation, GO:0006468|protein phosphorylation, GO:0051301|cell division, GO:0007049|cell cycle, GO:0008284|positive regulation of cell proliferation, GO:0000278|mitotic cell cycle, GO:1900087|positive regulation of G1/S transition of mitotic cell cycle, GO:0000079|regulation of cyclin-dependent protein serine/threonine kinase activity, GO:0007088|re…	GO:0005515|protein binding, GO:0019901|protein kinase binding, GO:0004672|protein kinase activity, GO:0016538|cyclin-dependent protein serine/threonine kinase regulator activity, GO:0004693|cyclin-dependent protein serine/threonine kinase activity	GO:0005634|nucleus, GO:0005737|cytoplasm, GO:0016020|membrane, GO:0005654|nucleoplasm, GO:0000307|cyclin-dependent protein kinase holoenzyme complex
PTPRT	TSG	TSG	ENSG00000196090	GO:0030336|negative regulation of cell migration, GO:0007155|cell adhesion, GO:0006470|protein dephosphorylation, GO:0007165|signal transduction, GO:0016311|dephosphorylation, GO:0007156|homophilic cell adhesion via plasma membrane adhesion molecules, GO:0007169|transmembrane receptor protein tyrosine kinase signaling pathway, GO:0035335|peptidyl-tyrosine dephosphorylation, GO:0071354|cellular re…	GO:0016787|hydrolase activity, GO:0004721|phosphoprotein phosphatase activity, GO:0005515|protein binding, GO:0004725|protein tyrosine phosphatase activity, GO:0016791|phosphatase activity, GO:0005001|transmembrane receptor protein tyrosine phosphatase activity, GO:0008013|beta-catenin binding, GO:0019903|protein phosphatase binding, GO:0042803|protein homodimerization activity, GO:0045294|alpha-…	GO:0016020|membrane, GO:0016021|integral component of membrane, GO:0005886|plasma membrane, GO:0009986|cell surface, GO:0005887|integral component of plasma membrane
PLCG1	Oncogene	oncogene, fusion	ENSG00000124181	GO:1905564|positive regulation of vascular endothelial cell proliferation, GO:2000353|positive regulation of endothelial cell apoptotic process, GO:0035556|intracellular signal transduction, GO:0007165|signal transduction, GO:0006629|lipid metabolic process, GO:0009395|phospholipid catabolic process, GO:0016042|lipid catabolic process, GO:0038095|Fc-epsilon receptor signaling pathway, GO:0038096|…	GO:0046872|metal ion binding, GO:0016787|hydrolase activity, GO:0005509|calcium ion binding, GO:0005515|protein binding, GO:0008081|phosphoric diester hydrolase activity, GO:0004435|phosphatidylinositol phospholipase C activity, GO:0019901|protein kinase binding, GO:0004629|phospholipase C activity, GO:0005168|neurotrophin TRKA receptor binding, GO:0030971|receptor tyrosine kinase binding, GO:003…	GO:0005829|cytosol, GO:0005886|plasma membrane, GO:0042995|cell projection, GO:0030027|lamellipodium, GO:0008180|COP9 signalosome, GO:0001726|ruffle, GO:0005737|cytoplasm, GO:0005911|cell-cell junction
MAFB	Oncogene	oncogene, fusion	ENSG00000204103	GO:0006355|regulation of transcription, DNA-templated, GO:0045671|negative regulation of osteoclast differentiation, GO:0045647|negative regulation of erythrocyte differentiation, GO:0006357|regulation of transcription by RNA polymerase II, GO:0007379|segment specification, GO:0007423|sensory organ development, GO:0007585|respiratory gaseous exchange, GO:0021571|rhombomere 5 development, GO:00215…	GO:0003677|DNA binding, GO:0003700|DNA-binding transcription factor activity, GO:0005515|protein binding, GO:0001228|DNA-binding transcription activator activity, RNA polymerase II-specific, GO:0000978|RNA polymerase II proximal promoter sequence-specific DNA binding, GO:0043565|sequence-specific DNA binding, GO:0000981|DNA-binding transcription factor activity, RNA polymerase II-specific, GO:000…	GO:0005634|nucleus, GO:0005667|transcription factor complex
ATRX	TSG	TSG	ENSG00000085224	GO:0006325|chromatin organization, GO:0006334|nucleosome assembly, GO:0006281|DNA repair, GO:0006974|cellular response to DNA damage stimulus, GO:0045944|positive regulation of transcription by RNA polymerase II, GO:0000212|meiotic spindle organization, GO:0007283|spermatogenesis, GO:0010571|positive regulation of nuclear cell cycle DNA replication, GO:0030330|DNA damage response, signal transduc…	GO:0046872|metal ion binding, GO:0000166|nucleotide binding, GO:0005524|ATP binding, GO:0016787|hydrolase activity, GO:0003677|DNA binding, GO:0005515|protein binding, GO:0004386|helicase activity, GO:0000981|DNA-binding transcription factor activity, RNA polymerase II-specific, GO:0003682|chromatin binding, GO:0042393|histone binding, GO:0035064|methylated histone binding, GO:0070087|chromo shad…	GO:0005634|nucleus, GO:0005654|nucleoplasm, GO:0005694|chromosome, GO:0016604|nuclear body, GO:0000781|chromosome, telomeric region, GO:0000228|nuclear chromosome, GO:0000780|condensed nuclear chromosome, centromeric region, GO:0000784|nuclear chromosome, telomeric region, GO:0000792|heterochromatin, GO:0005721|pericentric heterochromatin, GO:0016605|PML body, GO:0031618|nuclear pericentric heter…
PIM1	Oncogene	oncogene, fusion	ENSG00000137193	GO:0060045|positive regulation of cardiac muscle cell proliferation, GO:0006468|protein phosphorylation, GO:0043066|negative regulation of apoptotic process, GO:0016310|phosphorylation, GO:0007049|cell cycle, GO:0006915|apoptotic process, GO:0030212|hyaluronan metabolic process, GO:0008283|cell proliferation, GO:0007275|multicellular organism development, GO:0043433|negative regulation of DNA-bin…	GO:0046872|metal ion binding, GO:0000166|nucleotide binding, GO:0004672|protein kinase activity, GO:0004674|protein serine/threonine kinase activity, GO:0005524|ATP binding, GO:0016740|transferase activity, GO:0016301|kinase activity, GO:0005515|protein binding, GO:0030145|manganese ion binding, GO:0008134|transcription factor binding, GO:0043024|ribosomal small subunit binding	GO:0005737|cytoplasm, GO:0005634|nucleus, GO:0016020|membrane, GO:0005730|nucleolus, GO:0005829|cytosol, GO:0005886|plasma membrane, GO:0005654|nucleoplasm
PPP6C	TSG	TSG	ENSG00000119414	GO:0007049|cell cycle, GO:0006470|protein dephosphorylation, GO:0002376|immune system process, GO:0045087|innate immune response, GO:0000082|G1/S transition of mitotic cell cycle, GO:0048208|COPII vesicle coating	GO:0046872|metal ion binding, GO:0016787|hydrolase activity, GO:0004721|phosphoprotein phosphatase activity, GO:0005515|protein binding, GO:0004722|protein serine/threonine phosphatase activity	GO:0005737|cytoplasm, GO:0005739|mitochondrion, GO:0000139|Golgi membrane, GO:0005829|cytosol
MED12	TSG	TSG	ENSG00000184634	GO:0006357|regulation of transcription by RNA polymerase II, GO:0045893|positive regulation of transcription, DNA-templated, GO:0006367|transcription initiation from RNA polymerase II promoter, GO:0030178|negative regulation of Wnt signaling pathway, GO:0045944|positive regulation of transcription by RNA polymerase II, GO:0030518|intracellular steroid hormone receptor signaling pathway, GO:003052…	GO:0008013|beta-catenin binding, GO:0003712|transcription coregulator activity, GO:0005515|protein binding, GO:0030374|nuclear receptor transcription coactivator activity, GO:0038023|signaling receptor activity, GO:0003713|transcription coactivator activity, GO:0008022|protein C-terminus binding, GO:0019904|protein domain specific binding, GO:0042809|vitamin D receptor binding, GO:0046966|thyroid…	GO:0005634|nucleus, GO:0016020|membrane, GO:0016592|mediator complex, GO:0005654|nucleoplasm, GO:0000151|ubiquitin ligase complex
FOXO4		oncogene, TSG, fusion	ENSG00000184481	GO:0006355|regulation of transcription, DNA-templated, GO:0007049|cell cycle, GO:0007275|multicellular organism development, GO:0030154|cell differentiation, GO:0000122|negative regulation of transcription by RNA polymerase II, GO:0007517|muscle organ development, GO:0045944|positive regulation of transcription by RNA polymerase II, GO:0008285|negative regulation of cell proliferation, GO:0016579…	GO:0003677|DNA binding, GO:0003700|DNA-binding transcription factor activity, GO:0043565|sequence-specific DNA binding, GO:0005515|protein binding, GO:0042802|identical protein binding, GO:0000981|DNA-binding transcription factor activity, RNA polymerase II-specific, GO:0008134|transcription factor binding, GO:0001228|DNA-binding transcription activator activity, RNA polymerase II-specific, GO:00…	GO:0005634|nucleus, GO:0005737|cytoplasm, GO:0016607|nuclear speck, GO:0005829|cytosol, GO:0005654|nucleoplasm
KLF4		oncogene, TSG	ENSG00000136826	GO:0010628|positive regulation of gene expression, GO:0010629|negative regulation of gene expression, GO:0090051|negative regulation of cell migration involved in sprouting angiogenesis, GO:0050728|negative regulation of inflammatory response, GO:0016525|negative regulation of angiogenesis, GO:0034115|negative regulation of heterotypic cell-cell adhesion, GO:2000134|negative regulation of G1/S tr…	GO:0003676|nucleic acid binding, GO:0046872|metal ion binding, GO:0003677|DNA binding, GO:0003700|DNA-binding transcription factor activity, GO:0008270|zinc ion binding, GO:0005515|protein binding, GO:0000981|DNA-binding transcription factor activity, RNA polymerase II-specific, GO:0001228|DNA-binding transcription activator activity, RNA polymerase II-specific, GO:0044212|transcription regulator…	GO:0005634|nucleus, GO:0005654|nucleoplasm, GO:0000790|nuclear chromatin, GO:0000785|chromatin, GO:0005667|transcription factor complex, GO:0005719|nuclear euchromatin, GO:0005737|cytoplasm, GO:0044798|nuclear transcription factor complex
AR	Oncogene	oncogene	ENSG00000169083	GO:0008284|positive regulation of cell proliferation, GO:0045944|positive regulation of transcription by RNA polymerase II, GO:0045893|positive regulation of transcription, DNA-templated, GO:0006355|regulation of transcription, DNA-templated, GO:0006351|transcription, DNA-templated, GO:0030521|androgen receptor signaling pathway, GO:0010628|positive regulation of gene expression, GO:0008285|negat…	GO:0044212|transcription regulatory region DNA binding, GO:0008270|zinc ion binding, GO:0046872|metal ion binding, GO:0003677|DNA binding, GO:0003700|DNA-binding transcription factor activity, GO:0043565|sequence-specific DNA binding, GO:0005515|protein binding, GO:0008289|lipid binding, GO:0005496|steroid binding, GO:0000981|DNA-binding transcription factor activity, RNA polymerase II-specific, …	GO:0005634|nucleus, GO:0005737|cytoplasm, GO:0005654|nucleoplasm, GO:0005829|cytosol, GO:0032991|protein-containing complex, GO:0000790|nuclear chromatin, GO:0005886|plasma membrane, GO:0016607|nuclear speck
KDM5C	TSG	TSG	ENSG00000126012	GO:0055114|oxidation-reduction process, GO:0006325|chromatin organization, GO:0048511|rhythmic process, GO:0000122|negative regulation of transcription by RNA polymerase II, GO:0006357|regulation of transcription by RNA polymerase II, GO:0045892|negative regulation of transcription, DNA-templated, GO:0034720|histone H3-K4 demethylation, GO:0034721|histone H3-K4 demethylation, trimethyl-H3-K4-spec…	GO:0046872|metal ion binding, GO:0016491|oxidoreductase activity, GO:0003677|DNA binding, GO:0008270|zinc ion binding, GO:0005515|protein binding, GO:0051213|dioxygenase activity, GO:0001227|DNA-binding transcription repressor activity, RNA polymerase II-specific, GO:0000981|DNA-binding transcription factor activity, RNA polymerase II-specific, GO:0003682|chromatin binding, GO:0032452|histone dem…	GO:0005634|nucleus, GO:0005829|cytosol, GO:0005654|nucleoplasm, GO:0035097|histone methyltransferase complex
ASXL1	TSG	TSG	ENSG00000171456	GO:0006355|regulation of transcription, DNA-templated, GO:0006325|chromatin organization, GO:0006351|transcription, DNA-templated, GO:0045944|positive regulation of transcription by RNA polymerase II, GO:0016579|protein deubiquitination, GO:0045599|negative regulation of fat cell differentiation, GO:0032526|response to retinoic acid, GO:0048386|positive regulation of retinoic acid receptor signal…	GO:0046872|metal ion binding, GO:0003677|DNA binding, GO:0005515|protein binding, GO:0003713|transcription coactivator activity, GO:0042974|retinoic acid receptor binding, GO:0003682|chromatin binding, GO:0042975|peroxisome proliferator activated receptor binding	GO:0005634|nucleus, GO:0000790|nuclear chromatin, GO:0005654|nucleoplasm, GO:0035517|PR-DUB complex
SPEN	TSG	TSG	ENSG00000065526	GO:0007219|Notch signaling pathway, GO:0016032|viral process, GO:0000122|negative regulation of transcription by RNA polymerase II, GO:0045892|negative regulation of transcription, DNA-templated, GO:0050769|positive regulation of neurogenesis	GO:0003676|nucleic acid binding, GO:0003723|RNA binding, GO:0003677|DNA binding, GO:0005515|protein binding, GO:0001085|RNA polymerase II transcription factor binding, GO:0003714|transcription corepressor activity	GO:0005634|nucleus, GO:0005654|nucleoplasm, GO:0070062|extracellular exosome, GO:0017053|transcriptional repressor complex
ABI1	TSG	TSG, fusion	ENSG00000136754	GO:0008154|actin polymerization or depolymerization, GO:0038096|Fc-gamma receptor signaling pathway involved in phagocytosis, GO:0061098|positive regulation of protein tyrosine kinase activity, GO:0016032|viral process, GO:0007169|transmembrane receptor protein tyrosine kinase signaling pathway, GO:0048010|vascular endothelial growth factor receptor signaling pathway, GO:0008285|negative regulati…	GO:0005515|protein binding, GO:0030296|protein tyrosine kinase activator activity, GO:0045296|cadherin binding, GO:0017124|SH3 domain binding, GO:0008092|cytoskeletal protein binding	GO:0005634|nucleus, GO:0005737|cytoplasm, GO:0016020|membrane, GO:0005886|plasma membrane, GO:0005856|cytoskeleton, GO:0042995|cell projection, GO:0030054|cell junction, GO:0045202|synapse, GO:0045211|postsynaptic membrane, GO:0005829|cytosol, GO:0030027|lamellipodium, GO:0030175|filopodium, GO:0030426|growth cone, GO:0070062|extracellular exosome, GO:0014069|postsynaptic density, GO:0005783|endo…
TRIM27	Oncogene	oncogene, fusion	ENSG00000204713	GO:0016925|protein sumoylation, GO:0045087|innate immune response, GO:0034314|Arp2/3 complex-mediated actin nucleation, GO:0042147|retrograde transport, endosome to Golgi, GO:0032720|negative regulation of tumor necrosis factor production, GO:0070534|protein K63-linked ubiquitination, GO:0072643|interferon-gamma secretion, GO:0008283|cell proliferation, GO:0007283|spermatogenesis, GO:0051091|posi…	GO:0008270|zinc ion binding, GO:0046872|metal ion binding, GO:0016740|transferase activity, GO:0003677|DNA binding, GO:0005515|protein binding, GO:0004842|ubiquitin-protein transferase activity, GO:0042802|identical protein binding, GO:0061630|ubiquitin protein ligase activity, GO:0019789|SUMO transferase activity, GO:0003676|nucleic acid binding	GO:0005634|nucleus, GO:0005737|cytoplasm, GO:0005730|nucleolus, GO:0001650|fibrillar center, GO:0005768|endosome, GO:0005654|nucleoplasm, GO:0005829|cytosol, GO:0005769|early endosome, GO:0016605|PML body, GO:0030904|retromer complex, GO:0031965|nuclear membrane
KDM6A		oncogene, TSG	ENSG00000147050	GO:0055114|oxidation-reduction process, GO:0006325|chromatin organization, GO:0010468|regulation of gene expression, GO:0071557|histone H3-K27 demethylation, GO:0051568|histone H3-K4 methylation, GO:0006338|chromatin remodeling, GO:0001701|in utero embryonic development, GO:0001843|neural tube closure, GO:0003007|heart morphogenesis, GO:0003016|respiratory system process, GO:0007507|heart develop…	GO:0046872|metal ion binding, GO:0016491|oxidoreductase activity, GO:0051213|dioxygenase activity, GO:0071558|histone demethylase activity (H3-K27 specific), GO:0000978|RNA polymerase II proximal promoter sequence-specific DNA binding, GO:0043565|sequence-specific DNA binding, GO:0003682|chromatin binding, GO:0031490|chromatin DNA binding, GO:0032452|histone demethylase activity, GO:0042802|ident…	GO:0005634|nucleus, GO:0005654|nucleoplasm, GO:0044666|MLL3/4 complex, GO:0035097|histone methyltransferase complex
ARHGAP26	TSG	TSG, fusion	ENSG00000145819	GO:0007165|signal transduction, GO:0043547|positive regulation of GTPase activity, GO:0030036|actin cytoskeleton organization, GO:0051056|regulation of small GTPase mediated signal transduction, GO:0007399|nervous system development	GO:0005096|GTPase activator activity, GO:0005515|protein binding, GO:0005543|phospholipid binding	GO:0005737|cytoplasm, GO:0005856|cytoskeleton, GO:0030054|cell junction, GO:0005925|focal adhesion, GO:0005829|cytosol, GO:0005575|cellular_component
FOXO1		oncogene, TSG, fusion	ENSG00000150907	GO:0006355|regulation of transcription, DNA-templated, GO:0006974|cellular response to DNA damage stimulus, GO:0006915|apoptotic process, GO:0006914|autophagy, GO:0030154|cell differentiation, GO:0045893|positive regulation of transcription, DNA-templated, GO:0000122|negative regulation of transcription by RNA polymerase II, GO:0045944|positive regulation of transcription by RNA polymerase II, GO…	GO:0003677|DNA binding, GO:0003700|DNA-binding transcription factor activity, GO:0043565|sequence-specific DNA binding, GO:0005515|protein binding, GO:0000981|DNA-binding transcription factor activity, RNA polymerase II-specific, GO:0008134|transcription factor binding, GO:0003682|chromatin binding, GO:0031625|ubiquitin protein ligase binding, GO:0008013|beta-catenin binding, GO:0051721|protein p…	GO:0005634|nucleus, GO:0005737|cytoplasm, GO:0005829|cytosol, GO:0005739|mitochondrion, GO:0005654|nucleoplasm
MLLT3		fusion	ENSG00000171843	GO:0006355|regulation of transcription, DNA-templated, GO:0045893|positive regulation of transcription, DNA-templated, GO:0006357|regulation of transcription by RNA polymerase II, GO:0007379|segment specification, GO:0009952|anterior/posterior pattern specification, GO:0006366|transcription by RNA polymerase II, GO:0006368|transcription elongation from RNA polymerase II promoter, GO:0090090|negat…	GO:0005515|protein binding, GO:0000981|DNA-binding transcription factor activity, RNA polymerase II-specific, GO:0003682|chromatin binding, GO:0042393|histone binding, GO:0070577|lysine-acetylated histone binding, GO:0140030|modification-dependent protein binding	GO:0005634|nucleus, GO:0005694|chromosome, GO:0005654|nucleoplasm, GO:0070062|extracellular exosome, GO:0008023|transcription elongation factor complex
COL2A1		fusion	ENSG00000139219	GO:0050776|regulation of immune response, GO:0001501|skeletal system development, GO:0007601|visual perception, GO:0030198|extracellular matrix organization, GO:0030199|collagen fibril organization, GO:0007605|sensory perception of sound, GO:0001502|cartilage condensation, GO:0001503|ossification, GO:0001894|tissue homeostasis, GO:0001958|endochondral ossification, GO:0002062|chondrocyte differen…	GO:0046872|metal ion binding, GO:0005201|extracellular matrix structural constituent, GO:0030020|extracellular matrix structural constituent conferring tensile strength, GO:0042802|identical protein binding, GO:0042289|MHC class II protein binding, GO:0048407|platelet-derived growth factor binding, GO:0043394|proteoglycan binding	GO:0005576|extracellular region, GO:0005581|collagen trimer, GO:0005615|extracellular space, GO:0062023|collagen-containing extracellular matrix, GO:0031012|extracellular matrix, GO:0005788|endoplasmic reticulum lumen, GO:0005585|collagen type II trimer, GO:0005604|basement membrane, GO:0005737|cytoplasm
NFIB		fusion	ENSG00000147862	GO:0006355|regulation of transcription, DNA-templated, GO:0006260|DNA replication, GO:0000122|negative regulation of transcription by RNA polymerase II, GO:0045944|positive regulation of transcription by RNA polymerase II, GO:0002062|chondrocyte differentiation, GO:0010001|glial cell differentiation, GO:0021740|principal sensory nucleus of trigeminal nerve development, GO:0021960|anterior commiss…	GO:0003677|DNA binding, GO:0003700|DNA-binding transcription factor activity, GO:0000981|DNA-binding transcription factor activity, RNA polymerase II-specific, GO:0000978|RNA polymerase II proximal promoter sequence-specific DNA binding, GO:0001228|DNA-binding transcription activator activity, RNA polymerase II-specific, GO:0003690|double-stranded DNA binding	GO:0005634|nucleus, GO:0001650|fibrillar center, GO:0044300|cerebellar mossy fiber
CDX2	TSG	TSG, fusion	ENSG00000165556	GO:0006355|regulation of transcription, DNA-templated, GO:0007275|multicellular organism development, GO:0030154|cell differentiation, GO:0006357|regulation of transcription by RNA polymerase II, GO:0000122|negative regulation of transcription by RNA polymerase II, GO:0006366|transcription by RNA polymerase II, GO:0014807|regulation of somitogenesis, GO:0009948|anterior/posterior axis specificati…	GO:0003677|DNA binding, GO:0043565|sequence-specific DNA binding, GO:0000977|RNA polymerase II regulatory region sequence-specific DNA binding, GO:0003700|DNA-binding transcription factor activity, GO:0000981|DNA-binding transcription factor activity, RNA polymerase II-specific, GO:0001227|DNA-binding transcription repressor activity, RNA polymerase II-specific, GO:0008327|methyl-CpG binding, GO:…	GO:0005634|nucleus, GO:0005654|nucleoplasm, GO:0000794|condensed nuclear chromosome, GO:0017053|transcriptional repressor complex, GO:0032991|protein-containing complex
CRLF2	Oncogene	oncogene, fusion	ENSG00000205755	GO:0008284|positive regulation of cell proliferation, GO:0038111|interleukin-7-mediated signaling pathway, GO:0019221|cytokine-mediated signaling pathway, GO:1904894|positive regulation of STAT cascade, GO:2000664|positive regulation of interleukin-5 secretion, GO:0033005|positive regulation of mast cell activation	GO:0004896|cytokine receptor activity, GO:0019955|cytokine binding	GO:0016020|membrane, GO:0016021|integral component of membrane, GO:0005886|plasma membrane, GO:0005576|extracellular region, GO:0009897|external side of plasma membrane, GO:0043235|receptor complex
NUTM2A		fusion	ENSG00000184923
ALK	Oncogene	oncogene, fusion	ENSG00000171094	GO:0006468|protein phosphorylation, GO:0016310|phosphorylation, GO:0007165|signal transduction, GO:0007169|transmembrane receptor protein tyrosine kinase signaling pathway, GO:0018108|peptidyl-tyrosine phosphorylation, GO:0000187|activation of MAPK activity, GO:0048666|neuron development, GO:0008283|cell proliferation, GO:0042981|regulation of apoptotic process, GO:0051092|positive regulation of …	GO:0004672|protein kinase activity, GO:0005524|ATP binding, GO:0016301|kinase activity, GO:0004713|protein tyrosine kinase activity, GO:0004714|transmembrane receptor protein tyrosine kinase activity, GO:0000166|nucleotide binding, GO:0016740|transferase activity, GO:0005515|protein binding, GO:0042802|identical protein binding, GO:0004704|NF-kappaB-inducing kinase activity	GO:0016021|integral component of membrane, GO:0016020|membrane, GO:0005886|plasma membrane, GO:0005887|integral component of plasma membrane, GO:0043235|receptor complex, GO:0070062|extracellular exosome, GO:0032991|protein-containing complex
LRP1B	TSG	TSG	ENSG00000168702	GO:0006897|endocytosis, GO:0006898|receptor-mediated endocytosis, GO:0015031|protein transport	GO:0005509|calcium ion binding	GO:0016020|membrane, GO:0016021|integral component of membrane, GO:0043235|receptor complex
PAX3	Oncogene	oncogene, fusion	ENSG00000135903	GO:0006355|regulation of transcription, DNA-templated, GO:0007275|multicellular organism development, GO:0007399|nervous system development, GO:0007517|muscle organ development, GO:0006366|transcription by RNA polymerase II, GO:0045944|positive regulation of transcription by RNA polymerase II, GO:0009887|animal organ morphogenesis, GO:0006915|apoptotic process, GO:0045893|positive regulation of t…	GO:0003677|DNA binding, GO:0043565|sequence-specific DNA binding, GO:0005515|protein binding, GO:0000981|DNA-binding transcription factor activity, RNA polymerase II-specific, GO:0003700|DNA-binding transcription factor activity, GO:0071837|HMG box domain binding	GO:0005634|nucleus, GO:0005654|nucleoplasm
HOXD13	Oncogene	oncogene, fusion	ENSG00000128714	GO:0006355|regulation of transcription, DNA-templated, GO:0007275|multicellular organism development, GO:0045944|positive regulation of transcription by RNA polymerase II, GO:0006366|transcription by RNA polymerase II, GO:0001501|skeletal system development, GO:0007389|pattern specification process, GO:0009952|anterior/posterior pattern specification, GO:0022612|gland morphogenesis, GO:0030326|em…	GO:0003677|DNA binding, GO:0003700|DNA-binding transcription factor activity, GO:0043565|sequence-specific DNA binding, GO:0000981|DNA-binding transcription factor activity, RNA polymerase II-specific, GO:0001228|DNA-binding transcription activator activity, RNA polymerase II-specific, GO:0000978|RNA polymerase II proximal promoter sequence-specific DNA binding, GO:0001158|enhancer sequence-speci…	GO:0005634|nucleus
POU2AF1	Oncogene	oncogene, fusion	ENSG00000110777	GO:0006366|transcription by RNA polymerase II, GO:0045944|positive regulation of transcription by RNA polymerase II, GO:0006959|humoral immune response	GO:0005515|protein binding, GO:0003713|transcription coactivator activity, GO:0003712|transcription coregulator activity, GO:0000979|RNA polymerase II core promoter sequence-specific DNA binding, GO:0000978|RNA polymerase II proximal promoter sequence-specific DNA binding, GO:0003677|DNA binding	GO:0005634|nucleus, GO:0090575|RNA polymerase II transcription factor complex
PICALM		fusion	ENSG00000073921	GO:0045893|positive regulation of transcription, DNA-templated, GO:0006897|endocytosis, GO:0048268|clathrin coat assembly, GO:0061024|membrane organization, GO:0065003|protein-containing complex assembly, GO:0016192|vesicle-mediated transport, GO:0006898|receptor-mediated endocytosis, GO:0007611|learning or memory, GO:0090647|modulation of age-related behavioral decline, GO:0016197|endosomal tran…	GO:0030276|clathrin binding, GO:0005515|protein binding, GO:0005543|phospholipid binding, GO:0005545|1-phosphatidylinositol binding, GO:0045296|cadherin binding, GO:0001540|amyloid-beta binding, GO:0048156|tau protein binding, GO:0050750|low-density lipoprotein particle receptor binding, GO:0032050|clathrin heavy chain binding, GO:0005546|phosphatidylinositol-4,5-bisphosphate binding, GO:0017137|…	GO:0048471|perinuclear region of cytoplasm, GO:0005634|nucleus, GO:0016020|membrane, GO:0043231|intracellular membrane-bounded organelle, GO:0005794|Golgi apparatus, GO:0031410|cytoplasmic vesicle, GO:0030136|clathrin-coated vesicle, GO:0005905|clathrin-coated pit, GO:0005829|cytosol, GO:0009986|cell surface, GO:0042734|presynaptic membrane, GO:0030132|clathrin coat of coated pit, GO:0030122|AP-2…
FBXW7	TSG	TSG	ENSG00000109670	GO:0010629|negative regulation of gene expression, GO:0050821|protein stabilization, GO:0070374|positive regulation of ERK1 and ERK2 cascade, GO:0010868|negative regulation of triglyceride biosynthetic process, GO:0055088|lipid homeostasis, GO:0045746|negative regulation of Notch signaling pathway, GO:0016567|protein ubiquitination, GO:0043161|proteasome-mediated ubiquitin-dependent protein catab…	GO:0005515|protein binding, GO:0042802|identical protein binding, GO:0043130|ubiquitin binding, GO:0030332|cyclin binding, GO:0031625|ubiquitin protein ligase binding, GO:0004842|ubiquitin-protein transferase activity, GO:0030674|protein binding, bridging, GO:0097027|ubiquitin-protein transferase activator activity, GO:0050816|phosphothreonine residue binding	GO:0005634|nucleus, GO:0005737|cytoplasm, GO:0005654|nucleoplasm, GO:0005730|nucleolus, GO:0005829|cytosol, GO:1990452|Parkin-FBXW7-Cul1 ubiquitin ligase complex, GO:0019005|SCF ubiquitin ligase complex, GO:0005739|mitochondrion, GO:0005783|endoplasmic reticulum, GO:0005794|Golgi apparatus, GO:0048471|perinuclear region of cytoplasm
FAT4	TSG	TSG	ENSG00000196159	GO:0007155|cell adhesion, GO:0007156|homophilic cell adhesion via plasma membrane adhesion molecules, GO:0035329|hippo signaling, GO:0021987|cerebral cortex development, GO:0022008|neurogenesis, GO:0007157|heterophilic cell-cell adhesion via plasma membrane cell adhesion molecules, GO:0001658|branching involved in ureteric bud morphogenesis, GO:0001822|kidney development, GO:0003007|heart morphog…	GO:0005509|calcium ion binding, GO:0005515|protein binding	GO:0016020|membrane, GO:0016021|integral component of membrane, GO:0005886|plasma membrane, GO:0070062|extracellular exosome, GO:0045177|apical part of cell
SMARCD1	TSG	TSG	ENSG00000066117	GO:0006325|chromatin organization, GO:0007399|nervous system development, GO:0006337|nucleosome disassembly, GO:0006338|chromatin remodeling, GO:0006357|regulation of transcription by RNA polymerase II, GO:0048096|chromatin-mediated maintenance of transcription, GO:0071398|cellular response to fatty acid	GO:0005515|protein binding, GO:0003713|transcription coactivator activity, GO:0032947|protein-containing complex scaffold activity, GO:0003682|chromatin binding, GO:0005102|signaling receptor binding	GO:0005634|nucleus, GO:0043231|intracellular membrane-bounded organelle, GO:0005654|nucleoplasm, GO:0016514|SWI/SNF complex, GO:0071564|npBAF complex, GO:0071565|nBAF complex
LMO2	Oncogene	oncogene, fusion	ENSG00000135363	GO:0045944|positive regulation of transcription by RNA polymerase II, GO:0007275|multicellular organism development, GO:1902036|regulation of hematopoietic stem cell differentiation, GO:0097067|cellular response to thyroid hormone stimulus, GO:0042789|mRNA transcription by RNA polymerase II	GO:0046872|metal ion binding, GO:0005515|protein binding, GO:0000977|RNA polymerase II regulatory region sequence-specific DNA binding, GO:0001228|DNA-binding transcription activator activity, RNA polymerase II-specific, GO:0043425|bHLH transcription factor binding, GO:0000981|DNA-binding transcription factor activity, RNA polymerase II-specific, GO:0001102|RNA polymerase II activating transcript…	GO:0005634|nucleus, GO:0005654|nucleoplasm, GO:0005667|transcription factor complex
NFATC2	Oncogene	oncogene, fusion	ENSG00000101096	GO:1905064|negative regulation of vascular smooth muscle cell differentiation, GO:0006355|regulation of transcription, DNA-templated, GO:0006974|cellular response to DNA damage stimulus, GO:0038095|Fc-epsilon receptor signaling pathway, GO:0045944|positive regulation of transcription by RNA polymerase II, GO:0016477|cell migration, GO:0050853|B cell receptor signaling pathway, GO:0045893|positive…	GO:0003677|DNA binding, GO:0003700|DNA-binding transcription factor activity, GO:0005515|protein binding, GO:0000978|RNA polymerase II proximal promoter sequence-specific DNA binding, GO:0000981|DNA-binding transcription factor activity, RNA polymerase II-specific, GO:0008134|transcription factor binding, GO:0019902|phosphatase binding, GO:0003682|chromatin binding, GO:0000976|transcription regul…	GO:0005634|nucleus, GO:0005737|cytoplasm, GO:0005829|cytosol, GO:0005654|nucleoplasm, GO:0044798|nuclear transcription factor complex, GO:0005667|transcription factor complex, GO:0000790|nuclear chromatin, GO:1990904|ribonucleoprotein complex
MYD88	Oncogene	oncogene	ENSG00000172936	GO:0007165|signal transduction, GO:0006954|inflammatory response, GO:0043123|positive regulation of I-kappaB kinase/NF-kappaB signaling, GO:0002376|immune system process, GO:0002755|MyD88-dependent toll-like receptor signaling pathway, GO:1900017|positive regulation of cytokine production involved in inflammatory response, GO:0010628|positive regulation of gene expression, GO:0042742|defense resp…	GO:0070976|TIR domain binding, GO:0005515|protein binding, GO:0042802|identical protein binding, GO:0043621|protein self-association, GO:0005123|death receptor binding, GO:0005102|signaling receptor binding, GO:0005121|Toll binding, GO:0005149|interleukin-1 receptor binding, GO:0035325|Toll-like receptor binding	GO:0005737|cytoplasm, GO:0005634|nucleus, GO:0005886|plasma membrane, GO:0005829|cytosol, GO:0010008|endosome membrane, GO:0014069|postsynaptic density, GO:0032991|protein-containing complex
ETV6	TSG	TSG, fusion	ENSG00000139083	GO:0006355|regulation of transcription, DNA-templated, GO:0030154|cell differentiation, GO:0007296|vitellogenesis, GO:0022008|neurogenesis, GO:0045944|positive regulation of transcription by RNA polymerase II, GO:0097152|mesenchymal cell apoptotic process, GO:0006357|regulation of transcription by RNA polymerase II, GO:0000122|negative regulation of transcription by RNA polymerase II, GO:0071425|…	GO:0003677|DNA binding, GO:0003700|DNA-binding transcription factor activity, GO:0043565|sequence-specific DNA binding, GO:0005515|protein binding, GO:0000981|DNA-binding transcription factor activity, RNA polymerase II-specific, GO:0000978|RNA polymerase II proximal promoter sequence-specific DNA binding, GO:0001228|DNA-binding transcription activator activity, RNA polymerase II-specific, GO:000…	GO:0005634|nucleus, GO:0005730|nucleolus, GO:0005829|cytosol, GO:0016020|membrane, GO:0016021|integral component of membrane
NFE2L2		oncogene, TSG	ENSG00000116044	GO:2000352|negative regulation of endothelial cell apoptotic process, GO:0071499|cellular response to laminar fluid shear stress, GO:0045944|positive regulation of transcription by RNA polymerase II, GO:0071356|cellular response to tumor necrosis factor, GO:0006355|regulation of transcription, DNA-templated, GO:0016567|protein ubiquitination, GO:0045893|positive regulation of transcription, DNA-t…	GO:0003677|DNA binding, GO:0003700|DNA-binding transcription factor activity, GO:0005515|protein binding, GO:0000981|DNA-binding transcription factor activity, RNA polymerase II-specific, GO:0000976|transcription regulatory region sequence-specific DNA binding, GO:0019904|protein domain specific binding, GO:0001102|RNA polymerase II activating transcription factor binding, GO:0044212|transcriptio…	GO:0005634|nucleus, GO:0005737|cytoplasm, GO:0005794|Golgi apparatus, GO:0005813|centrosome, GO:0005829|cytosol, GO:0005654|nucleoplasm, GO:0005886|plasma membrane, GO:0032993|protein-DNA complex, GO:0000785|chromatin
CARS	TSG	TSG, fusion	ENSG00000110619	GO:0006412|translation, GO:0006418|tRNA aminoacylation for protein translation, GO:0006423|cysteinyl-tRNA aminoacylation	GO:0046872|metal ion binding, GO:0000166|nucleotide binding, GO:0005524|ATP binding, GO:0042803|protein homodimerization activity, GO:0016874|ligase activity, GO:0004812|aminoacyl-tRNA ligase activity, GO:0000049|tRNA binding, GO:0004817|cysteine-tRNA ligase activity, GO:0005515|protein binding	GO:0005737|cytoplasm, GO:0005829|cytosol
ARHGEF12	TSG	TSG, fusion	ENSG00000196914	GO:0007186|G protein-coupled receptor signaling pathway, GO:0035556|intracellular signal transduction, GO:0035023|regulation of Rho protein signal transduction, GO:0043547|positive regulation of GTPase activity, GO:0007266|Rho protein signal transduction, GO:0051056|regulation of small GTPase mediated signal transduction, GO:0043065|positive regulation of apoptotic process	GO:0001664|G protein-coupled receptor binding, GO:0005085|guanyl-nucleotide exchange factor activity, GO:0005089|Rho guanyl-nucleotide exchange factor activity, GO:0005096|GTPase activator activity, GO:0005515|protein binding	GO:0005737|cytoplasm, GO:0016020|membrane, GO:0005829|cytosol, GO:0070062|extracellular exosome
EWSR1	Oncogene	oncogene, fusion	ENSG00000182944	GO:0006355|regulation of transcription, DNA-templated	GO:0003723|RNA binding, GO:0003676|nucleic acid binding, GO:0046872|metal ion binding, GO:0005515|protein binding, GO:0042802|identical protein binding, GO:0005516|calmodulin binding	GO:0005634|nucleus, GO:0005737|cytoplasm, GO:0016020|membrane, GO:0005730|nucleolus, GO:0005886|plasma membrane
MYO5A		fusion	ENSG00000197535	GO:0015031|protein transport, GO:0016192|vesicle-mediated transport, GO:0032869|cellular response to insulin stimulus, GO:0072659|protein localization to plasma membrane, GO:0030050|vesicle transport along actin filament, GO:0006892|post-Golgi vesicle-mediated transport, GO:0030048|actin filament-based movement, GO:0032402|melanosome transport, GO:0006582|melanin metabolic process, GO:0006887|exo…	GO:0003723|RNA binding, GO:0000166|nucleotide binding, GO:0005524|ATP binding, GO:0003774|motor activity, GO:0003779|actin binding, GO:0051015|actin filament binding, GO:0005516|calmodulin binding, GO:0005515|protein binding, GO:0017137|Rab GTPase binding, GO:0000146|microfilament motor activity, GO:0005509|calcium ion binding, GO:0042802|identical protein binding, GO:0097718|disordered domain sp…	GO:0005737|cytoplasm, GO:0016020|membrane, GO:0005783|endoplasmic reticulum, GO:0016459|myosin complex, GO:0005829|cytosol, GO:0042470|melanosome, GO:0005764|lysosome, GO:0005777|peroxisome, GO:0005769|early endosome, GO:0030426|growth cone, GO:0070062|extracellular exosome, GO:0005770|late endosome, GO:0055037|recycling endosome, GO:0001726|ruffle, GO:0043005|neuron projection, GO:0031982|vesicl…
KDM5A	Oncogene	oncogene, fusion	ENSG00000073614	GO:0055114|oxidation-reduction process, GO:0006325|chromatin organization, GO:0048511|rhythmic process, GO:0007275|multicellular organism development, GO:0032922|circadian regulation of gene expression, GO:0045893|positive regulation of transcription, DNA-templated, GO:0000122|negative regulation of transcription by RNA polymerase II, GO:0007283|spermatogenesis, GO:0008584|male gonad development,…	GO:0046872|metal ion binding, GO:0016491|oxidoreductase activity, GO:0003677|DNA binding, GO:0008270|zinc ion binding, GO:0005515|protein binding, GO:0051213|dioxygenase activity, GO:0003713|transcription coactivator activity, GO:0001227|DNA-binding transcription repressor activity, RNA polymerase II-specific, GO:0000981|DNA-binding transcription factor activity, RNA polymerase II-specific, GO:00…	GO:0005634|nucleus, GO:0005730|nucleolus, GO:0005654|nucleoplasm, GO:0035097|histone methyltransferase complex, GO:0032993|protein-DNA complex
HMGA2	Oncogene	oncogene, fusion	ENSG00000149948	GO:0045766|positive regulation of angiogenesis, GO:2000773|negative regulation of cellular senescence, GO:0071864|positive regulation of cell proliferation in bone marrow, GO:0006355|regulation of transcription, DNA-templated, GO:0006325|chromatin organization, GO:0051301|cell division, GO:0007049|cell cycle, GO:0045893|positive regulation of transcription, DNA-templated, GO:0000122|negative regu…	GO:0003677|DNA binding, GO:0005515|protein binding, GO:0000981|DNA-binding transcription factor activity, RNA polymerase II-specific, GO:0003906|DNA-(apurinic or apyrimidinic site) endonuclease activity, GO:0008134|transcription factor binding, GO:0044212|transcription regulatory region DNA binding, GO:0000978|RNA polymerase II proximal promoter sequence-specific DNA binding, GO:0003712|transcrip…	GO:0005634|nucleus, GO:0000785|chromatin, GO:0005654|nucleoplasm, GO:0000228|nuclear chromosome, GO:0032993|protein-DNA complex, GO:0035985|senescence-associated heterochromatin focus, GO:0071141|SMAD protein complex
NCOR2	TSG	TSG	ENSG00000196498	GO:0007595|lactation, GO:0010243|response to organonitrogen compound, GO:0032355|response to estradiol, GO:0044849|estrous cycle, GO:0000122|negative regulation of transcription by RNA polymerase II, GO:0045892|negative regulation of transcription, DNA-templated, GO:0019216|regulation of lipid metabolic process, GO:0060766|negative regulation of androgen receptor signaling pathway, GO:1903799|neg…	GO:0003677|DNA binding, GO:0001012|RNA polymerase II regulatory region DNA binding, GO:0003682|chromatin binding, GO:0016922|nuclear receptor binding, GO:0035259|glucocorticoid receptor binding, GO:0042974|retinoic acid receptor binding, GO:0044877|protein-containing complex binding, GO:0046965|retinoid X receptor binding, GO:0005515|protein binding, GO:0043565|sequence-specific DNA binding, GO:0…	GO:0005634|nucleus, GO:0005654|nucleoplasm, GO:0000785|chromatin, GO:0016020|membrane, GO:0000790|nuclear chromatin, GO:0016363|nuclear matrix, GO:0000118|histone deacetylase complex, GO:0017053|transcriptional repressor complex, GO:0016604|nuclear body
RAP1GDS1	Oncogene	oncogene, fusion	ENSG00000138698	GO:0043547|positive regulation of GTPase activity, GO:0032471|negative regulation of endoplasmic reticulum calcium ion concentration, GO:0051561|positive regulation of mitochondrial calcium ion concentration, GO:0014829|vascular smooth muscle contraction, GO:0031034|myosin filament assembly	GO:0005096|GTPase activator activity, GO:0005515|protein binding	GO:0005783|endoplasmic reticulum, GO:0005829|cytosol, GO:0005739|mitochondrion, GO:0070062|extracellular exosome
SETD2	TSG	TSG	ENSG00000181555	GO:0034968|histone lysine methylation, GO:0032259|methylation, GO:0006355|regulation of transcription, DNA-templated, GO:0006325|chromatin organization, GO:0006281|DNA repair, GO:0006974|cellular response to DNA damage stimulus, GO:0007275|multicellular organism development, GO:0018023|peptidyl-lysine trimethylation, GO:0018026|peptidyl-lysine monomethylation, GO:0030154|cell differentiation, GO:…	GO:0018024|histone-lysine N-methyltransferase activity, GO:0008168|methyltransferase activity, GO:0016740|transferase activity, GO:0046872|metal ion binding, GO:0005515|protein binding, GO:0046975|histone methyltransferase activity (H3-K36 specific), GO:0016279|protein-lysine N-methyltransferase activity, GO:0043014|alpha-tubulin binding	GO:0005634|nucleus, GO:0005694|chromosome, GO:0005654|nucleoplasm
CXCR4	Oncogene	oncogene	ENSG00000121966	GO:0007186|G protein-coupled receptor signaling pathway, GO:0007165|signal transduction, GO:0006935|chemotaxis, GO:0006955|immune response, GO:0060326|cell chemotaxis, GO:0001666|response to hypoxia, GO:0016032|viral process, GO:0006954|inflammatory response, GO:0007411|axon guidance, GO:0007204|positive regulation of cytosolic calcium ion concentration, GO:0019722|calcium-mediated signaling, GO:…	GO:0004930|G protein-coupled receptor activity, GO:0003779|actin binding, GO:0005515|protein binding, GO:0004950|chemokine receptor activity, GO:0019955|cytokine binding, GO:0031625|ubiquitin protein ligase binding, GO:0043130|ubiquitin binding, GO:0016493|C-C chemokine receptor activity, GO:0019956|chemokine binding, GO:0019957|C-C chemokine binding, GO:0015026|coreceptor activity, GO:0001618|vi…	GO:0016020|membrane, GO:0016021|integral component of membrane, GO:0005886|plasma membrane, GO:0030054|cell junction, GO:0031410|cytoplasmic vesicle, GO:0009986|cell surface, GO:0005764|lysosome, GO:0009897|external side of plasma membrane, GO:0005768|endosome, GO:0005769|early endosome, GO:0031252|cell leading edge, GO:0070062|extracellular exosome, GO:0005770|late endosome, GO:0005737|cytoplasm…
SS18		fusion	ENSG00000141380	GO:1903508|positive regulation of nucleic acid-templated transcription, GO:0000226|microtubule cytoskeleton organization, GO:0000902|cell morphogenesis, GO:0007010|cytoskeleton organization, GO:0035556|intracellular signal transduction, GO:0042493|response to drug, GO:0048013|ephrin receptor signaling pathway, GO:0097150|neuronal stem cell population maintenance, GO:0045944|positive regulation of…	GO:0003713|transcription coactivator activity, GO:0005515|protein binding, GO:0030374|nuclear receptor transcription coactivator activity	GO:0005634|nucleus, GO:0005881|cytoplasmic microtubule, GO:0016514|SWI/SNF complex, GO:0071564|npBAF complex
PBX1	Oncogene	oncogene, fusion	ENSG00000185630	GO:0006355|regulation of transcription, DNA-templated, GO:0006694|steroid biosynthetic process, GO:0007275|multicellular organism development, GO:0030154|cell differentiation, GO:0001655|urogenital system development, GO:0001658|branching involved in ureteric bud morphogenesis, GO:0008284|positive regulation of cell proliferation, GO:0009887|animal organ morphogenesis, GO:0009952|anterior/posteri…	GO:0003700|DNA-binding transcription factor activity, GO:0003677|DNA binding, GO:0043565|sequence-specific DNA binding, GO:0005515|protein binding, GO:0000978|RNA polymerase II proximal promoter sequence-specific DNA binding, GO:0001228|DNA-binding transcription activator activity, RNA polymerase II-specific, GO:0046982|protein heterodimerization activity, GO:0000981|DNA-binding transcription fac…	GO:0005634|nucleus, GO:0005654|nucleoplasm, GO:0005737|cytoplasm, GO:0005667|transcription factor complex, GO:0090575|RNA polymerase II transcription factor complex
PAX7		fusion	ENSG00000009709	GO:0006355|regulation of transcription, DNA-templated, GO:0007275|multicellular organism development, GO:0007517|muscle organ development, GO:0043066|negative regulation of apoptotic process, GO:0009653|anatomical structure morphogenesis, GO:0006338|chromatin remodeling, GO:0006366|transcription by RNA polymerase II, GO:0007519|skeletal muscle tissue development, GO:0010453|regulation of cell fat…	GO:0003677|DNA binding, GO:0043565|sequence-specific DNA binding, GO:0000981|DNA-binding transcription factor activity, RNA polymerase II-specific, GO:0003700|DNA-binding transcription factor activity, GO:0016251|RNA polymerase II general transcription initiation factor activity	GO:0005634|nucleus
ITK		fusion	ENSG00000113263	GO:0035556|intracellular signal transduction, GO:0006468|protein phosphorylation, GO:0016310|phosphorylation, GO:0002376|immune system process, GO:0002250|adaptive immune response, GO:0038095|Fc-epsilon receptor signaling pathway, GO:0050853|B cell receptor signaling pathway, GO:0050852|T cell receptor signaling pathway, GO:0001816|cytokine production, GO:0007165|signal transduction, GO:0042110|T…	GO:0046872|metal ion binding, GO:0000166|nucleotide binding, GO:0004672|protein kinase activity, GO:0005524|ATP binding, GO:0016740|transferase activity, GO:0016301|kinase activity, GO:0004713|protein tyrosine kinase activity, GO:0005515|protein binding, GO:0004715|non-membrane spanning protein tyrosine kinase activity	GO:0005634|nucleus, GO:0005737|cytoplasm, GO:0005829|cytosol, GO:0005911|cell-cell junction
CLTCL1	TSG	TSG, fusion	ENSG00000070371	GO:0006886|intracellular protein transport, GO:0016192|vesicle-mediated transport, GO:0048268|clathrin coat assembly, GO:0042147|retrograde transport, endosome to Golgi, GO:0061024|membrane organization, GO:0009653|anatomical structure morphogenesis, GO:0000278|mitotic cell cycle, GO:0006898|receptor-mediated endocytosis, GO:0046326|positive regulation of glucose import	GO:0005198|structural molecule activity, GO:0032051|clathrin light chain binding, GO:0005515|protein binding	GO:0016020|membrane, GO:0031410|cytoplasmic vesicle, GO:0030659|cytoplasmic vesicle membrane, GO:0005905|clathrin-coated pit, GO:0030130|clathrin coat of trans-Golgi network vesicle, GO:0005819|spindle, GO:0071439|clathrin complex, GO:0030136|clathrin-coated vesicle, GO:0005829|cytosol, GO:0070062|extracellular exosome, GO:0005802|trans-Golgi network, GO:0005770|late endosome, GO:0045334|clathrin…
NUTM2B		fusion	ENSG00000188199
GAS7		fusion	ENSG00000007237	GO:0007275|multicellular organism development, GO:0006355|regulation of transcription, DNA-templated, GO:0030154|cell differentiation, GO:0007399|nervous system development, GO:0030182|neuron differentiation, GO:0048812|neuron projection morphogenesis, GO:0007050|cell cycle arrest, GO:0030041|actin filament polymerization	GO:0005515|protein binding, GO:0051015|actin filament binding, GO:0003700|DNA-binding transcription factor activity, GO:0008092|cytoskeletal protein binding	GO:0005737|cytoplasm, GO:0005886|plasma membrane, GO:0005884|actin filament, GO:0005856|cytoskeleton
LASP1		fusion	ENSG00000002834	GO:0034220|ion transmembrane transport, GO:0009967|positive regulation of signal transduction, GO:0006811|ion transport	GO:0046872|metal ion binding, GO:0003779|actin binding, GO:0005515|protein binding, GO:0015075|ion transmembrane transporter activity, GO:0051015|actin filament binding, GO:0045296|cadherin binding, GO:0005070|SH3/SH2 adaptor activity	GO:0005737|cytoplasm, GO:0005856|cytoskeleton, GO:0005925|focal adhesion, GO:0030864|cortical actin cytoskeleton, GO:0005938|cell cortex
SFRP4	TSG	TSG	ENSG00000106483	GO:0010628|positive regulation of gene expression, GO:0008285|negative regulation of cell proliferation, GO:0043065|positive regulation of apoptotic process, GO:0043433|negative regulation of DNA-binding transcription factor activity, GO:0090090|negative regulation of canonical Wnt signaling pathway, GO:0007275|multicellular organism development, GO:0016055|Wnt signaling pathway, GO:0030154|cell …	GO:0017147|Wnt-protein binding, GO:0005515|protein binding	GO:0005615|extracellular space, GO:0005737|cytoplasm, GO:0005634|nucleus, GO:0005576|extracellular region, GO:0009986|cell surface
HERPUD1		fusion	ENSG00000051108	GO:0006986|response to unfolded protein, GO:0030970|retrograde protein transport, ER to cytosol, GO:0034976|response to endoplasmic reticulum stress, GO:1903071|positive regulation of ER-associated ubiquitin-dependent protein catabolic process, GO:1902236|negative regulation of endoplasmic reticulum stress-induced intrinsic apoptotic signaling pathway, GO:0036499|PERK-mediated unfolded protein re…	GO:0005515|protein binding, GO:0003674|molecular_function, GO:0044325|ion channel binding	GO:0016020|membrane, GO:0016021|integral component of membrane, GO:0005783|endoplasmic reticulum, GO:0005789|endoplasmic reticulum membrane, GO:1990037|Lewy body core, GO:0034704|calcium channel complex
CDK12	TSG	TSG	ENSG00000167258	GO:0006468|protein phosphorylation, GO:0006397|mRNA processing, GO:0008380|RNA splicing, GO:0016310|phosphorylation, GO:0051726|regulation of cell cycle, GO:0045944|positive regulation of transcription by RNA polymerase II, GO:0006368|transcription elongation from RNA polymerase II promoter, GO:0043405|regulation of MAP kinase activity, GO:0046777|protein autophosphorylation, GO:0032968|positive …	GO:0004672|protein kinase activity, GO:0005524|ATP binding, GO:0000166|nucleotide binding, GO:0004674|protein serine/threonine kinase activity, GO:0016740|transferase activity, GO:0016301|kinase activity, GO:0005515|protein binding, GO:0008134|transcription factor binding, GO:0044212|transcription regulatory region DNA binding, GO:0004693|cyclin-dependent protein serine/threonine kinase activity,…	GO:0005634|nucleus, GO:0016607|nuclear speck, GO:0001650|fibrillar center, GO:0000790|nuclear chromatin, GO:0005654|nucleoplasm, GO:0008024|cyclin/CDK positive transcription elongation factor complex, GO:0002944|cyclin K-CDK12 complex, GO:0005694|chromosome, GO:0000307|cyclin-dependent protein kinase holoenzyme complex, GO:0019908|nuclear cyclin-dependent protein kinase holoenzyme complex
SRSF2	Oncogene	oncogene	ENSG00000161547	GO:0006397|mRNA processing, GO:0008380|RNA splicing, GO:1903507|negative regulation of nucleic acid-templated transcription, GO:0043484|regulation of RNA splicing, GO:0000381|regulation of alternative mRNA splicing, via spliceosome, GO:0006406|mRNA export from nucleus, GO:0006405|RNA export from nucleus, GO:0031124|mRNA 3'-end processing, GO:0000398|mRNA splicing, via spliceosome, GO:0045292|mRNA…	GO:0003676|nucleic acid binding, GO:0003723|RNA binding, GO:0005515|protein binding, GO:0003714|transcription corepressor activity	GO:0005634|nucleus, GO:0016607|nuclear speck, GO:0005829|cytosol, GO:0005654|nucleoplasm, GO:0005737|cytoplasm
BAP1	TSG	TSG	ENSG00000163930	GO:0006325|chromatin organization, GO:0006508|proteolysis, GO:0006511|ubiquitin-dependent protein catabolic process, GO:0010035|response to inorganic substance, GO:0050727|regulation of inflammatory response, GO:0061519|macrophage homeostasis, GO:1900015|regulation of cytokine production involved in inflammatory response, GO:0016579|protein deubiquitination, GO:0071108|protein K48-linked deubiqui…	GO:0004843|thiol-dependent ubiquitin-specific protease activity, GO:0016787|hydrolase activity, GO:0005515|protein binding, GO:0008233|peptidase activity, GO:0008234|cysteine-type peptidase activity, GO:0036459|thiol-dependent ubiquitinyl hydrolase activity, GO:0003682|chromatin binding	GO:0005634|nucleus, GO:0005737|cytoplasm, GO:0005829|cytosol, GO:0005654|nucleoplasm, GO:0035517|PR-DUB complex
GPHN		fusion	ENSG00000171723	GO:0006777|Mo-molybdopterin cofactor biosynthetic process, GO:0055114|oxidation-reduction process, GO:0008152|metabolic process, GO:0032324|molybdopterin cofactor biosynthetic process, GO:0098970|postsynaptic neurotransmitter receptor diffusion trapping, GO:0097112|gamma-aminobutyric acid receptor clustering, GO:0007529|establishment of synaptic specificity at neuromuscular junction, GO:0010038|r…	GO:0046872|metal ion binding, GO:0000166|nucleotide binding, GO:0005524|ATP binding, GO:0016740|transferase activity, GO:0005515|protein binding, GO:0003824|catalytic activity, GO:0008940|nitrate reductase activity, GO:0043546|molybdopterin cofactor binding, GO:0061598|molybdopterin adenylyltransferase activity, GO:0061599|molybdopterin molybdotransferase activity	GO:0005737|cytoplasm, GO:0016020|membrane, GO:0005886|plasma membrane, GO:0005856|cytoskeleton, GO:0042995|cell projection, GO:0030054|cell junction, GO:0045202|synapse, GO:0045211|postsynaptic membrane, GO:0030425|dendrite, GO:0005829|cytosol, GO:0014069|postsynaptic density, GO:0099572|postsynaptic specialization, GO:0099634|postsynaptic specialization membrane
KLF6	TSG	TSG	ENSG00000067082	GO:0045893|positive regulation of transcription, DNA-templated, GO:0006357|regulation of transcription by RNA polymerase II, GO:0045944|positive regulation of transcription by RNA polymerase II, GO:0019221|cytokine-mediated signaling pathway, GO:0030183|B cell differentiation	GO:0003676|nucleic acid binding, GO:0046872|metal ion binding, GO:0003677|DNA binding, GO:0005515|protein binding, GO:0001228|DNA-binding transcription activator activity, RNA polymerase II-specific, GO:0000981|DNA-binding transcription factor activity, RNA polymerase II-specific, GO:0000978|RNA polymerase II proximal promoter sequence-specific DNA binding, GO:0003690|double-stranded DNA binding	GO:0005634|nucleus, GO:0043231|intracellular membrane-bounded organelle, GO:0005730|nucleolus, GO:0005829|cytosol, GO:0001650|fibrillar center
CEBPA	TSG	TSG	ENSG00000245848	GO:0045944|positive regulation of transcription by RNA polymerase II, GO:0050729|positive regulation of inflammatory response, GO:0006355|regulation of transcription, DNA-templated, GO:0007275|multicellular organism development, GO:0006351|transcription, DNA-templated, GO:0045444|fat cell differentiation, GO:0008285|negative regulation of cell proliferation, GO:0016032|viral process, GO:0043032|p…	GO:0003677|DNA binding, GO:0003700|DNA-binding transcription factor activity, GO:0042803|protein homodimerization activity, GO:0005515|protein binding, GO:0003713|transcription coactivator activity, GO:0000981|DNA-binding transcription factor activity, RNA polymerase II-specific, GO:0001228|DNA-binding transcription activator activity, RNA polymerase II-specific, GO:0008134|transcription factor b…	GO:0005634|nucleus, GO:0043231|intracellular membrane-bounded organelle, GO:0005654|nucleoplasm, GO:0005730|nucleolus, GO:0090575|RNA polymerase II transcription factor complex, GO:0005667|transcription factor complex
ABL2	Oncogene	oncogene, fusion	ENSG00000143322	GO:0006468|protein phosphorylation, GO:0016310|phosphorylation, GO:0007155|cell adhesion, GO:0030154|cell differentiation, GO:0030155|regulation of cell adhesion, GO:0007165|signal transduction, GO:0006464|cellular protein modification process, GO:0010506|regulation of autophagy, GO:2000249|regulation of actin cytoskeleton reorganization, GO:2000145|regulation of cell motility, GO:0007204|positiv…	GO:0046872|metal ion binding, GO:0000166|nucleotide binding, GO:0004672|protein kinase activity, GO:0005524|ATP binding, GO:0016740|transferase activity, GO:0016301|kinase activity, GO:0004713|protein tyrosine kinase activity, GO:0005515|protein binding, GO:0004715|non-membrane spanning protein tyrosine kinase activity, GO:0000287|magnesium ion binding, GO:0030145|manganese ion binding, GO:005101…	GO:0005737|cytoplasm, GO:0005856|cytoskeleton, GO:0005829|cytosol, GO:0015629|actin cytoskeleton
UBR5	TSG	TSG	ENSG00000104517	GO:0090263|positive regulation of canonical Wnt signaling pathway, GO:0016567|protein ubiquitination, GO:0006281|DNA repair, GO:0006974|cellular response to DNA damage stimulus, GO:0016032|viral process, GO:0000209|protein polyubiquitination, GO:0008283|cell proliferation, GO:0006511|ubiquitin-dependent protein catabolic process, GO:0010628|positive regulation of gene expression, GO:0033160|posit…	GO:0003723|RNA binding, GO:0008270|zinc ion binding, GO:0046872|metal ion binding, GO:0016740|transferase activity, GO:0004842|ubiquitin-protein transferase activity, GO:0005515|protein binding, GO:0043130|ubiquitin binding, GO:0034450|ubiquitin-ubiquitin ligase activity, GO:0061630|ubiquitin protein ligase activity	GO:0005634|nucleus, GO:0016020|membrane, GO:0005829|cytosol, GO:0005654|nucleoplasm, GO:0032991|protein-containing complex, GO:0048471|perinuclear region of cytoplasm
TCEA1		fusion	ENSG00000187735	GO:0006355|regulation of transcription, DNA-templated, GO:0006351|transcription, DNA-templated, GO:0006366|transcription by RNA polymerase II, GO:0006368|transcription elongation from RNA polymerase II promoter, GO:0006283|transcription-coupled nucleotide-excision repair, GO:1901919|positive regulation of exoribonuclease activity, GO:0006414|translational elongation	GO:0003676|nucleic acid binding, GO:0008270|zinc ion binding, GO:0046872|metal ion binding, GO:0003677|DNA binding, GO:0005515|protein binding, GO:0003746|translation elongation factor activity	GO:0005634|nucleus, GO:0005730|nucleolus, GO:0005654|nucleoplasm, GO:0005669|transcription factor TFIID complex
NTRK1		oncogene, TSG, fusion	ENSG00000198400	GO:0043066|negative regulation of apoptotic process, GO:0001934|positive regulation of protein phosphorylation, GO:0006468|protein phosphorylation, GO:0016310|phosphorylation, GO:0007169|transmembrane receptor protein tyrosine kinase signaling pathway, GO:0007275|multicellular organism development, GO:0048013|ephrin receptor signaling pathway, GO:0030154|cell differentiation, GO:0007399|nervous s…	GO:0000166|nucleotide binding, GO:0004672|protein kinase activity, GO:0005524|ATP binding, GO:0016740|transferase activity, GO:0016301|kinase activity, GO:0004713|protein tyrosine kinase activity, GO:0042803|protein homodimerization activity, GO:0005515|protein binding, GO:0004714|transmembrane receptor protein tyrosine kinase activity, GO:0005030|neurotrophin receptor activity, GO:0010465|nerve …	GO:0016020|membrane, GO:0016021|integral component of membrane, GO:0005887|integral component of plasma membrane, GO:0005886|plasma membrane, GO:0031902|late endosome membrane, GO:0043235|receptor complex, GO:0005768|endosome, GO:0005769|early endosome, GO:0031901|early endosome membrane, GO:0010008|endosome membrane, GO:0032991|protein-containing complex, GO:0005770|late endosome, GO:0030424|axo…
MAML2	Oncogene	oncogene, fusion	ENSG00000184384	GO:0007219|Notch signaling pathway, GO:0045944|positive regulation of transcription by RNA polymerase II, GO:0006367|transcription initiation from RNA polymerase II promoter, GO:0007221|positive regulation of transcription of Notch receptor target, GO:0045747|positive regulation of Notch signaling pathway	GO:0003713|transcription coactivator activity	GO:0005634|nucleus, GO:0016607|nuclear speck, GO:0005654|nucleoplasm
FLI1	Oncogene	oncogene, fusion	ENSG00000151702	GO:0006355|regulation of transcription, DNA-templated, GO:0008015|blood circulation, GO:0009887|animal organ morphogenesis, GO:0035855|megakaryocyte development, GO:0045944|positive regulation of transcription by RNA polymerase II, GO:0045893|positive regulation of transcription, DNA-templated, GO:0030154|cell differentiation, GO:0006357|regulation of transcription by RNA polymerase II, GO:000759…	GO:0003700|DNA-binding transcription factor activity, GO:0043565|sequence-specific DNA binding, GO:0003677|DNA binding, GO:0005515|protein binding, GO:0000978|RNA polymerase II proximal promoter sequence-specific DNA binding, GO:0000980|RNA polymerase II distal enhancer sequence-specific DNA binding, GO:0001228|DNA-binding transcription activator activity, RNA polymerase II-specific, GO:0003682|c…	GO:0005634|nucleus, GO:0005829|cytosol, GO:0016604|nuclear body
RABEP1		fusion	ENSG00000029725	GO:0006897|endocytosis, GO:0010469|regulation of signaling receptor activity, GO:0043547|positive regulation of GTPase activity, GO:0015031|protein transport, GO:0006893|Golgi to plasma membrane transport, GO:0006915|apoptotic process, GO:0016192|vesicle-mediated transport, GO:0061025|membrane fusion, GO:1903441|protein localization to ciliary membrane	GO:0008083|growth factor activity, GO:0005096|GTPase activator activity, GO:0042803|protein homodimerization activity, GO:0005515|protein binding, GO:0019904|protein domain specific binding	GO:0005768|endosome, GO:0005737|cytoplasm, GO:0043231|intracellular membrane-bounded organelle, GO:0031410|cytoplasmic vesicle, GO:0005769|early endosome, GO:0055037|recycling endosome, GO:0032991|protein-containing complex, GO:0030139|endocytic vesicle, GO:0031901|early endosome membrane
PTK6		oncogene, TSG	ENSG00000101213	GO:0006468|protein phosphorylation, GO:0016310|phosphorylation, GO:0030154|cell differentiation, GO:0007169|transmembrane receptor protein tyrosine kinase signaling pathway, GO:0016477|cell migration, GO:0046777|protein autophosphorylation, GO:0038128|ERBB2 signaling pathway, GO:0042531|positive regulation of tyrosine phosphorylation of STAT protein, GO:0038083|peptidyl-tyrosine autophosphorylati…	GO:0000166|nucleotide binding, GO:0004672|protein kinase activity, GO:0005524|ATP binding, GO:0016740|transferase activity, GO:0016301|kinase activity, GO:0004713|protein tyrosine kinase activity, GO:0005515|protein binding, GO:0004715|non-membrane spanning protein tyrosine kinase activity, GO:0042802|identical protein binding, GO:0005102|signaling receptor binding	GO:0005634|nucleus, GO:0005737|cytoplasm, GO:0016020|membrane, GO:0005829|cytosol, GO:0005654|nucleoplasm, GO:0005886|plasma membrane, GO:0042995|cell projection, GO:0016604|nuclear body, GO:0031234|extrinsic component of cytoplasmic side of plasma membrane, GO:0001726|ruffle
HOXC11	Oncogene	oncogene, fusion	ENSG00000123388	GO:0006355|regulation of transcription, DNA-templated, GO:0007275|multicellular organism development, GO:0045944|positive regulation of transcription by RNA polymerase II, GO:0001501|skeletal system development, GO:0001656|metanephros development, GO:0001759|organ induction, GO:0007492|endoderm development, GO:0009952|anterior/posterior pattern specification, GO:0009954|proximal/distal pattern fo…	GO:0003677|DNA binding, GO:0043565|sequence-specific DNA binding, GO:0000981|DNA-binding transcription factor activity, RNA polymerase II-specific, GO:0000978|RNA polymerase II proximal promoter sequence-specific DNA binding, GO:0001228|DNA-binding transcription activator activity, RNA polymerase II-specific	GO:0005634|nucleus, GO:0005829|cytosol, GO:0005654|nucleoplasm
CUX1		oncogene, TSG	ENSG00000257923	GO:0006355|regulation of transcription, DNA-templated, GO:0006891|intra-Golgi vesicle-mediated transport, GO:0006357|regulation of transcription by RNA polymerase II, GO:0018108|peptidyl-tyrosine phosphorylation, GO:0007275|multicellular organism development, GO:0000122|negative regulation of transcription by RNA polymerase II, GO:0048193|Golgi vesicle transport, GO:0050775|positive regulation of…	GO:0003677|DNA binding, GO:0043565|sequence-specific DNA binding, GO:0000981|DNA-binding transcription factor activity, RNA polymerase II-specific, GO:0000977|RNA polymerase II regulatory region sequence-specific DNA binding, GO:0004713|protein tyrosine kinase activity, GO:0030674|protein binding, bridging	GO:0005634|nucleus, GO:0016020|membrane, GO:0016021|integral component of membrane, GO:0005794|Golgi apparatus, GO:0005654|nucleoplasm, GO:0000139|Golgi membrane, GO:0030173|integral component of Golgi membrane, GO:0005829|cytosol
TCL1A	Oncogene	oncogene, fusion	ENSG00000100721	GO:0008284|positive regulation of cell proliferation, GO:0033138|positive regulation of peptidyl-serine phosphorylation, GO:0071902|positive regulation of protein serine/threonine kinase activity, GO:0071356|cellular response to tumor necrosis factor, GO:0043066|negative regulation of apoptotic process, GO:0007275|multicellular organism development, GO:0032461|positive regulation of protein oligo…	GO:0005515|protein binding, GO:0042802|identical protein binding, GO:0019901|protein kinase binding, GO:0043539|protein serine/threonine kinase activator activity	GO:0005634|nucleus, GO:0005737|cytoplasm, GO:0005783|endoplasmic reticulum, GO:0043231|intracellular membrane-bounded organelle, GO:0032991|protein-containing complex
B2M	TSG	TSG	ENSG00000166710	GO:0006955|immune response, GO:0002376|immune system process, GO:0050776|regulation of immune response, GO:0002474|antigen processing and presentation of peptide antigen via MHC class I, GO:0044267|cellular protein metabolic process, GO:0001895|retina homeostasis, GO:0045087|innate immune response, GO:0043312|neutrophil degranulation, GO:0002479|antigen processing and presentation of exogenous pe…	GO:0005515|protein binding, GO:0042802|identical protein binding	GO:0016020|membrane, GO:0005794|Golgi apparatus, GO:0005829|cytosol, GO:0005886|plasma membrane, GO:0005576|extracellular region, GO:0005615|extracellular space, GO:0009986|cell surface, GO:0005925|focal adhesion, GO:0042612|MHC class I protein complex, GO:0070062|extracellular exosome, GO:0030670|phagocytic vesicle membrane, GO:1990712|HFE-transferrin receptor complex, GO:0005788|endoplasmic ret…
CIC		oncogene, TSG, fusion	ENSG00000079432	GO:0000122|negative regulation of transcription by RNA polymerase II, GO:0007613|memory, GO:0045892|negative regulation of transcription, DNA-templated, GO:0007420|brain development, GO:0007612|learning, GO:0035176|social behavior, GO:0048286|lung alveolus development	GO:0003677|DNA binding, GO:0005515|protein binding, GO:0000981|DNA-binding transcription factor activity, RNA polymerase II-specific, GO:0003682|chromatin binding	GO:0005634|nucleus, GO:0043231|intracellular membrane-bounded organelle, GO:0005654|nucleoplasm, GO:0032991|protein-containing complex
CDKN2A	TSG	TSG	ENSG00000147889	GO:0008285|negative regulation of cell proliferation, GO:0001953|negative regulation of cell-matrix adhesion, GO:0032088|negative regulation of NF-kappaB transcription factor activity, GO:0016310|phosphorylation, GO:0007049|cell cycle, GO:0045892|negative regulation of transcription, DNA-templated, GO:0090399|replicative senescence, GO:0030308|negative regulation of cell growth, GO:0007050|cell c…	GO:0003723|RNA binding, GO:0016301|kinase activity, GO:0005515|protein binding, GO:0019901|protein kinase binding, GO:0004861|cyclin-dependent protein serine/threonine kinase inhibitor activity, GO:0051059|NF-kappaB binding, GO:0003677|DNA binding, GO:0019789|SUMO transferase activity, GO:0008134|transcription factor binding, GO:0097718|disordered domain specific binding, GO:1990948|ubiquitin lig…	GO:0005634|nucleus, GO:0005737|cytoplasm, GO:0005829|cytosol, GO:0035985|senescence-associated heterochromatin focus, GO:0005730|nucleolus, GO:0005739|mitochondrion, GO:0005654|nucleoplasm
TAF15	Oncogene	oncogene, fusion	ENSG00000270647	GO:0006355|regulation of transcription, DNA-templated, GO:0045893|positive regulation of transcription, DNA-templated, GO:0006366|transcription by RNA polymerase II, GO:0006367|transcription initiation from RNA polymerase II promoter, GO:1901796|regulation of signal transduction by p53 class mediator	GO:0003676|nucleic acid binding, GO:0003723|RNA binding, GO:0046872|metal ion binding, GO:0003677|DNA binding, GO:0005515|protein binding	GO:0005634|nucleus, GO:0005737|cytoplasm, GO:0005654|nucleoplasm
MKL1		oncogene, TSG, fusion	ENSG00000196588	GO:0045944|positive regulation of transcription by RNA polymerase II, GO:0010735|positive regulation of transcription via serum response element binding, GO:0030036|actin cytoskeleton organization, GO:0051145|smooth muscle cell differentiation, GO:0001764|neuron migration, GO:0006357|regulation of transcription by RNA polymerase II, GO:0030900|forebrain development, GO:0031175|neuron projection d…	GO:0003713|transcription coactivator activity, GO:0003779|actin binding, GO:0005515|protein binding, GO:0003785|actin monomer binding, GO:0043522|leucine zipper domain binding, GO:0000976|transcription regulatory region sequence-specific DNA binding, GO:0003700|DNA-binding transcription factor activity, GO:0004864|protein phosphatase inhibitor activity	GO:0005737|cytoplasm, GO:0005634|nucleus, GO:0005829|cytosol, GO:0005654|nucleoplasm
RBM15		fusion	ENSG00000162775	GO:0009048|dosage compensation by inactivation of X chromosome, GO:0016032|viral process, GO:0000381|regulation of alternative mRNA splicing, via spliceosome, GO:0045652|regulation of megakaryocyte differentiation, GO:0038163|thrombopoietin-mediated signaling pathway, GO:0001510|RNA methylation, GO:0001569|branching involved in blood vessel morphogenesis, GO:0007221|positive regulation of transcr…	GO:0003676|nucleic acid binding, GO:0003723|RNA binding, GO:0005515|protein binding, GO:0003729|mRNA binding	GO:0005634|nucleus, GO:0016607|nuclear speck, GO:0016020|membrane, GO:0005654|nucleoplasm, GO:0031965|nuclear membrane, GO:0005635|nuclear envelope, GO:0036396|RNA N6-methyladenosine methyltransferase complex
CREB3L1	TSG	TSG, fusion	ENSG00000157613	GO:0010629|negative regulation of gene expression, GO:1903671|negative regulation of sprouting angiogenesis, GO:0040037|negative regulation of fibroblast growth factor receptor signaling pathway, GO:0006355|regulation of transcription, DNA-templated, GO:0007275|multicellular organism development, GO:0045944|positive regulation of transcription by RNA polymerase II, GO:0000122|negative regulation …	GO:0003677|DNA binding, GO:0003700|DNA-binding transcription factor activity, GO:0005515|protein binding, GO:0035497|cAMP response element binding, GO:0000981|DNA-binding transcription factor activity, RNA polymerase II-specific, GO:0001227|DNA-binding transcription repressor activity, RNA polymerase II-specific, GO:0046332|SMAD binding, GO:0044212|transcription regulatory region DNA binding, GO:…	GO:0005634|nucleus, GO:0016020|membrane, GO:0016021|integral component of membrane, GO:0005783|endoplasmic reticulum, GO:0005789|endoplasmic reticulum membrane, GO:0000790|nuclear chromatin
HIST1H3B	Oncogene	oncogene	ENSG00000274267	GO:0006334|nucleosome assembly, GO:0044267|cellular protein metabolic process, GO:0007596|blood coagulation, GO:0038111|interleukin-7-mediated signaling pathway, GO:0045652|regulation of megakaryocyte differentiation, GO:0006335|DNA replication-dependent nucleosome assembly, GO:0060964|regulation of gene silencing by miRNA, GO:0000183|chromatin silencing at rDNA, GO:0045814|negative regulation of…	GO:0003677|DNA binding, GO:0046982|protein heterodimerization activity, GO:0005515|protein binding, GO:0045296|cadherin binding, GO:0031492|nucleosomal DNA binding	GO:0005634|nucleus, GO:0016020|membrane, GO:0000786|nucleosome, GO:0005694|chromosome, GO:0005576|extracellular region, GO:0005654|nucleoplasm, GO:0070062|extracellular exosome, GO:0032991|protein-containing complex, GO:0000228|nuclear chromosome, GO:0000788|nuclear nucleosome
MYC	Oncogene	oncogene, fusion	ENSG00000136997	GO:0006355|regulation of transcription, DNA-templated, GO:0045727|positive regulation of translation, GO:0008150|biological_process, GO:0045893|positive regulation of transcription, DNA-templated, GO:0006974|cellular response to DNA damage stimulus, GO:0006879|cellular iron ion homeostasis, GO:0000122|negative regulation of transcription by RNA polymerase II, GO:0015671|oxygen transport, GO:00459…	GO:0003700|DNA-binding transcription factor activity, GO:0003729|mRNA binding, GO:0005515|protein binding, GO:0071074|eukaryotic initiation factor eIF2 binding, GO:0046983|protein dimerization activity, GO:0003677|DNA binding, GO:0000981|DNA-binding transcription factor activity, RNA polymerase II-specific, GO:0000978|RNA polymerase II proximal promoter sequence-specific DNA binding, GO:0001228|D…	GO:0005634|nucleus, GO:0005654|nucleoplasm, GO:0016020|membrane, GO:0016021|integral component of membrane, GO:0005635|nuclear envelope, GO:0005791|rough endoplasmic reticulum, GO:0044195|nucleoplasmic reticulum, GO:0005739|mitochondrion, GO:0005730|nucleolus, GO:0032991|protein-containing complex, GO:0000790|nuclear chromatin
DDX3X	TSG	TSG	ENSG00000215301	GO:0006413|translational initiation, GO:0032508|DNA duplex unwinding, GO:0006915|apoptotic process, GO:0016055|Wnt signaling pathway, GO:0045727|positive regulation of translation, GO:0002376|immune system process, GO:0045087|innate immune response, GO:0042254|ribosome biogenesis, GO:0007059|chromosome segregation, GO:0045948|positive regulation of translational initiation, GO:0045944|positive re…	GO:0003676|nucleic acid binding, GO:0003723|RNA binding, GO:0000166|nucleotide binding, GO:0005524|ATP binding, GO:0016787|hydrolase activity, GO:0003677|DNA binding, GO:0005515|protein binding, GO:0004386|helicase activity, GO:0045296|cadherin binding, GO:0043539|protein serine/threonine kinase activator activity, GO:0016887|ATPase activity, GO:0004003|ATP-dependent DNA helicase activity, GO:000…	GO:0005634|nucleus, GO:0005737|cytoplasm, GO:0016607|nuclear speck, GO:0016020|membrane, GO:0005852|eukaryotic translation initiation factor 3 complex, GO:0005829|cytosol, GO:0005739|mitochondrion, GO:0022627|cytosolic small ribosomal subunit, GO:0005741|mitochondrial outer membrane, GO:0005576|extracellular region, GO:0070062|extracellular exosome, GO:0010494|cytoplasmic stress granule, GO:00347…
WT1		oncogene, TSG, fusion	ENSG00000184937	GO:0010628|positive regulation of gene expression, GO:0008380|RNA splicing, GO:0006355|regulation of transcription, DNA-templated, GO:0001822|kidney development, GO:0045893|positive regulation of transcription, DNA-templated, GO:0006357|regulation of transcription by RNA polymerase II, GO:0043066|negative regulation of apoptotic process, GO:0007507|heart development, GO:0008285|negative regulatio…	GO:0003676|nucleic acid binding, GO:0003723|RNA binding, GO:0046872|metal ion binding, GO:0003677|DNA binding, GO:0003700|DNA-binding transcription factor activity, GO:0008270|zinc ion binding, GO:0005515|protein binding, GO:0043565|sequence-specific DNA binding, GO:0000981|DNA-binding transcription factor activity, RNA polymerase II-specific, GO:0010385|double-stranded methylated DNA binding, GO…	GO:0005634|nucleus, GO:0005737|cytoplasm, GO:0016607|nuclear speck, GO:0005829|cytosol, GO:0005654|nucleoplasm, GO:0005730|nucleolus
MITF	Oncogene	oncogene	ENSG00000187098	GO:0030336|negative regulation of cell migration, GO:0006355|regulation of transcription, DNA-templated, GO:0006357|regulation of transcription by RNA polymerase II, GO:0007275|multicellular organism development, GO:0045893|positive regulation of transcription, DNA-templated, GO:0045944|positive regulation of transcription by RNA polymerase II, GO:0000122|negative regulation of transcription by R…	GO:0046983|protein dimerization activity, GO:0003677|DNA binding, GO:0003700|DNA-binding transcription factor activity, GO:0005515|protein binding, GO:0000981|DNA-binding transcription factor activity, RNA polymerase II-specific, GO:0000978|RNA polymerase II proximal promoter sequence-specific DNA binding, GO:0001228|DNA-binding transcription activator activity, RNA polymerase II-specific, GO:007…	GO:0005634|nucleus, GO:0005654|nucleoplasm, GO:0032991|protein-containing complex
BCL11A	Oncogene	oncogene, fusion	ENSG00000119866	GO:0000122|negative regulation of transcription by RNA polymerase II, GO:0006355|regulation of transcription, DNA-templated, GO:0016925|protein sumoylation, GO:0010628|positive regulation of gene expression, GO:1903860|negative regulation of dendrite extension, GO:1904800|negative regulation of neuron remodeling, GO:1905232|cellular response to L-glutamate, GO:2000171|negative regulation of dendr…	GO:0003676|nucleic acid binding, GO:0046872|metal ion binding, GO:0001227|DNA-binding transcription repressor activity, RNA polymerase II-specific, GO:0003700|DNA-binding transcription factor activity, GO:0043565|sequence-specific DNA binding, GO:0000981|DNA-binding transcription factor activity, RNA polymerase II-specific, GO:0000978|RNA polymerase II proximal promoter sequence-specific DNA bind…	GO:0005634|nucleus, GO:0005737|cytoplasm, GO:0005654|nucleoplasm, GO:0014069|postsynaptic density
SMARCB1	TSG	TSG	ENSG00000099956	GO:0051091|positive regulation of DNA-binding transcription factor activity, GO:0045944|positive regulation of transcription by RNA polymerase II, GO:0006325|chromatin organization, GO:0007049|cell cycle, GO:0006338|chromatin remodeling, GO:0007399|nervous system development, GO:0030154|cell differentiation, GO:0043044|ATP-dependent chromatin remodeling, GO:0006357|regulation of transcription by …	GO:0003677|DNA binding, GO:0005515|protein binding, GO:0003713|transcription coactivator activity, GO:0000980|RNA polymerase II distal enhancer sequence-specific DNA binding, GO:0000978|RNA polymerase II proximal promoter sequence-specific DNA binding, GO:0002039|p53 binding, GO:0031492|nucleosomal DNA binding, GO:0001164|RNA polymerase I CORE element sequence-specific DNA binding, GO:0030957|Tat…	GO:0005634|nucleus, GO:0043231|intracellular membrane-bounded organelle, GO:0005654|nucleoplasm, GO:0001650|fibrillar center, GO:0000790|nuclear chromatin, GO:0000228|nuclear chromosome, GO:0005730|nucleolus, GO:0032991|protein-containing complex, GO:0016514|SWI/SNF complex, GO:0071564|npBAF complex, GO:0071565|nBAF complex, GO:0001741|XY body
RPL5	TSG	TSG	ENSG00000122406	GO:0006412|translation, GO:0006364|rRNA processing, GO:0000027|ribosomal large subunit assembly, GO:0042273|ribosomal large subunit biogenesis, GO:0006413|translational initiation, GO:0000184|nuclear-transcribed mRNA catabolic process, nonsense-mediated decay, GO:0006614|SRP-dependent cotranslational protein targeting to membrane, GO:0010628|positive regulation of gene expression, GO:0050821|prot…	GO:0003723|RNA binding, GO:0003735|structural constituent of ribosome, GO:0005515|protein binding, GO:0019843|rRNA binding, GO:0008097|5S rRNA binding, GO:0003730|mRNA 3'-UTR binding, GO:0048027|mRNA 5'-UTR binding, GO:0031625|ubiquitin protein ligase binding, GO:1990948|ubiquitin ligase inhibitor activity	GO:0005634|nucleus, GO:0005737|cytoplasm, GO:0016020|membrane, GO:0005783|endoplasmic reticulum, GO:0005730|nucleolus, GO:0005829|cytosol, GO:0005840|ribosome, GO:0005654|nucleoplasm, GO:0005925|focal adhesion, GO:0022625|cytosolic large ribosomal subunit, GO:0070062|extracellular exosome, GO:0032991|protein-containing complex, GO:1990904|ribonucleoprotein complex
KDSR		fusion	ENSG00000119537	GO:0055114|oxidation-reduction process, GO:0006629|lipid metabolic process, GO:0006665|sphingolipid metabolic process, GO:0030148|sphingolipid biosynthetic process, GO:0006666|3-keto-sphinganine metabolic process	GO:0016491|oxidoreductase activity, GO:0047560|3-dehydrosphinganine reductase activity	GO:0016020|membrane, GO:0016021|integral component of membrane, GO:0005783|endoplasmic reticulum, GO:0005789|endoplasmic reticulum membrane, GO:0005615|extracellular space
KDR	Oncogene	oncogene	ENSG00000128052	GO:0043536|positive regulation of blood vessel endothelial cell migration, GO:0010629|negative regulation of gene expression, GO:0045766|positive regulation of angiogenesis, GO:0008284|positive regulation of cell proliferation, GO:0010595|positive regulation of endothelial cell migration, GO:0090050|positive regulation of cell migration involved in sprouting angiogenesis, GO:0030335|positive regu…	GO:0000166|nucleotide binding, GO:0004672|protein kinase activity, GO:0005524|ATP binding, GO:0016740|transferase activity, GO:0016301|kinase activity, GO:0004713|protein tyrosine kinase activity, GO:0005515|protein binding, GO:0004714|transmembrane receptor protein tyrosine kinase activity, GO:0005021|vascular endothelial growth factor-activated receptor activity, GO:0019838|growth factor bindin…	GO:0005634|nucleus, GO:0005737|cytoplasm, GO:0016020|membrane, GO:0016021|integral component of membrane, GO:0005783|endoplasmic reticulum, GO:0005794|Golgi apparatus, GO:0005886|plasma membrane, GO:0005576|extracellular region, GO:0030054|cell junction, GO:0031410|cytoplasmic vesicle, GO:0045121|membrane raft, GO:0005887|integral component of plasma membrane, GO:0043235|receptor complex, GO:0005…
CACNA1D	Oncogene	oncogene	ENSG00000157388	GO:0055085|transmembrane transport, GO:0006811|ion transport, GO:0034765|regulation of ion transmembrane transport, GO:0006816|calcium ion transport, GO:0070588|calcium ion transmembrane transport, GO:0099533|positive regulation of presynaptic cytosolic calcium concentration, GO:0099703|induction of synaptic vesicle exocytosis by positive regulation of presynaptic cytosolic calcium ion concentrat…	GO:0005216|ion channel activity, GO:0005244|voltage-gated ion channel activity, GO:0005245|voltage-gated calcium channel activity, GO:0005262|calcium channel activity, GO:0046872|metal ion binding, GO:0008331|high voltage-gated calcium channel activity, GO:0086059|voltage-gated calcium channel activity involved SA node cell action potential, GO:0030506|ankyrin binding, GO:0051393|alpha-actinin bi…	GO:0016020|membrane, GO:0016021|integral component of membrane, GO:0005891|voltage-gated calcium channel complex, GO:0005886|plasma membrane, GO:0030018|Z disc, GO:1990454|L-type voltage-gated calcium channel complex
SIX1	Oncogene	oncogene	ENSG00000126778	GO:0006355|regulation of transcription, DNA-templated, GO:0006915|apoptotic process, GO:0007275|multicellular organism development, GO:0001822|kidney development, GO:0045893|positive regulation of transcription, DNA-templated, GO:0008283|cell proliferation, GO:0045944|positive regulation of transcription by RNA polymerase II, GO:0048513|animal organ development, GO:0045892|negative regulation of …	GO:0003677|DNA binding, GO:0003700|DNA-binding transcription factor activity, GO:0043565|sequence-specific DNA binding, GO:0005515|protein binding, GO:0001228|DNA-binding transcription activator activity, RNA polymerase II-specific, GO:0000981|DNA-binding transcription factor activity, RNA polymerase II-specific, GO:0000978|RNA polymerase II proximal promoter sequence-specific DNA binding, GO:000…	GO:0005634|nucleus, GO:0005737|cytoplasm, GO:0005730|nucleolus, GO:0005667|transcription factor complex
LZTR1	TSG	TSG	ENSG00000099949	GO:0006355|regulation of transcription, DNA-templated, GO:0009653|anatomical structure morphogenesis	GO:0003700|DNA-binding transcription factor activity	GO:0005794|Golgi apparatus
BRAF	Oncogene	oncogene, fusion	ENSG00000157764	GO:0006468|protein phosphorylation, GO:0016310|phosphorylation, GO:0035556|intracellular signal transduction, GO:0007165|signal transduction, GO:0010628|positive regulation of gene expression, GO:0070374|positive regulation of ERK1 and ERK2 cascade, GO:0000186|activation of MAPKK activity, GO:0033138|positive regulation of peptidyl-serine phosphorylation, GO:0043066|negative regulation of apoptot…	GO:0046872|metal ion binding, GO:0000166|nucleotide binding, GO:0004672|protein kinase activity, GO:0004674|protein serine/threonine kinase activity, GO:0005524|ATP binding, GO:0016740|transferase activity, GO:0016301|kinase activity, GO:0005515|protein binding, GO:0042802|identical protein binding, GO:0005509|calcium ion binding, GO:0004709|MAP kinase kinase kinase activity, GO:0031434|mitogen-a…	GO:0005634|nucleus, GO:0005737|cytoplasm, GO:0016020|membrane, GO:0043231|intracellular membrane-bounded organelle, GO:0005829|cytosol, GO:0005886|plasma membrane, GO:0005739|mitochondrion, GO:0043005|neuron projection, GO:0044297|cell body
TPM4		fusion	ENSG00000167460	GO:0007015|actin filament organization, GO:0006936|muscle contraction, GO:0030049|muscle filament sliding, GO:0001649|osteoblast differentiation	GO:0046872|metal ion binding, GO:0003779|actin binding, GO:0042803|protein homodimerization activity, GO:0005515|protein binding, GO:0005509|calcium ion binding, GO:0051015|actin filament binding, GO:0042802|identical protein binding, GO:0046982|protein heterodimerization activity, GO:0008307|structural constituent of muscle	GO:0005737|cytoplasm, GO:0016020|membrane, GO:0005856|cytoskeleton, GO:0005925|focal adhesion, GO:0005829|cytosol, GO:0070062|extracellular exosome, GO:0005884|actin filament, GO:0001725|stress fiber, GO:0005862|muscle thin filament tropomyosin
CBLC		oncogene, TSG	ENSG00000142273	GO:0043407|negative regulation of MAP kinase activity, GO:0023051|regulation of signaling, GO:0007166|cell surface receptor signaling pathway, GO:0007165|signal transduction, GO:0007175|negative regulation of epidermal growth factor-activated receptor activity, GO:0006511|ubiquitin-dependent protein catabolic process, GO:0016567|protein ubiquitination, GO:0042059|negative regulation of epidermal …	GO:0046872|metal ion binding, GO:0016740|transferase activity, GO:0005509|calcium ion binding, GO:0004842|ubiquitin-protein transferase activity, GO:0001784|phosphotyrosine residue binding, GO:0061630|ubiquitin protein ligase activity, GO:0017124|SH3 domain binding, GO:0008270|zinc ion binding, GO:0030971|receptor tyrosine kinase binding, GO:0005154|epidermal growth factor receptor binding	GO:0005886|plasma membrane, GO:0045121|membrane raft
GOLGA5		fusion	ENSG00000066455	GO:0007030|Golgi organization, GO:0048193|Golgi vesicle transport, GO:0000301|retrograde transport, vesicle recycling within Golgi	GO:0042803|protein homodimerization activity, GO:0017137|Rab GTPase binding	GO:0016020|membrane, GO:0016021|integral component of membrane, GO:0005794|Golgi apparatus, GO:0000139|Golgi membrane, GO:0030133|transport vesicle, GO:0031985|Golgi cisterna, GO:0005801|cis-Golgi network
MYH9	TSG	TSG, fusion	ENSG00000100345	GO:0015031|protein transport, GO:0007155|cell adhesion, GO:0000212|meiotic spindle organization, GO:0000904|cell morphogenesis involved in differentiation, GO:0001701|in utero embryonic development, GO:0001768|establishment of T cell polarity, GO:0006911|phagocytosis, engulfment, GO:0007520|myoblast fusion, GO:0008360|regulation of cell shape, GO:0032796|uropod organization, GO:0051295|establishm…	GO:0003723|RNA binding, GO:0000166|nucleotide binding, GO:0005524|ATP binding, GO:0003774|motor activity, GO:0003779|actin binding, GO:0051015|actin filament binding, GO:0042803|protein homodimerization activity, GO:0005515|protein binding, GO:0019904|protein domain specific binding, GO:0005516|calmodulin binding, GO:0045296|cadherin binding, GO:0016887|ATPase activity, GO:0005178|integrin bindin…	GO:0005634|nucleus, GO:0005737|cytoplasm, GO:0016020|membrane, GO:0016459|myosin complex, GO:0005829|cytosol, GO:0005886|plasma membrane, GO:0005856|cytoskeleton, GO:0001725|stress fiber, GO:0001772|immunological synapse, GO:0001931|uropod, GO:0005819|spindle, GO:0005903|brush border, GO:0005913|cell-cell adherens junction, GO:0005925|focal adhesion, GO:0005938|cell cortex, GO:0016460|myosin II c…
HSP90AA1		fusion	ENSG00000080824	GO:0051897|positive regulation of protein kinase B signaling, GO:0001934|positive regulation of protein phosphorylation, GO:0018108|peptidyl-tyrosine phosphorylation, GO:0006457|protein folding, GO:0007165|signal transduction, GO:0009409|response to cold, GO:0009408|response to heat, GO:0006898|receptor-mediated endocytosis, GO:0038096|Fc-gamma receptor signaling pathway involved in phagocytosis,…	GO:0003723|RNA binding, GO:0000166|nucleotide binding, GO:0005524|ATP binding, GO:0042803|protein homodimerization activity, GO:0005515|protein binding, GO:0051082|unfolded protein binding, GO:0042802|identical protein binding, GO:0016887|ATPase activity, GO:0030911|TPR domain binding, GO:0048156|tau protein binding, GO:0004713|protein tyrosine kinase activity, GO:0042826|histone deacetylase bind…	GO:0005634|nucleus, GO:0005737|cytoplasm, GO:0016020|membrane, GO:0005829|cytosol, GO:0005886|plasma membrane, GO:0042470|melanosome, GO:0005576|extracellular region, GO:0009986|cell surface, GO:0005654|nucleoplasm, GO:0070062|extracellular exosome, GO:0032991|protein-containing complex, GO:0043025|neuronal cell body, GO:0034774|secretory granule lumen, GO:1904813|ficolin-1-rich granule lumen, GO…
BCORL1		oncogene, TSG	ENSG00000085185	GO:0006325|chromatin organization		GO:0005634|nucleus, GO:0005654|nucleoplasm, GO:0005886|plasma membrane
TSC2	TSG	TSG	ENSG00000103197	GO:0032007|negative regulation of TOR signaling, GO:0043547|positive regulation of GTPase activity, GO:0051056|regulation of small GTPase mediated signal transduction, GO:0051726|regulation of cell cycle, GO:0007507|heart development, GO:0008285|negative regulation of cell proliferation, GO:0030178|negative regulation of Wnt signaling pathway, GO:0016032|viral process, GO:0006606|protein import i…	GO:0042803|protein homodimerization activity, GO:0005096|GTPase activator activity, GO:0005515|protein binding, GO:0019902|phosphatase binding, GO:0051879|Hsp90 protein binding, GO:0031267|small GTPase binding	GO:0005634|nucleus, GO:0005737|cytoplasm, GO:0016020|membrane, GO:0005829|cytosol, GO:0005794|Golgi apparatus, GO:0048471|perinuclear region of cytoplasm, GO:0005764|lysosome, GO:0033596|TSC1-TSC2 complex, GO:0014069|postsynaptic density
CNOT3	TSG	TSG	ENSG00000088038	GO:0006355|regulation of transcription, DNA-templated, GO:0007275|multicellular organism development, GO:0031047|gene silencing by RNA, GO:0006977|DNA damage response, signal transduction by p53 class mediator resulting in cell cycle arrest, GO:0000289|nuclear-transcribed mRNA poly(A) tail shortening, GO:0006417|regulation of translation, GO:0017148|negative regulation of translation, GO:2000036|…	GO:0005515|protein binding	GO:0005634|nucleus, GO:0005737|cytoplasm, GO:0030015|CCR4-NOT core complex, GO:0000932|P-body, GO:0005829|cytosol, GO:0030014|CCR4-NOT complex
RAF1	Oncogene	oncogene, fusion	ENSG00000132155	GO:0008285|negative regulation of cell proliferation, GO:0006468|protein phosphorylation, GO:0016310|phosphorylation, GO:0035556|intracellular signal transduction, GO:0007165|signal transduction, GO:0033138|positive regulation of peptidyl-serine phosphorylation, GO:0034220|ion transmembrane transport, GO:0000165|MAPK cascade, GO:0001666|response to hypoxia, GO:0001678|cellular glucose homeostasis…	GO:0046872|metal ion binding, GO:0000166|nucleotide binding, GO:0004672|protein kinase activity, GO:0004674|protein serine/threonine kinase activity, GO:0005524|ATP binding, GO:0016740|transferase activity, GO:0016301|kinase activity, GO:0005515|protein binding, GO:0042802|identical protein binding, GO:0004709|MAP kinase kinase kinase activity, GO:0008179|adenylate cyclase binding, GO:0010856|ade…	GO:0005634|nucleus, GO:0005737|cytoplasm, GO:0016607|nuclear speck, GO:0016020|membrane, GO:0005829|cytosol, GO:0005739|mitochondrion, GO:0005886|plasma membrane, GO:0031143|pseudopodium, GO:0005794|Golgi apparatus, GO:0005741|mitochondrial outer membrane
KRAS	Oncogene	oncogene	ENSG00000133703	GO:0010628|positive regulation of gene expression, GO:0001934|positive regulation of protein phosphorylation, GO:0007165|signal transduction, GO:0008284|positive regulation of cell proliferation, GO:0031647|regulation of protein stability, GO:0000165|MAPK cascade, GO:0002223|stimulatory C-type lectin receptor signaling pathway, GO:0007265|Ras protein signal transduction, GO:0001889|liver developm…	GO:0000166|nucleotide binding, GO:0003924|GTPase activity, GO:0005525|GTP binding, GO:0005515|protein binding, GO:0044877|protein-containing complex binding, GO:0019002|GMP binding, GO:0019003|GDP binding, GO:0030275|LRR domain binding	GO:0005737|cytoplasm, GO:0016020|membrane, GO:0005829|cytosol, GO:0005886|plasma membrane, GO:0005925|focal adhesion, GO:0031234|extrinsic component of cytoplasmic side of plasma membrane, GO:0005739|mitochondrion, GO:0045121|membrane raft
PDGFRA	Oncogene	oncogene, fusion	ENSG00000134853	GO:0008284|positive regulation of cell proliferation, GO:0048008|platelet-derived growth factor receptor signaling pathway, GO:0030335|positive regulation of cell migration, GO:0048146|positive regulation of fibroblast proliferation, GO:0006468|protein phosphorylation, GO:0016310|phosphorylation, GO:0007169|transmembrane receptor protein tyrosine kinase signaling pathway, GO:0007275|multicellular…	GO:0000166|nucleotide binding, GO:0004672|protein kinase activity, GO:0005524|ATP binding, GO:0016740|transferase activity, GO:0016301|kinase activity, GO:0004713|protein tyrosine kinase activity, GO:0005515|protein binding, GO:0004714|transmembrane receptor protein tyrosine kinase activity, GO:0005018|platelet-derived growth factor alpha-receptor activity, GO:0048407|platelet-derived growth fact…	GO:0005634|nucleus, GO:0005737|cytoplasm, GO:0016020|membrane, GO:0016021|integral component of membrane, GO:0005794|Golgi apparatus, GO:0005886|plasma membrane, GO:0030054|cell junction, GO:0042995|cell projection, GO:0005887|integral component of plasma membrane, GO:0043235|receptor complex, GO:0005929|cilium, GO:0032991|protein-containing complex, GO:0031226|intrinsic component of plasma membr…
PDGFRB	Oncogene	oncogene, fusion	ENSG00000113721	GO:0048008|platelet-derived growth factor receptor signaling pathway, GO:0030335|positive regulation of cell migration, GO:0006468|protein phosphorylation, GO:0016310|phosphorylation, GO:0007169|transmembrane receptor protein tyrosine kinase signaling pathway, GO:0007165|signal transduction, GO:0007275|multicellular organism development, GO:0048015|phosphatidylinositol-mediated signaling, GO:0006…	GO:0000166|nucleotide binding, GO:0004672|protein kinase activity, GO:0005524|ATP binding, GO:0016740|transferase activity, GO:0016301|kinase activity, GO:0004713|protein tyrosine kinase activity, GO:0005515|protein binding, GO:0004714|transmembrane receptor protein tyrosine kinase activity, GO:0048407|platelet-derived growth factor binding, GO:0019901|protein kinase binding, GO:0005102|signaling…	GO:0005634|nucleus, GO:0005737|cytoplasm, GO:0016020|membrane, GO:0016021|integral component of membrane, GO:0005794|Golgi apparatus, GO:0043231|intracellular membrane-bounded organelle, GO:0005886|plasma membrane, GO:0031410|cytoplasmic vesicle, GO:0005925|focal adhesion, GO:0005764|lysosome, GO:0005887|integral component of plasma membrane, GO:0043235|receptor complex, GO:0016324|apical plasma …
ATF1	Oncogene	oncogene, fusion	ENSG00000123268	GO:0006355|regulation of transcription, DNA-templated, GO:0006357|regulation of transcription by RNA polymerase II, GO:0045944|positive regulation of transcription by RNA polymerase II, GO:0010976|positive regulation of neuron projection development, GO:0014070|response to organic cyclic compound, GO:0032025|response to cobalt ion, GO:0034622|cellular protein-containing complex assembly, GO:00457…	GO:0003677|DNA binding, GO:0003700|DNA-binding transcription factor activity, GO:0046982|protein heterodimerization activity, GO:0043565|sequence-specific DNA binding, GO:0005515|protein binding, GO:0042802|identical protein binding, GO:0000981|DNA-binding transcription factor activity, RNA polymerase II-specific, GO:0001228|DNA-binding transcription activator activity, RNA polymerase II-specific…	GO:0005634|nucleus, GO:0005654|nucleoplasm, GO:0005667|transcription factor complex, GO:1990590|ATF1-ATF4 transcription factor complex
AXIN1	TSG	TSG	ENSG00000103126	GO:0001934|positive regulation of protein phosphorylation, GO:0090090|negative regulation of canonical Wnt signaling pathway, GO:0045893|positive regulation of transcription, DNA-templated, GO:0007165|signal transduction, GO:0006915|apoptotic process, GO:0007275|multicellular organism development, GO:0016055|Wnt signaling pathway, GO:0033138|positive regulation of peptidyl-serine phosphorylation,…	GO:0042803|protein homodimerization activity, GO:0005515|protein binding, GO:0042802|identical protein binding, GO:0030159|receptor signaling complex scaffold activity, GO:0032947|protein-containing complex scaffold activity, GO:0070016|armadillo repeat domain binding, GO:0031625|ubiquitin protein ligase binding, GO:0019899|enzyme binding, GO:0019901|protein kinase binding, GO:0008013|beta-cateni…	GO:0048471|perinuclear region of cytoplasm, GO:0005737|cytoplasm, GO:0005634|nucleus, GO:0016020|membrane, GO:0005886|plasma membrane, GO:0030877|beta-catenin destruction complex, GO:0005829|cytosol, GO:0031410|cytoplasmic vesicle, GO:0016328|lateral plasma membrane, GO:0071944|cell periphery
CCNE1	Oncogene	oncogene	ENSG00000105173	GO:1900087|positive regulation of G1/S transition of mitotic cell cycle, GO:0051301|cell division, GO:0007049|cell cycle, GO:0000082|G1/S transition of mitotic cell cycle, GO:0051726|regulation of cell cycle, GO:0045893|positive regulation of transcription, DNA-templated, GO:0008284|positive regulation of cell proliferation, GO:0000278|mitotic cell cycle, GO:0007129|synapsis, GO:0030521|androgen …	GO:0005515|protein binding, GO:0003713|transcription coactivator activity, GO:0019901|protein kinase binding, GO:0050681|androgen receptor binding, GO:0004672|protein kinase activity, GO:0016538|cyclin-dependent protein serine/threonine kinase regulator activity, GO:0004693|cyclin-dependent protein serine/threonine kinase activity, GO:0016301|kinase activity	GO:0005634|nucleus, GO:0005654|nucleoplasm, GO:0005737|cytoplasm, GO:0005829|cytosol, GO:0005813|centrosome, GO:0000307|cyclin-dependent protein kinase holoenzyme complex, GO:0097134|cyclin E1-CDK2 complex
TCF3		oncogene, TSG, fusion	ENSG00000071564	GO:0045944|positive regulation of transcription by RNA polymerase II, GO:0045893|positive regulation of transcription, DNA-templated, GO:0030154|cell differentiation, GO:0006351|transcription, DNA-templated, GO:0007399|nervous system development, GO:0000122|negative regulation of transcription by RNA polymerase II, GO:0006355|regulation of transcription, DNA-templated, GO:0051091|positive regulat…	GO:0046983|protein dimerization activity, GO:0003677|DNA binding, GO:0003700|DNA-binding transcription factor activity, GO:0042803|protein homodimerization activity, GO:0005515|protein binding, GO:0003713|transcription coactivator activity, GO:0000978|RNA polymerase II proximal promoter sequence-specific DNA binding, GO:0000981|DNA-binding transcription factor activity, RNA polymerase II-specific…	GO:0005737|cytoplasm, GO:0005634|nucleus, GO:0016607|nuclear speck, GO:0005654|nucleoplasm, GO:0005667|transcription factor complex, GO:0000790|nuclear chromatin, GO:0090575|RNA polymerase II transcription factor complex
BRD4	Oncogene	oncogene, fusion	ENSG00000141867	GO:0006325|chromatin organization, GO:0006468|protein phosphorylation, GO:0006974|cellular response to DNA damage stimulus, GO:0045893|positive regulation of transcription, DNA-templated, GO:0045944|positive regulation of transcription by RNA polymerase II, GO:0016032|viral process, GO:0032968|positive regulation of transcription elongation from RNA polymerase II promoter, GO:0043123|positive reg…	GO:0005515|protein binding, GO:0003682|chromatin binding, GO:0019899|enzyme binding, GO:0002039|p53 binding, GO:0070577|lysine-acetylated histone binding, GO:0008353|RNA polymerase II CTD heptapeptide repeat kinase activity, GO:0099122|RNA polymerase II C-terminal domain binding, GO:0106140|P-TEFb complex binding	GO:0005634|nucleus, GO:0005829|cytosol, GO:0005654|nucleoplasm, GO:0005694|chromosome, GO:0000794|condensed nuclear chromosome
PIK3CA	Oncogene	oncogene	ENSG00000121879	GO:0016310|phosphorylation, GO:0046854|phosphatidylinositol phosphorylation, GO:0048015|phosphatidylinositol-mediated signaling, GO:0032147|activation of protein kinase activity, GO:0038095|Fc-epsilon receptor signaling pathway, GO:0038096|Fc-gamma receptor signaling pathway involved in phagocytosis, GO:0050900|leukocyte migration, GO:0050852|T cell receptor signaling pathway, GO:0006468|protein …	GO:0000166|nucleotide binding, GO:0004674|protein serine/threonine kinase activity, GO:0005524|ATP binding, GO:0016740|transferase activity, GO:0016301|kinase activity, GO:0005515|protein binding, GO:0016303|1-phosphatidylinositol-3-kinase activity, GO:0035004|phosphatidylinositol 3-kinase activity, GO:0046934|phosphatidylinositol-4,5-bisphosphate 3-kinase activity, GO:0035005|1-phosphatidylinosi…	GO:0005737|cytoplasm, GO:0005886|plasma membrane, GO:0016020|membrane, GO:0005829|cytosol, GO:0005942|phosphatidylinositol 3-kinase complex, GO:0005943|phosphatidylinositol 3-kinase complex, class IA, GO:0030027|lamellipodium
CBLB	TSG	TSG	ENSG00000114423	GO:0016567|protein ubiquitination, GO:0023051|regulation of signaling, GO:0007166|cell surface receptor signaling pathway, GO:0007165|signal transduction, GO:0006607|NLS-bearing protein import into nucleus, GO:0007175|negative regulation of epidermal growth factor-activated receptor activity, GO:2000583|regulation of platelet-derived growth factor receptor-alpha signaling pathway	GO:0005509|calcium ion binding, GO:0004842|ubiquitin-protein transferase activity, GO:0001784|phosphotyrosine residue binding, GO:0046872|metal ion binding, GO:0016740|transferase activity, GO:0005515|protein binding, GO:0061630|ubiquitin protein ligase activity, GO:0017124|SH3 domain binding, GO:0008270|zinc ion binding, GO:0030971|receptor tyrosine kinase binding	GO:0005737|cytoplasm, GO:0005829|cytosol, GO:0005654|nucleoplasm, GO:0005886|plasma membrane, GO:0045121|membrane raft
MECOM	Oncogene	oncogene, fusion	ENSG00000085276	GO:0006355|regulation of transcription, DNA-templated, GO:0006915|apoptotic process, GO:0007275|multicellular organism development, GO:0030154|cell differentiation, GO:0045893|positive regulation of transcription, DNA-templated, GO:0006357|regulation of transcription by RNA polymerase II, GO:0034968|histone lysine methylation, GO:0045892|negative regulation of transcription, DNA-templated, GO:004…	GO:0003676|nucleic acid binding, GO:0046872|metal ion binding, GO:0003677|DNA binding, GO:0003700|DNA-binding transcription factor activity, GO:0005515|protein binding, GO:0000981|DNA-binding transcription factor activity, RNA polymerase II-specific, GO:0018024|histone-lysine N-methyltransferase activity	GO:0005634|nucleus, GO:0016607|nuclear speck, GO:0005654|nucleoplasm, GO:0005829|cytosol, GO:0000118|histone deacetylase complex
LYL1	Oncogene	oncogene, fusion	ENSG00000104903	GO:0045893|positive regulation of transcription, DNA-templated, GO:0006357|regulation of transcription by RNA polymerase II, GO:0006355|regulation of transcription, DNA-templated, GO:0030183|B cell differentiation, GO:0001955|blood vessel maturation, GO:0060216|definitive hemopoiesis	GO:0046983|protein dimerization activity, GO:0003677|DNA binding, GO:0000977|RNA polymerase II regulatory region sequence-specific DNA binding, GO:0000981|DNA-binding transcription factor activity, RNA polymerase II-specific, GO:0005515|protein binding	GO:0005634|nucleus
AFF4	Oncogene	oncogene, fusion	ENSG00000072364	GO:0006355|regulation of transcription, DNA-templated, GO:0006366|transcription by RNA polymerase II, GO:0006368|transcription elongation from RNA polymerase II promoter, GO:0007286|spermatid development	GO:0005515|protein binding, GO:0003700|DNA-binding transcription factor activity, GO:0003690|double-stranded DNA binding	GO:0005634|nucleus, GO:0001650|fibrillar center, GO:0005654|nucleoplasm, GO:0008023|transcription elongation factor complex, GO:0035327|transcriptionally active chromatin, GO:0032783|ELL-EAF complex
NCOR1	TSG	TSG	ENSG00000141027	GO:0006325|chromatin organization, GO:0000122|negative regulation of transcription by RNA polymerase II, GO:0045892|negative regulation of transcription, DNA-templated, GO:0046329|negative regulation of JNK cascade, GO:0006366|transcription by RNA polymerase II, GO:0007623|circadian rhythm, GO:0019216|regulation of lipid metabolic process, GO:0051225|spindle assembly, GO:0060766|negative regulati…	GO:0044212|transcription regulatory region DNA binding, GO:0003677|DNA binding, GO:0005515|protein binding, GO:0043565|sequence-specific DNA binding, GO:0000981|DNA-binding transcription factor activity, RNA polymerase II-specific, GO:0003714|transcription corepressor activity, GO:0003682|chromatin binding, GO:0042826|histone deacetylase binding, GO:0001102|RNA polymerase II activating transcript…	GO:0005634|nucleus, GO:0016020|membrane, GO:0005829|cytosol, GO:0005654|nucleoplasm, GO:0000790|nuclear chromatin, GO:0000118|histone deacetylase complex, GO:0017053|transcriptional repressor complex, GO:0072686|mitotic spindle, GO:0016580|Sin3 complex
RSPO2	TSG	TSG, fusion	ENSG00000147655	GO:0007275|multicellular organism development, GO:0016055|Wnt signaling pathway, GO:0030177|positive regulation of Wnt signaling pathway, GO:0050896|response to stimulus, GO:0060173|limb development, GO:0090263|positive regulation of canonical Wnt signaling pathway, GO:0001649|osteoblast differentiation, GO:0030282|bone mineralization, GO:0035115|embryonic forelimb morphogenesis, GO:0035116|embry…	GO:0005515|protein binding, GO:0008201|heparin binding, GO:0005102|signaling receptor binding, GO:0005109|frizzled binding	GO:0005576|extracellular region, GO:0005615|extracellular space, GO:0009986|cell surface
MYCN	Oncogene	oncogene	ENSG00000134323	GO:0010628|positive regulation of gene expression, GO:0010629|negative regulation of gene expression, GO:0006355|regulation of transcription, DNA-templated, GO:0045893|positive regulation of transcription, DNA-templated, GO:0045944|positive regulation of transcription by RNA polymerase II, GO:0006357|regulation of transcription by RNA polymerase II, GO:1903800|positive regulation of production of…	GO:0046983|protein dimerization activity, GO:0003677|DNA binding, GO:0003700|DNA-binding transcription factor activity, GO:0005515|protein binding, GO:0000981|DNA-binding transcription factor activity, RNA polymerase II-specific, GO:0000978|RNA polymerase II proximal promoter sequence-specific DNA binding, GO:0001228|DNA-binding transcription activator activity, RNA polymerase II-specific, GO:001…	GO:0005634|nucleus, GO:0005730|nucleolus, GO:0000785|chromatin
SETBP1	Oncogene	oncogene, fusion	ENSG00000152217	GO:0006357|regulation of transcription by RNA polymerase II	GO:0003677|DNA binding, GO:0005515|protein binding, GO:0000981|DNA-binding transcription factor activity, RNA polymerase II-specific	GO:0005634|nucleus, GO:0005829|cytosol, GO:0016604|nuclear body
STAT5B		oncogene, TSG, fusion	ENSG00000173757	GO:0006355|regulation of transcription, DNA-templated, GO:0007165|signal transduction, GO:0018108|peptidyl-tyrosine phosphorylation, GO:0045944|positive regulation of transcription by RNA polymerase II, GO:0060397|JAK-STAT cascade involved in growth hormone signaling pathway, GO:0019221|cytokine-mediated signaling pathway, GO:0006357|regulation of transcription by RNA polymerase II, GO:0007259|JA…	GO:0003677|DNA binding, GO:0003700|DNA-binding transcription factor activity, GO:0005515|protein binding, GO:0000981|DNA-binding transcription factor activity, RNA polymerase II-specific, GO:0003682|chromatin binding, GO:0004713|protein tyrosine kinase activity, GO:0046983|protein dimerization activity, GO:0000978|RNA polymerase II proximal promoter sequence-specific DNA binding, GO:0001228|DNA-b…	GO:0005634|nucleus, GO:0005737|cytoplasm, GO:0005654|nucleoplasm, GO:0005829|cytosol
WDCP		fusion	ENSG00000163026	GO:0051259|protein complex oligomerization	GO:0019900|kinase binding
RAD21		oncogene, TSG	ENSG00000164754	GO:0051301|cell division, GO:0006281|DNA repair, GO:0006974|cellular response to DNA damage stimulus, GO:0007049|cell cycle, GO:0006915|apoptotic process, GO:0007062|sister chromatid cohesion, GO:0010972|negative regulation of G2/M transition of mitotic cell cycle, GO:0045841|negative regulation of mitotic metaphase/anaphase transition, GO:0007059|chromosome segregation, GO:0006302|double-strand …	GO:0005515|protein binding, GO:0003682|chromatin binding	GO:0005634|nucleus, GO:0016020|membrane, GO:0005654|nucleoplasm, GO:0005694|chromosome, GO:0000228|nuclear chromosome, GO:0000785|chromatin, GO:0000794|condensed nuclear chromosome, GO:0008278|cohesin complex, GO:0000775|chromosome, centromeric region, GO:0005829|cytosol, GO:0016363|nuclear matrix, GO:0030893|meiotic cohesin complex
MYH11		fusion	ENSG00000133392	GO:0006936|muscle contraction, GO:0006939|smooth muscle contraction, GO:0048251|elastic fiber assembly, GO:0030241|skeletal muscle myosin thick filament assembly, GO:0048739|cardiac muscle fiber development	GO:0000166|nucleotide binding, GO:0005524|ATP binding, GO:0003774|motor activity, GO:0003779|actin binding, GO:0051015|actin filament binding, GO:0005515|protein binding, GO:0005516|calmodulin binding, GO:0008307|structural constituent of muscle	GO:0016459|myosin complex, GO:0042470|melanosome, GO:0005829|cytosol, GO:0070062|extracellular exosome, GO:0032982|myosin filament, GO:0005859|muscle myosin complex
BRD3	Oncogene	oncogene, fusion	ENSG00000169925	GO:0006325|chromatin organization, GO:0006357|regulation of transcription by RNA polymerase II	GO:0005515|protein binding, GO:0003682|chromatin binding, GO:0070577|lysine-acetylated histone binding	GO:0005634|nucleus
AXIN2	TSG	TSG	ENSG00000168646	GO:0008285|negative regulation of cell proliferation, GO:0010718|positive regulation of epithelial to mesenchymal transition, GO:0001934|positive regulation of protein phosphorylation, GO:0090090|negative regulation of canonical Wnt signaling pathway, GO:0010942|positive regulation of cell death, GO:0007275|multicellular organism development, GO:0016055|Wnt signaling pathway, GO:1904837|beta-cate…	GO:0005515|protein binding, GO:0031625|ubiquitin protein ligase binding, GO:0019899|enzyme binding, GO:0008013|beta-catenin binding, GO:0070411|I-SMAD binding	GO:0005634|nucleus, GO:0005737|cytoplasm, GO:0005829|cytosol, GO:0005813|centrosome, GO:0030877|beta-catenin destruction complex
BTK		oncogene, TSG	ENSG00000010671	GO:0006468|protein phosphorylation, GO:0016310|phosphorylation, GO:0035556|intracellular signal transduction, GO:0006915|apoptotic process, GO:0002376|immune system process, GO:0045087|innate immune response, GO:0002250|adaptive immune response, GO:0038095|Fc-epsilon receptor signaling pathway, GO:0050853|B cell receptor signaling pathway, GO:0042113|B cell activation, GO:0051092|positive regulat…	GO:0046872|metal ion binding, GO:0000166|nucleotide binding, GO:0004672|protein kinase activity, GO:0005524|ATP binding, GO:0016740|transferase activity, GO:0016301|kinase activity, GO:0004713|protein tyrosine kinase activity, GO:0005515|protein binding, GO:0004715|non-membrane spanning protein tyrosine kinase activity, GO:0008289|lipid binding, GO:0042802|identical protein binding, GO:0005547|ph…	GO:0005634|nucleus, GO:0005737|cytoplasm, GO:0016020|membrane, GO:0005829|cytosol, GO:0005886|plasma membrane, GO:0042629|mast cell granule, GO:0045121|membrane raft, GO:0031410|cytoplasmic vesicle, GO:0048471|perinuclear region of cytoplasm
HRAS	Oncogene	oncogene	ENSG00000174775	GO:0010629|negative regulation of gene expression, GO:0008284|positive regulation of cell proliferation, GO:0008285|negative regulation of cell proliferation, GO:0034260|negative regulation of GTPase activity, GO:0070374|positive regulation of ERK1 and ERK2 cascade, GO:0030335|positive regulation of cell migration, GO:0045944|positive regulation of transcription by RNA polymerase II, GO:0001934|p…	GO:0000166|nucleotide binding, GO:0003924|GTPase activity, GO:0005525|GTP binding, GO:0005515|protein binding, GO:0008022|protein C-terminus binding, GO:0019003|GDP binding	GO:0005634|nucleus, GO:0005737|cytoplasm, GO:0016020|membrane, GO:0005794|Golgi apparatus, GO:0005886|plasma membrane, GO:0000139|Golgi membrane, GO:0048471|perinuclear region of cytoplasm, GO:0005829|cytosol, GO:0098978|glutamatergic synapse, GO:0043231|intracellular membrane-bounded organelle
MEN1	TSG	TSG	ENSG00000133895	GO:0006325|chromatin organization, GO:0006281|DNA repair, GO:0006974|cellular response to DNA damage stimulus, GO:0034968|histone lysine methylation, GO:0000122|negative regulation of transcription by RNA polymerase II, GO:0044267|cellular protein metabolic process, GO:0008285|negative regulation of cell proliferation, GO:0043687|post-translational protein modification, GO:0045786|negative regula…	GO:0003677|DNA binding, GO:0005515|protein binding, GO:0018024|histone-lysine N-methyltransferase activity, GO:0030674|protein binding, bridging, GO:0003690|double-stranded DNA binding, GO:0003682|chromatin binding, GO:0047485|protein N-terminus binding, GO:0000400|four-way junction DNA binding, GO:0000403|Y-form DNA binding, GO:0044212|transcription regulatory region DNA binding, GO:0070412|R-SM…	GO:0005634|nucleus, GO:0005829|cytosol, GO:0005654|nucleoplasm, GO:0005737|cytoplasm, GO:0032154|cleavage furrow, GO:0032991|protein-containing complex, GO:0000784|nuclear chromosome, telomeric region, GO:0035097|histone methyltransferase complex, GO:0000785|chromatin, GO:0000790|nuclear chromatin, GO:0005788|endoplasmic reticulum lumen, GO:0016363|nuclear matrix
NSD3	Oncogene	oncogene, fusion	ENSG00000147548	GO:0032259|methylation, GO:0006325|chromatin organization, GO:0045893|positive regulation of transcription, DNA-templated, GO:0006355|regulation of transcription, DNA-templated, GO:0034968|histone lysine methylation, GO:2001255|positive regulation of histone H3-K36 trimethylation, GO:0016571|histone methylation, GO:0010452|histone H3-K36 methylation	GO:0046872|metal ion binding, GO:0008168|methyltransferase activity, GO:0016740|transferase activity, GO:0005515|protein binding, GO:0018024|histone-lysine N-methyltransferase activity, GO:0003713|transcription coactivator activity, GO:0046975|histone methyltransferase activity (H3-K36 specific)	GO:0005634|nucleus, GO:0005694|chromosome, GO:0005654|nucleoplasm, GO:0000785|chromatin
PER1	TSG	TSG, fusion	ENSG00000179094	GO:0007623|circadian rhythm, GO:0048511|rhythmic process, GO:0032922|circadian regulation of gene expression, GO:0000122|negative regulation of transcription by RNA polymerase II, GO:0045944|positive regulation of transcription by RNA polymerase II, GO:0043967|histone H4 acetylation, GO:0045892|negative regulation of transcription, DNA-templated, GO:0046329|negative regulation of JNK cascade, GO:…	GO:0031490|chromatin DNA binding, GO:0005515|protein binding, GO:0008134|transcription factor binding, GO:0031625|ubiquitin protein ligase binding, GO:0000976|transcription regulatory region sequence-specific DNA binding, GO:0070888|E-box binding, GO:0001222|transcription corepressor binding, GO:0000978|RNA polymerase II proximal promoter sequence-specific DNA binding, GO:0019900|kinase binding	GO:0005634|nucleus, GO:0005737|cytoplasm, GO:0005829|cytosol, GO:0005654|nucleoplasm
EZH2		oncogene, TSG	ENSG00000106462	GO:0034968|histone lysine methylation, GO:0008284|positive regulation of cell proliferation, GO:0032259|methylation, GO:0006325|chromatin organization, GO:0048511|rhythmic process, GO:0000122|negative regulation of transcription by RNA polymerase II, GO:0043547|positive regulation of GTPase activity, GO:0071902|positive regulation of protein serine/threonine kinase activity, GO:0048387|negative r…	GO:0018024|histone-lysine N-methyltransferase activity, GO:0008168|methyltransferase activity, GO:0016740|transferase activity, GO:0031490|chromatin DNA binding, GO:0005515|protein binding, GO:0000981|DNA-binding transcription factor activity, RNA polymerase II-specific, GO:0003682|chromatin binding, GO:0003677|DNA binding, GO:0000978|RNA polymerase II proximal promoter sequence-specific DNA bind…	GO:0005634|nucleus, GO:0000790|nuclear chromatin, GO:0005654|nucleoplasm, GO:0035098|ESC/E(Z) complex, GO:0005737|cytoplasm, GO:0045120|pronucleus
DNMT3A	TSG	TSG	ENSG00000119772	GO:0032259|methylation, GO:0006325|chromatin organization, GO:0006349|regulation of gene expression by genetic imprinting, GO:0010468|regulation of gene expression, GO:0006306|DNA methylation, GO:0000122|negative regulation of transcription by RNA polymerase II, GO:0045814|negative regulation of gene expression, epigenetic, GO:0090116|C-5 methylation of cytosine, GO:0000278|mitotic cell cycle, GO…	GO:0046872|metal ion binding, GO:0008168|methyltransferase activity, GO:0016740|transferase activity, GO:0003677|DNA binding, GO:0005515|protein binding, GO:0042802|identical protein binding, GO:0009008|DNA-methyltransferase activity, GO:0000981|DNA-binding transcription factor activity, RNA polymerase II-specific, GO:0000978|RNA polymerase II proximal promoter sequence-specific DNA binding, GO:0…	GO:0005634|nucleus, GO:0005737|cytoplasm, GO:0005654|nucleoplasm, GO:0016363|nuclear matrix, GO:0000791|euchromatin, GO:0000775|chromosome, centromeric region, GO:0000792|heterochromatin, GO:0001741|XY body, GO:0005720|nuclear heterochromatin
NUP98	Oncogene	oncogene, fusion	ENSG00000110713	GO:0051028|mRNA transport, GO:0015031|protein transport, GO:1903508|positive regulation of nucleic acid-templated transcription, GO:0006913|nucleocytoplasmic transport, GO:0006508|proteolysis, GO:0006260|DNA replication, GO:0016032|viral process, GO:0006406|mRNA export from nucleus, GO:0006606|protein import into nucleus, GO:0006999|nuclear pore organization, GO:0048026|positive regulation of mRN…	GO:0016787|hydrolase activity, GO:0017056|structural constituent of nuclear pore, GO:0005515|protein binding, GO:0008233|peptidase activity, GO:0008236|serine-type peptidase activity, GO:0003713|transcription coactivator activity, GO:0003729|mRNA binding, GO:0003723|RNA binding, GO:0008139|nuclear localization sequence binding, GO:0005215|transporter activity, GO:1990841|promoter-specific chromat…	GO:0005634|nucleus, GO:0016020|membrane, GO:0043231|intracellular membrane-bounded organelle, GO:0005654|nucleoplasm, GO:0005643|nuclear pore, GO:0000776|kinetochore, GO:0005829|cytosol, GO:0005635|nuclear envelope, GO:0031965|nuclear membrane, GO:1990904|ribonucleoprotein complex, GO:0031080|nuclear pore outer ring, GO:0016604|nuclear body, GO:0042405|nuclear inclusion body, GO:0034399|nuclear p…
TRAF7	TSG	TSG	ENSG00000131653	GO:0016567|protein ubiquitination, GO:0006915|apoptotic process, GO:0000027|ribosomal large subunit assembly, GO:0007219|Notch signaling pathway, GO:0000185|activation of MAPKKK activity, GO:2001235|positive regulation of apoptotic signaling pathway, GO:0043410|positive regulation of MAPK cascade	GO:0008270|zinc ion binding, GO:0046872|metal ion binding, GO:0016740|transferase activity, GO:0005515|protein binding, GO:0004842|ubiquitin-protein transferase activity	GO:0043231|intracellular membrane-bounded organelle, GO:0005886|plasma membrane, GO:0031410|cytoplasmic vesicle, GO:0005730|nucleolus, GO:0000151|ubiquitin ligase complex
FES		oncogene, TSG	ENSG00000182511	GO:0006468|protein phosphorylation, GO:0016310|phosphorylation, GO:0018108|peptidyl-tyrosine phosphorylation, GO:0007155|cell adhesion, GO:0030155|regulation of cell adhesion, GO:0008360|regulation of cell shape, GO:0042127|regulation of cell proliferation, GO:0007275|multicellular organism development, GO:0046777|protein autophosphorylation, GO:0006935|chemotaxis, GO:0008283|cell proliferation, …	GO:0000166|nucleotide binding, GO:0004672|protein kinase activity, GO:0005524|ATP binding, GO:0016740|transferase activity, GO:0016301|kinase activity, GO:0004713|protein tyrosine kinase activity, GO:0005515|protein binding, GO:0004715|non-membrane spanning protein tyrosine kinase activity, GO:0008289|lipid binding, GO:0035091|phosphatidylinositol binding, GO:0034987|immunoglobulin receptor bindi…	GO:0005737|cytoplasm, GO:0016020|membrane, GO:0005794|Golgi apparatus, GO:0005829|cytosol, GO:0005886|plasma membrane, GO:0005856|cytoskeleton, GO:0030054|cell junction, GO:0031410|cytoplasmic vesicle, GO:0005925|focal adhesion, GO:0031234|extrinsic component of cytoplasmic side of plasma membrane, GO:0015630|microtubule cytoskeleton, GO:0016021|integral component of membrane
AMER1	TSG	TSG	ENSG00000184675	GO:0016055|Wnt signaling pathway, GO:0090090|negative regulation of canonical Wnt signaling pathway, GO:0090263|positive regulation of canonical Wnt signaling pathway, GO:1904886|beta-catenin destruction complex disassembly, GO:1904885|beta-catenin destruction complex assembly, GO:0031398|positive regulation of protein ubiquitination, GO:0060828|regulation of canonical Wnt signaling pathway, GO:1…	GO:0005515|protein binding, GO:0008289|lipid binding, GO:0005546|phosphatidylinositol-4,5-bisphosphate binding, GO:0008013|beta-catenin binding, GO:1904713|beta-catenin destruction complex binding	GO:0005634|nucleus, GO:0005737|cytoplasm, GO:0016020|membrane, GO:0043231|intracellular membrane-bounded organelle, GO:0005886|plasma membrane, GO:0016604|nuclear body, GO:0005829|cytosol
SOCS1	TSG	TSG	ENSG00000185338	GO:0016567|protein ubiquitination, GO:0035556|intracellular signal transduction, GO:0046426|negative regulation of JAK-STAT cascade, GO:0043551|regulation of phosphatidylinositol 3-kinase activity, GO:0040008|regulation of growth, GO:0006469|negative regulation of protein kinase activity, GO:0046854|phosphatidylinositol phosphorylation, GO:0019221|cytokine-mediated signaling pathway, GO:0009968|n…	GO:0005515|protein binding, GO:0019901|protein kinase binding, GO:0046935|1-phosphatidylinositol-3-kinase regulator activity, GO:0005159|insulin-like growth factor receptor binding, GO:0004860|protein kinase inhibitor activity, GO:0019210|kinase inhibitor activity	GO:0005634|nucleus, GO:0005737|cytoplasm, GO:0005654|nucleoplasm, GO:0031410|cytoplasmic vesicle, GO:0036464|cytoplasmic ribonucleoprotein granule, GO:0005829|cytosol, GO:0005942|phosphatidylinositol 3-kinase complex
BCL2	Oncogene	oncogene, fusion	ENSG00000171791	GO:0043066|negative regulation of apoptotic process, GO:0042981|regulation of apoptotic process, GO:0006974|cellular response to DNA damage stimulus, GO:0000902|cell morphogenesis, GO:0001503|ossification, GO:0001541|ovarian follicle development, GO:0001656|metanephros development, GO:0001657|ureteric bud development, GO:0001658|branching involved in ureteric bud morphogenesis, GO:0001662|behavio…	GO:0042803|protein homodimerization activity, GO:0005515|protein binding, GO:0008134|transcription factor binding, GO:0019903|protein phosphatase binding, GO:0046982|protein heterodimerization activity, GO:0051721|protein phosphatase 2A binding, GO:0042802|identical protein binding, GO:0051434|BH3 domain binding, GO:0031625|ubiquitin protein ligase binding, GO:0002020|protease binding, GO:0043565…	GO:0005634|nucleus, GO:0005737|cytoplasm, GO:0016020|membrane, GO:0016021|integral component of membrane, GO:0005654|nucleoplasm, GO:0005783|endoplasmic reticulum, GO:0005789|endoplasmic reticulum membrane, GO:0031965|nuclear membrane, GO:0005739|mitochondrion, GO:0005829|cytosol, GO:0031966|mitochondrial membrane, GO:0043209|myelin sheath, GO:0005741|mitochondrial outer membrane, GO:0032991|prot…
ELF4		oncogene, TSG, fusion	ENSG00000102034	GO:0006355|regulation of transcription, DNA-templated, GO:0045944|positive regulation of transcription by RNA polymerase II, GO:0045893|positive regulation of transcription, DNA-templated, GO:0045087|innate immune response, GO:0001787|natural killer cell proliferation, GO:0001866|NK T cell proliferation, GO:0030154|cell differentiation, GO:0006357|regulation of transcription by RNA polymerase II	GO:0003677|DNA binding, GO:0003700|DNA-binding transcription factor activity, GO:0000981|DNA-binding transcription factor activity, RNA polymerase II-specific, GO:0043565|sequence-specific DNA binding, GO:0005515|protein binding, GO:0000978|RNA polymerase II proximal promoter sequence-specific DNA binding, GO:0001228|DNA-binding transcription activator activity, RNA polymerase II-specific	GO:0005634|nucleus, GO:0005654|nucleoplasm, GO:0016604|nuclear body, GO:0016605|PML body
SSX2	Oncogene	oncogene, fusion	ENSG00000241476	GO:0006355|regulation of transcription, DNA-templated	GO:0003676|nucleic acid binding, GO:0005515|protein binding	GO:0005634|nucleus
SH2B3	TSG	TSG	ENSG00000111252	GO:0007165|signal transduction, GO:0009967|positive regulation of signal transduction, GO:0035556|intracellular signal transduction, GO:0030097|hemopoiesis, GO:0007596|blood coagulation, GO:0007169|transmembrane receptor protein tyrosine kinase signaling pathway, GO:0030154|cell differentiation, GO:0035162|embryonic hemopoiesis	GO:0035591|signaling adaptor activity, GO:0005515|protein binding, GO:0005068|transmembrane receptor protein tyrosine kinase adaptor activity	GO:0005886|plasma membrane, GO:0005829|cytosol
JAK1		oncogene, TSG	ENSG00000162434	GO:1903672|positive regulation of sprouting angiogenesis, GO:0006468|protein phosphorylation, GO:0016310|phosphorylation, GO:0035556|intracellular signal transduction, GO:0018108|peptidyl-tyrosine phosphorylation, GO:0019221|cytokine-mediated signaling pathway, GO:0035722|interleukin-12-mediated signaling pathway, GO:0000165|MAPK cascade, GO:0060333|interferon-gamma-mediated signaling pathway, GO…	GO:0046872|metal ion binding, GO:0000166|nucleotide binding, GO:0004672|protein kinase activity, GO:0005524|ATP binding, GO:0016740|transferase activity, GO:0016301|kinase activity, GO:0004713|protein tyrosine kinase activity, GO:0005515|protein binding, GO:0004715|non-membrane spanning protein tyrosine kinase activity, GO:0031625|ubiquitin protein ligase binding, GO:0019903|protein phosphatase b…	GO:0005737|cytoplasm, GO:0005634|nucleus, GO:0016020|membrane, GO:0005856|cytoskeleton, GO:0005925|focal adhesion, GO:0005829|cytosol, GO:0012505|endomembrane system, GO:0005768|endosome
NT5C2	Oncogene	oncogene	ENSG00000076685	GO:0016311|dephosphorylation, GO:0008152|metabolic process, GO:0016310|phosphorylation, GO:0009117|nucleotide metabolic process, GO:0006195|purine nucleotide catabolic process, GO:0017144|drug metabolic process, GO:0046040|IMP metabolic process, GO:0046085|adenosine metabolic process	GO:0046872|metal ion binding, GO:0000166|nucleotide binding, GO:0016787|hydrolase activity, GO:0005515|protein binding, GO:0003824|catalytic activity, GO:0008253|5'-nucleotidase activity, GO:0050146|nucleoside phosphotransferase activity	GO:0005737|cytoplasm, GO:0005829|cytosol
FOXO3		oncogene, TSG, fusion	ENSG00000118689	GO:0043065|positive regulation of apoptotic process, GO:0030336|negative regulation of cell migration, GO:0006355|regulation of transcription, DNA-templated, GO:0006915|apoptotic process, GO:0045893|positive regulation of transcription, DNA-templated, GO:0000122|negative regulation of transcription by RNA polymerase II, GO:0045944|positive regulation of transcription by RNA polymerase II, GO:0006…	GO:0003677|DNA binding, GO:0003700|DNA-binding transcription factor activity, GO:0031490|chromatin DNA binding, GO:0043565|sequence-specific DNA binding, GO:0005515|protein binding, GO:0000981|DNA-binding transcription factor activity, RNA polymerase II-specific, GO:0008134|transcription factor binding, GO:0019901|protein kinase binding, GO:0000978|RNA polymerase II proximal promoter sequence-spe…	GO:0005737|cytoplasm, GO:0005634|nucleus, GO:0016020|membrane, GO:0005654|nucleoplasm, GO:0005829|cytosol, GO:0005739|mitochondrion, GO:0005741|mitochondrial outer membrane, GO:0005759|mitochondrial matrix, GO:0032991|protein-containing complex
GATA3		oncogene, TSG	ENSG00000107485	GO:0006355|regulation of transcription, DNA-templated, GO:0045582|positive regulation of T cell differentiation, GO:0045944|positive regulation of transcription by RNA polymerase II, GO:0007165|signal transduction, GO:0001822|kidney development, GO:0045893|positive regulation of transcription, DNA-templated, GO:0002376|immune system process, GO:0045087|innate immune response, GO:0008285|negative …	GO:0008270|zinc ion binding, GO:0003700|DNA-binding transcription factor activity, GO:0000976|transcription regulatory region sequence-specific DNA binding, GO:0046872|metal ion binding, GO:0003677|DNA binding, GO:0043565|sequence-specific DNA binding, GO:0005515|protein binding, GO:0003713|transcription coactivator activity, GO:0000981|DNA-binding transcription factor activity, RNA polymerase II…	GO:0005634|nucleus, GO:0005654|nucleoplasm, GO:0000790|nuclear chromatin
KNL1	TSG	TSG, fusion	ENSG00000137812	GO:0051301|cell division, GO:0007049|cell cycle, GO:0007059|chromosome segregation, GO:0010923|negative regulation of phosphatase activity, GO:0034080|CENP-A containing nucleosome assembly, GO:0008608|attachment of spindle microtubules to kinetochore, GO:0034501|protein localization to kinetochore, GO:0001675|acrosome assembly	GO:0005515|protein binding	GO:0005634|nucleus, GO:0005829|cytosol, GO:0005654|nucleoplasm, GO:0005694|chromosome, GO:0016604|nuclear body, GO:0000775|chromosome, centromeric region, GO:0000776|kinetochore, GO:0000777|condensed chromosome kinetochore, GO:0001669|acrosomal vesicle
CHCHD7		fusion	ENSG00000170791	GO:0008150|biological_process	GO:0003674|molecular_function	GO:0005739|mitochondrion, GO:0005758|mitochondrial intermembrane space, GO:0005575|cellular_component
TRRAP	Oncogene	oncogene	ENSG00000196367	GO:0006325|chromatin organization, GO:0016573|histone acetylation, GO:0016578|histone deubiquitination, GO:0006355|regulation of transcription, DNA-templated, GO:0016579|protein deubiquitination, GO:0043967|histone H4 acetylation, GO:1904837|beta-catenin-TCF complex assembly, GO:0006281|DNA repair, GO:0043968|histone H2A acetylation, GO:0016310|phosphorylation	GO:0005515|protein binding, GO:0003712|transcription coregulator activity, GO:0036459|thiol-dependent ubiquitinyl hydrolase activity, GO:0016740|transferase activity, GO:0016301|kinase activity	GO:0005634|nucleus, GO:0005794|Golgi apparatus, GO:0005654|nucleoplasm, GO:0000123|histone acetyltransferase complex, GO:0033276|transcription factor TFTC complex, GO:0000125|PCAF complex, GO:0030914|STAGA complex, GO:0000124|SAGA complex, GO:0035267|NuA4 histone acetyltransferase complex, GO:0000812|Swr1 complex
CLIP1		fusion	ENSG00000130779	GO:0001578|microtubule bundle formation, GO:0000278|mitotic cell cycle, GO:0031116|positive regulation of microtubule polymerization, GO:0044861|protein transport into plasma membrane raft	GO:0046872|metal ion binding, GO:0008270|zinc ion binding, GO:0042803|protein homodimerization activity, GO:0005515|protein binding, GO:0008017|microtubule binding, GO:0015631|tubulin binding, GO:0051010|microtubule plus-end binding	GO:0005737|cytoplasm, GO:0016020|membrane, GO:0005856|cytoskeleton, GO:0042995|cell projection, GO:0031410|cytoplasmic vesicle, GO:0005874|microtubule, GO:0030659|cytoplasmic vesicle membrane, GO:0005813|centrosome, GO:0000776|kinetochore, GO:0005829|cytosol, GO:0015630|microtubule cytoskeleton, GO:0001726|ruffle, GO:0005768|endosome, GO:0005882|intermediate filament, GO:0035371|microtubule plus-…
RUNX1T1		oncogene, TSG, fusion	ENSG00000079102	GO:0006355|regulation of transcription, DNA-templated, GO:0045892|negative regulation of transcription, DNA-templated, GO:0045599|negative regulation of fat cell differentiation, GO:0006091|generation of precursor metabolites and energy	GO:0046872|metal ion binding, GO:0003677|DNA binding, GO:0003700|DNA-binding transcription factor activity, GO:0003714|transcription corepressor activity, GO:0005515|protein binding	GO:0005634|nucleus, GO:0005654|nucleoplasm, GO:0016363|nuclear matrix
MTOR	Oncogene	oncogene	ENSG00000198793	GO:0016310|phosphorylation, GO:0006468|protein phosphorylation, GO:0010718|positive regulation of epithelial to mesenchymal transition, GO:1903691|positive regulation of wound healing, spreading of epidermal cells, GO:0045727|positive regulation of translation, GO:0010507|negative regulation of autophagy, GO:0001934|positive regulation of protein phosphorylation, GO:0010628|positive regulation of…	GO:0000166|nucleotide binding, GO:0004674|protein serine/threonine kinase activity, GO:0005524|ATP binding, GO:0016740|transferase activity, GO:0016301|kinase activity, GO:0044877|protein-containing complex binding, GO:0005515|protein binding, GO:0042802|identical protein binding, GO:0051219|phosphoprotein binding, GO:0001030|RNA polymerase III type 1 promoter DNA binding, GO:0001031|RNA polymera…	GO:0005634|nucleus, GO:0005737|cytoplasm, GO:0016020|membrane, GO:0005783|endoplasmic reticulum, GO:0005789|endoplasmic reticulum membrane, GO:0031090|organelle membrane, GO:0043231|intracellular membrane-bounded organelle, GO:0005794|Golgi apparatus, GO:0005765|lysosomal membrane, GO:0005739|mitochondrion, GO:0000139|Golgi membrane, GO:0005741|mitochondrial outer membrane, GO:0005764|lysosome, G…
AFDN	Oncogene	oncogene, fusion	ENSG00000130396	GO:0007165|signal transduction, GO:0030336|negative regulation of cell migration, GO:0007155|cell adhesion, GO:0043547|positive regulation of GTPase activity, GO:0032880|regulation of protein localization, GO:0007267|cell-cell signaling, GO:0034332|adherens junction organization, GO:0044331|cell-cell adhesion mediated by cadherin, GO:0061951|establishment of protein localization to plasma membran…	GO:0005515|protein binding, GO:0045296|cadherin binding, GO:0008022|protein C-terminus binding, GO:0050839|cell adhesion molecule binding, GO:0017016|Ras GTPase binding, GO:0051015|actin filament binding	GO:0005886|plasma membrane, GO:0030054|cell junction, GO:0005911|cell-cell junction, GO:0016607|nuclear speck, GO:0005829|cytosol, GO:0005654|nucleoplasm, GO:0005912|adherens junction, GO:0005913|cell-cell adherens junction, GO:0070160|tight junction, GO:0044291|cell-cell contact zone, GO:0005737|cytoplasm, GO:0043296|apical junction complex, GO:0045177|apical part of cell
EZR		fusion	ENSG00000092820	GO:0048015|phosphatidylinositol-mediated signaling, GO:0000122|negative regulation of transcription by RNA polymerase II, GO:0010628|positive regulation of gene expression, GO:0046847|filopodium assembly, GO:0008360|regulation of cell shape, GO:0051017|actin filament bundle assembly, GO:0007411|axon guidance, GO:0061028|establishment of endothelial barrier, GO:0071320|cellular response to cAMP, G…	GO:0003723|RNA binding, GO:0003779|actin binding, GO:0005515|protein binding, GO:0008092|cytoskeletal protein binding, GO:0008017|microtubule binding, GO:0042802|identical protein binding, GO:0045296|cadherin binding, GO:0051015|actin filament binding, GO:0019904|protein domain specific binding, GO:0044548|S100 protein binding, GO:0034236|protein kinase A catalytic subunit binding, GO:0034237|pro…	GO:0045177|apical part of cell, GO:0005737|cytoplasm, GO:0016020|membrane, GO:0001650|fibrillar center, GO:0005886|plasma membrane, GO:0005829|cytosol, GO:0005856|cytoskeleton, GO:0042995|cell projection, GO:0048471|perinuclear region of cytoplasm, GO:0005615|extracellular space, GO:0005925|focal adhesion, GO:0005768|endosome, GO:0030175|filopodium, GO:0070062|extracellular exosome, GO:0071944|ce…
SLC45A3		fusion	ENSG00000158715	GO:0055085|transmembrane transport, GO:0008645|hexose transmembrane transport, GO:0015770|sucrose transport, GO:0010907|positive regulation of glucose metabolic process, GO:0045723|positive regulation of fatty acid biosynthetic process, GO:0048713|regulation of oligodendrocyte differentiation	GO:0008506|sucrose:proton symporter activity, GO:0051119|sugar transmembrane transporter activity	GO:0016020|membrane, GO:0016021|integral component of membrane, GO:0005886|plasma membrane
MDM4	Oncogene	oncogene	ENSG00000198625	GO:0043066|negative regulation of apoptotic process, GO:0016567|protein ubiquitination, GO:0071157|negative regulation of cell cycle arrest, GO:0000122|negative regulation of transcription by RNA polymerase II, GO:0006977|DNA damage response, signal transduction by p53 class mediator resulting in cell cycle arrest, GO:0050821|protein stabilization, GO:0016579|protein deubiquitination, GO:0008283|…	GO:0046872|metal ion binding, GO:0008270|zinc ion binding, GO:0005515|protein binding, GO:0061630|ubiquitin protein ligase activity, GO:0019899|enzyme binding	GO:0005634|nucleus, GO:0005654|nucleoplasm
MLLT11		fusion	ENSG00000213190	GO:0045893|positive regulation of transcription, DNA-templated, GO:0097190|apoptotic signaling pathway, GO:0043065|positive regulation of apoptotic process, GO:0097191|extrinsic apoptotic signaling pathway, GO:0090200|positive regulation of release of cytochrome c from mitochondria, GO:0097193|intrinsic apoptotic signaling pathway, GO:0051901|positive regulation of mitochondrial depolarization	GO:0005515|protein binding, GO:0003674|molecular_function	GO:0005634|nucleus, GO:0005737|cytoplasm, GO:0005829|cytosol, GO:0005654|nucleoplasm, GO:0005856|cytoskeleton, GO:0005815|microtubule organizing center, GO:0005622|intracellular
FAM46C	TSG	TSG	ENSG00000183508	GO:0048255|mRNA stabilization	GO:0003723|RNA binding, GO:0016740|transferase activity, GO:0005515|protein binding, GO:0016779|nucleotidyltransferase activity, GO:1990817|RNA adenylyltransferase activity, GO:0004652|polynucleotide adenylyltransferase activity	GO:0005634|nucleus, GO:0005737|cytoplasm
MTCP1	Oncogene	oncogene, fusion	ENSG00000214827	GO:0008284|positive regulation of cell proliferation, GO:0033138|positive regulation of peptidyl-serine phosphorylation, GO:0071902|positive regulation of protein serine/threonine kinase activity, GO:0008283|cell proliferation	GO:0019901|protein kinase binding, GO:0043539|protein serine/threonine kinase activator activity	GO:0032991|protein-containing complex
NRAS	Oncogene	oncogene	ENSG00000213281	GO:0007165|signal transduction, GO:0043312|neutrophil degranulation, GO:0001938|positive regulation of endothelial cell proliferation, GO:0000165|MAPK cascade, GO:0002223|stimulatory C-type lectin receptor signaling pathway, GO:0007265|Ras protein signal transduction	GO:0000166|nucleotide binding, GO:0003924|GTPase activity, GO:0005525|GTP binding, GO:0005515|protein binding, GO:0044877|protein-containing complex binding	GO:0016020|membrane, GO:0005794|Golgi apparatus, GO:0005886|plasma membrane, GO:0000139|Golgi membrane, GO:0070062|extracellular exosome, GO:0070821|tertiary granule membrane
NFKB2		oncogene, TSG, fusion	ENSG00000077150	GO:0006355|regulation of transcription, DNA-templated, GO:0007165|signal transduction, GO:0048511|rhythmic process, GO:0045944|positive regulation of transcription by RNA polymerase II, GO:0051092|positive regulation of NF-kappaB transcription factor activity, GO:0038061|NIK/NF-kappaB signaling, GO:0032481|positive regulation of type I interferon production, GO:0002268|follicular dendritic cell d…	GO:0003677|DNA binding, GO:0003700|DNA-binding transcription factor activity, GO:0005515|protein binding, GO:0000981|DNA-binding transcription factor activity, RNA polymerase II-specific, GO:0000978|RNA polymerase II proximal promoter sequence-specific DNA binding, GO:0001228|DNA-binding transcription activator activity, RNA polymerase II-specific, GO:0003713|transcription coactivator activity	GO:0005634|nucleus, GO:0005737|cytoplasm, GO:0005829|cytosol, GO:0005654|nucleoplasm, GO:0033257|Bcl3/NF-kappaB2 complex
PHF6	TSG	TSG	ENSG00000156531	GO:0000122|negative regulation of transcription by RNA polymerase II, GO:0001835|blastocyst hatching	GO:0003723|RNA binding, GO:0046872|metal ion binding, GO:0003677|DNA binding, GO:0005515|protein binding, GO:0001227|DNA-binding transcription repressor activity, RNA polymerase II-specific, GO:0043565|sequence-specific DNA binding, GO:0043021|ribonucleoprotein complex binding, GO:0019899|enzyme binding, GO:0042393|histone binding, GO:0015631|tubulin binding, GO:0051219|phosphoprotein binding, GO…	GO:0005634|nucleus, GO:0005730|nucleolus, GO:0005694|chromosome, GO:0005654|nucleoplasm, GO:0000775|chromosome, centromeric region, GO:0000776|kinetochore, GO:0000777|condensed chromosome kinetochore
TET1		oncogene, TSG, fusion	ENSG00000138336	GO:0055114|oxidation-reduction process, GO:0006325|chromatin organization, GO:0006211|5-methylcytosine catabolic process, GO:0080111|DNA demethylation, GO:0045944|positive regulation of transcription by RNA polymerase II, GO:0008284|positive regulation of cell proliferation, GO:0006493|protein O-linked glycosylation, GO:0070989|oxidative demethylation, GO:0019827|stem cell population maintenance,…	GO:0008270|zinc ion binding, GO:0046872|metal ion binding, GO:0016491|oxidoreductase activity, GO:0003677|DNA binding, GO:0051213|dioxygenase activity, GO:0005506|iron ion binding, GO:0070579|methylcytosine dioxygenase activity, GO:0000981|DNA-binding transcription factor activity, RNA polymerase II-specific	GO:0005634|nucleus
DAXX		oncogene, TSG	ENSG00000204209	GO:0006325|chromatin organization, GO:1903508|positive regulation of nucleic acid-templated transcription, GO:0006334|nucleosome assembly, GO:0006915|apoptotic process, GO:0016032|viral process, GO:0008625|extrinsic apoptotic signaling pathway via death domain receptors, GO:0045892|negative regulation of transcription, DNA-templated, GO:0030521|androgen receptor signaling pathway, GO:0006338|chro…	GO:0005515|protein binding, GO:0003713|transcription coactivator activity, GO:0003714|transcription corepressor activity, GO:0031625|ubiquitin protein ligase binding, GO:0047485|protein N-terminus binding, GO:0019899|enzyme binding, GO:0042393|histone binding, GO:0046982|protein heterodimerization activity, GO:0002039|p53 binding, GO:0050681|androgen receptor binding, GO:0019901|protein kinase bi…	GO:0005634|nucleus, GO:0005737|cytoplasm, GO:0005694|chromosome, GO:0005829|cytosol, GO:0016604|nuclear body, GO:0005654|nucleoplasm, GO:0005730|nucleolus, GO:0000775|chromosome, centromeric region, GO:0016605|PML body
SYK	Oncogene	oncogene, fusion	ENSG00000165025	GO:0006468|protein phosphorylation, GO:0016310|phosphorylation, GO:0035556|intracellular signal transduction, GO:0000187|activation of MAPK activity, GO:0001820|serotonin secretion, GO:0001945|lymph vessel development, GO:0002092|positive regulation of receptor internalization, GO:0002281|macrophage activation involved in immune response, GO:0002283|neutrophil activation involved in immune respon…	GO:0000166|nucleotide binding, GO:0004672|protein kinase activity, GO:0005524|ATP binding, GO:0016740|transferase activity, GO:0016301|kinase activity, GO:0004713|protein tyrosine kinase activity, GO:0005515|protein binding, GO:0004715|non-membrane spanning protein tyrosine kinase activity, GO:0019901|protein kinase binding, GO:0019902|phosphatase binding, GO:0035325|Toll-like receptor binding, G…	GO:0005737|cytoplasm, GO:0016020|membrane, GO:0005829|cytosol, GO:0005886|plasma membrane, GO:0019815|B cell receptor complex, GO:0032009|early phagosome, GO:0032991|protein-containing complex, GO:0005634|nucleus, GO:0042101|T cell receptor complex
GATA1		oncogene, TSG	ENSG00000102145	GO:0045944|positive regulation of transcription by RNA polymerase II, GO:0006355|regulation of transcription, DNA-templated, GO:0045893|positive regulation of transcription, DNA-templated, GO:0000122|negative regulation of transcription by RNA polymerase II, GO:0043066|negative regulation of apoptotic process, GO:0030218|erythrocyte differentiation, GO:0030219|megakaryocyte differentiation, GO:00…	GO:0008270|zinc ion binding, GO:0046872|metal ion binding, GO:0003677|DNA binding, GO:0003700|DNA-binding transcription factor activity, GO:0031490|chromatin DNA binding, GO:0043565|sequence-specific DNA binding, GO:0005515|protein binding, GO:0000981|DNA-binding transcription factor activity, RNA polymerase II-specific, GO:0000978|RNA polymerase II proximal promoter sequence-specific DNA binding…	GO:0005634|nucleus, GO:0005654|nucleoplasm, GO:0005667|transcription factor complex, GO:0017053|transcriptional repressor complex, GO:0032993|protein-DNA complex
SSX1	Oncogene	oncogene, fusion	ENSG00000126752	GO:0006355|regulation of transcription, DNA-templated, GO:1903507|negative regulation of nucleic acid-templated transcription	GO:0003676|nucleic acid binding, GO:0005515|protein binding, GO:0003714|transcription corepressor activity	GO:0005634|nucleus
MLLT10	Oncogene	oncogene, fusion	ENSG00000078403	GO:0045944|positive regulation of transcription by RNA polymerase II	GO:0046872|metal ion binding, GO:0003677|DNA binding, GO:0005515|protein binding, GO:0003682|chromatin binding, GO:0042393|histone binding, GO:0003700|DNA-binding transcription factor activity, GO:0031491|nucleosome binding	GO:0005634|nucleus, GO:0005829|cytosol, GO:0005654|nucleoplasm, GO:0032991|protein-containing complex
RBM10	TSG	TSG	ENSG00000182872	GO:0006397|mRNA processing, GO:0008380|RNA splicing, GO:0042981|regulation of apoptotic process, GO:0000381|regulation of alternative mRNA splicing, via spliceosome, GO:0008150|biological_process, GO:0000122|negative regulation of transcription by RNA polymerase II, GO:0008285|negative regulation of cell proliferation, GO:0034391|regulation of smooth muscle cell apoptotic process, GO:0034393|posi…	GO:0003676|nucleic acid binding, GO:0003723|RNA binding, GO:0046872|metal ion binding, GO:0005515|protein binding, GO:0042802|identical protein binding, GO:0035198|miRNA binding	GO:0005634|nucleus, GO:0016607|nuclear speck, GO:0032991|protein-containing complex
PSIP1	Oncogene	oncogene, fusion	ENSG00000164985	GO:0000395|mRNA 5'-splice site recognition, GO:0016032|viral process, GO:0006979|response to oxidative stress, GO:0009408|response to heat, GO:0051169|nuclear transport, GO:0075713|establishment of integrated proviral latency	GO:0003723|RNA binding, GO:0003677|DNA binding, GO:0005515|protein binding, GO:0097100|supercoiled DNA binding	GO:0005634|nucleus, GO:0005654|nucleoplasm, GO:0005829|cytosol, GO:0035327|transcriptionally active chromatin
IRF4		oncogene, TSG, fusion	ENSG00000137265	GO:0006355|regulation of transcription, DNA-templated, GO:0045893|positive regulation of transcription, DNA-templated, GO:0018022|peptidyl-lysine methylation, GO:0045944|positive regulation of transcription by RNA polymerase II, GO:0019221|cytokine-mediated signaling pathway, GO:0042110|T cell activation, GO:0120162|positive regulation of cold-induced thermogenesis, GO:0060333|interferon-gamma-me…	GO:0003677|DNA binding, GO:0003700|DNA-binding transcription factor activity, GO:0005515|protein binding, GO:0044212|transcription regulatory region DNA binding, GO:0043565|sequence-specific DNA binding, GO:0000981|DNA-binding transcription factor activity, RNA polymerase II-specific, GO:0000978|RNA polymerase II proximal promoter sequence-specific DNA binding, GO:0001228|DNA-binding transcriptio…	GO:0005634|nucleus, GO:0016020|membrane, GO:0005654|nucleoplasm, GO:0005829|cytosol, GO:0000788|nuclear nucleosome
P2RY8	Oncogene	oncogene, fusion	ENSG00000182162	GO:0007186|G protein-coupled receptor signaling pathway, GO:0007165|signal transduction, GO:0035589|G protein-coupled purinergic nucleotide receptor signaling pathway, GO:0035025|positive regulation of Rho protein signal transduction, GO:0051482|positive regulation of cytosolic calcium ion concentration involved in phospholipase C-activating G protein-coupled signaling pathway	GO:0004930|G protein-coupled receptor activity, GO:0045028|G protein-coupled purinergic nucleotide receptor activity	GO:0016020|membrane, GO:0016021|integral component of membrane, GO:0005886|plasma membrane, GO:0005887|integral component of plasma membrane
CD274	TSG	TSG, fusion	ENSG00000120217	GO:0007165|signal transduction, GO:0006955|immune response, GO:0002376|immune system process, GO:0007166|cell surface receptor signaling pathway, GO:0031295|T cell costimulation, GO:0042102|positive regulation of T cell proliferation, GO:0042130|negative regulation of T cell proliferation, GO:0071222|cellular response to lipopolysaccharide, GO:2001181|positive regulation of interleukin-10 secreti…	GO:0005515|protein binding	GO:0016020|membrane, GO:0016021|integral component of membrane, GO:0005886|plasma membrane, GO:0009897|external side of plasma membrane, GO:0009986|cell surface, GO:0005768|endosome, GO:0070062|extracellular exosome, GO:0031901|early endosome membrane, GO:0012505|endomembrane system, GO:0055038|recycling endosome membrane
SLC34A2	TSG	TSG, fusion	ENSG00000157765	GO:0006811|ion transport, GO:0006814|sodium ion transport, GO:0035725|sodium ion transmembrane transport, GO:0055085|transmembrane transport, GO:0044341|sodium-dependent phosphate transport, GO:0044267|cellular protein metabolic process, GO:0006817|phosphate ion transport, GO:0043627|response to estrogen, GO:0030643|cellular phosphate ion homeostasis, GO:0001701|in utero embryonic development	GO:0015293|symporter activity, GO:0015321|sodium-dependent phosphate transmembrane transporter activity, GO:0042301|phosphate ion binding, GO:0005436|sodium:phosphate symporter activity, GO:0031402|sodium ion binding	GO:0016020|membrane, GO:0016021|integral component of membrane, GO:0005886|plasma membrane, GO:0005887|integral component of plasma membrane, GO:0016324|apical plasma membrane, GO:0031982|vesicle, GO:0031526|brush border membrane, GO:0005903|brush border
OLIG2	Oncogene	oncogene, fusion	ENSG00000205927	GO:0006355|regulation of transcription, DNA-templated, GO:0030182|neuron differentiation, GO:0007275|multicellular organism development, GO:0042552|myelination, GO:0021778|oligodendrocyte cell fate specification, GO:0048709|oligodendrocyte differentiation, GO:0000122|negative regulation of transcription by RNA polymerase II, GO:0007399|nervous system development, GO:0021522|spinal cord motor neur…	GO:0046983|protein dimerization activity, GO:0003677|DNA binding, GO:0003700|DNA-binding transcription factor activity, GO:0000981|DNA-binding transcription factor activity, RNA polymerase II-specific, GO:0042803|protein homodimerization activity, GO:0071837|HMG box domain binding	GO:0005634|nucleus, GO:0005737|cytoplasm
AKT2	Oncogene	oncogene	ENSG00000105221	GO:0046326|positive regulation of glucose import, GO:0030335|positive regulation of cell migration, GO:0032869|cellular response to insulin stimulus, GO:0006468|protein phosphorylation, GO:0016310|phosphorylation, GO:0007165|signal transduction, GO:0006915|apoptotic process, GO:0005975|carbohydrate metabolic process, GO:0007275|multicellular organism development, GO:0008643|carbohydrate transport…	GO:0046872|metal ion binding, GO:0000166|nucleotide binding, GO:0004672|protein kinase activity, GO:0004674|protein serine/threonine kinase activity, GO:0005524|ATP binding, GO:0016740|transferase activity, GO:0016301|kinase activity, GO:0005515|protein binding	GO:0005634|nucleus, GO:0005737|cytoplasm, GO:0016020|membrane, GO:0043231|intracellular membrane-bounded organelle, GO:0005829|cytosol, GO:0005886|plasma membrane, GO:0005768|endosome, GO:0005654|nucleoplasm, GO:0005769|early endosome, GO:0005938|cell cortex, GO:0032587|ruffle membrane, GO:0032991|protein-containing complex
ZBTB16	TSG	TSG, fusion	ENSG00000109906	GO:0016567|protein ubiquitination, GO:0006915|apoptotic process, GO:0001501|skeletal system development, GO:0001823|mesonephros development, GO:0006355|regulation of transcription, DNA-templated, GO:0007417|central nervous system development, GO:0008285|negative regulation of cell proliferation, GO:0009880|embryonic pattern specification, GO:0009952|anterior/posterior pattern specification, GO:00…	GO:0003676|nucleic acid binding, GO:0046872|metal ion binding, GO:0003677|DNA binding, GO:0042803|protein homodimerization activity, GO:0005515|protein binding, GO:0003690|double-stranded DNA binding, GO:0003700|DNA-binding transcription factor activity, GO:0008022|protein C-terminus binding, GO:0019904|protein domain specific binding, GO:0042802|identical protein binding, GO:0043565|sequence-spe…	GO:0005634|nucleus, GO:0016607|nuclear speck, GO:0005829|cytosol, GO:0005886|plasma membrane, GO:0032991|protein-containing complex, GO:0005654|nucleoplasm, GO:0016605|PML body, GO:0016604|nuclear body, GO:0017053|transcriptional repressor complex
KEAP1	TSG	TSG	ENSG00000079999	GO:0016567|protein ubiquitination, GO:0001701|in utero embryonic development, GO:0006355|regulation of transcription, DNA-templated, GO:0045604|regulation of epidermal cell differentiation, GO:0071353|cellular response to interleukin-4, GO:0016579|protein deubiquitination, GO:0043687|post-translational protein modification, GO:0016032|viral process, GO:0010499|proteasomal ubiquitin-independent pr…	GO:0008134|transcription factor binding, GO:0005515|protein binding, GO:0042802|identical protein binding, GO:0042803|protein homodimerization activity, GO:0097718|disordered domain specific binding	GO:0005634|nucleus, GO:0005737|cytoplasm, GO:0005829|cytosol, GO:0005654|nucleoplasm, GO:0005815|microtubule organizing center, GO:0005783|endoplasmic reticulum, GO:0005884|actin filament, GO:0031463|Cul3-RING ubiquitin ligase complex, GO:0032991|protein-containing complex, GO:0030496|midbody
RARA	Oncogene	oncogene, fusion	ENSG00000131759	GO:0006355|regulation of transcription, DNA-templated, GO:0043401|steroid hormone mediated signaling pathway, GO:0045893|positive regulation of transcription, DNA-templated, GO:0000122|negative regulation of transcription by RNA polymerase II, GO:0030154|cell differentiation, GO:0045944|positive regulation of transcription by RNA polymerase II, GO:0060349|bone morphogenesis, GO:0009755|hormone-me…	GO:0008270|zinc ion binding, GO:0046872|metal ion binding, GO:0003677|DNA binding, GO:0003700|DNA-binding transcription factor activity, GO:0031490|chromatin DNA binding, GO:0043565|sequence-specific DNA binding, GO:0005515|protein binding, GO:0003707|steroid hormone receptor activity, GO:0003713|transcription coactivator activity, GO:0000977|RNA polymerase II regulatory region sequence-specific …	GO:0005634|nucleus, GO:0005737|cytoplasm, GO:0005829|cytosol, GO:0015629|actin cytoskeleton, GO:0005654|nucleoplasm, GO:0090575|RNA polymerase II transcription factor complex, GO:0009986|cell surface, GO:0000790|nuclear chromatin, GO:0030425|dendrite, GO:0043005|neuron projection, GO:0048471|perinuclear region of cytoplasm
PBRM1	TSG	TSG	ENSG00000163939	GO:0006325|chromatin organization, GO:0006338|chromatin remodeling, GO:0043044|ATP-dependent chromatin remodeling, GO:0008285|negative regulation of cell proliferation, GO:0006368|transcription elongation from RNA polymerase II promoter, GO:0000278|mitotic cell cycle, GO:0006337|nucleosome disassembly	GO:0003677|DNA binding, GO:0005515|protein binding, GO:0003682|chromatin binding, GO:0015616|DNA translocase activity	GO:0005634|nucleus, GO:0005654|nucleoplasm, GO:0016586|RSC-type complex, GO:0000228|nuclear chromosome
KTN1		fusion	ENSG00000126777	GO:0007018|microtubule-based movement, GO:0015031|protein transport, GO:0044267|cellular protein metabolic process, GO:0043687|post-translational protein modification	GO:0019894|kinesin binding, GO:0003723|RNA binding, GO:0005515|protein binding, GO:0045296|cadherin binding	GO:0016020|membrane, GO:0016021|integral component of membrane, GO:0030176|integral component of endoplasmic reticulum membrane, GO:0005783|endoplasmic reticulum, GO:0005789|endoplasmic reticulum membrane, GO:0005887|integral component of plasma membrane, GO:0005788|endoplasmic reticulum lumen
USP8	Oncogene	oncogene	ENSG00000138592	GO:0016579|protein deubiquitination, GO:0006508|proteolysis, GO:0007049|cell cycle, GO:0006511|ubiquitin-dependent protein catabolic process, GO:0007032|endosome organization, GO:0070536|protein K63-linked deubiquitination, GO:0071108|protein K48-linked deubiquitination, GO:0031647|regulation of protein stability, GO:0008283|cell proliferation, GO:0032880|regulation of protein localization, GO:00…	GO:0016787|hydrolase activity, GO:0005515|protein binding, GO:0008233|peptidase activity, GO:0008234|cysteine-type peptidase activity, GO:0036459|thiol-dependent ubiquitinyl hydrolase activity, GO:0004843|thiol-dependent ubiquitin-specific protease activity, GO:0045296|cadherin binding, GO:0017124|SH3 domain binding, GO:0004197|cysteine-type endopeptidase activity	GO:0005634|nucleus, GO:0005737|cytoplasm, GO:0016020|membrane, GO:0005829|cytosol, GO:0005886|plasma membrane, GO:0005768|endosome, GO:0005769|early endosome, GO:0010008|endosome membrane, GO:0014069|postsynaptic density, GO:0030496|midbody, GO:0043197|dendritic spine, GO:0019897|extrinsic component of plasma membrane, GO:0031313|extrinsic component of endosome membrane
CARD11	Oncogene	oncogene	ENSG00000198286	GO:0042981|regulation of apoptotic process, GO:0002377|immunoglobulin production, GO:0007165|signal transduction, GO:0030183|B cell differentiation, GO:0030890|positive regulation of B cell proliferation, GO:0042100|B cell proliferation, GO:0042102|positive regulation of T cell proliferation, GO:0042110|T cell activation, GO:0043123|positive regulation of I-kappaB kinase/NF-kappaB signaling, GO:0…	GO:0005515|protein binding, GO:0050700|CARD domain binding, GO:0004385|guanylate kinase activity	GO:0005737|cytoplasm, GO:0016020|membrane, GO:0005886|plasma membrane, GO:0045121|membrane raft, GO:0001772|immunological synapse, GO:0005829|cytosol, GO:0070062|extracellular exosome, GO:0032449|CBM complex
DEK	Oncogene	oncogene, fusion	ENSG00000124795	GO:0006325|chromatin organization, GO:0045815|positive regulation of gene expression, epigenetic, GO:0007165|signal transduction, GO:0006366|transcription by RNA polymerase II, GO:0006357|regulation of transcription by RNA polymerase II, GO:0019079|viral genome replication, GO:2000779|regulation of double-strand break repair, GO:2001032|regulation of double-strand break repair via nonhomologous e…	GO:0003723|RNA binding, GO:0003677|DNA binding, GO:0042393|histone binding	GO:0005634|nucleus, GO:0005654|nucleoplasm, GO:0043292|contractile fiber
BCOR	TSG	TSG, fusion	ENSG00000183337	GO:0006325|chromatin organization, GO:0000122|negative regulation of transcription by RNA polymerase II, GO:0007507|heart development, GO:0045892|negative regulation of transcription, DNA-templated, GO:0060021|roof of mouth development, GO:0051572|negative regulation of histone H3-K4 methylation, GO:0035518|histone H2A monoubiquitination, GO:0030502|negative regulation of bone mineralization, GO:…	GO:0005515|protein binding, GO:0004842|ubiquitin-protein transferase activity, GO:0003714|transcription corepressor activity, GO:0008134|transcription factor binding, GO:0044212|transcription regulatory region DNA binding, GO:0042826|histone deacetylase binding, GO:0031072|heat shock protein binding, GO:0000977|RNA polymerase II regulatory region sequence-specific DNA binding	GO:0005634|nucleus, GO:0140261|BCOR complex
PDCD1LG2	Oncogene	oncogene, fusion	ENSG00000197646	GO:0006955|immune response, GO:0007165|signal transduction, GO:0007166|cell surface receptor signaling pathway, GO:0031295|T cell costimulation, GO:0042102|positive regulation of T cell proliferation, GO:0042130|negative regulation of T cell proliferation, GO:0071222|cellular response to lipopolysaccharide, GO:0032689|negative regulation of interferon-gamma production, GO:0046007|negative regulat…	GO:0005515|protein binding, GO:0003674|molecular_function	GO:0016020|membrane, GO:0016021|integral component of membrane, GO:0005886|plasma membrane, GO:0005576|extracellular region, GO:0009897|external side of plasma membrane, GO:0009986|cell surface, GO:0012505|endomembrane system
MET	Oncogene	oncogene	ENSG00000105976	GO:0045944|positive regulation of transcription by RNA polymerase II, GO:1901299|negative regulation of hydrogen peroxide-mediated programmed cell death, GO:0006468|protein phosphorylation, GO:0016310|phosphorylation, GO:0007169|transmembrane receptor protein tyrosine kinase signaling pathway, GO:0018108|peptidyl-tyrosine phosphorylation, GO:0046854|phosphatidylinositol phosphorylation, GO:003018…	GO:0000166|nucleotide binding, GO:0004672|protein kinase activity, GO:0005524|ATP binding, GO:0016740|transferase activity, GO:0016301|kinase activity, GO:0004713|protein tyrosine kinase activity, GO:0005515|protein binding, GO:0004714|transmembrane receptor protein tyrosine kinase activity, GO:0042802|identical protein binding, GO:0017147|Wnt-protein binding, GO:0019903|protein phosphatase bindi…	GO:0016020|membrane, GO:0016021|integral component of membrane, GO:0005576|extracellular region, GO:0009986|cell surface, GO:0005886|plasma membrane, GO:0005887|integral component of plasma membrane, GO:0043235|receptor complex, GO:0009925|basal plasma membrane
SMAD4	TSG	TSG	ENSG00000141646	GO:0006355|regulation of transcription, DNA-templated, GO:0007179|transforming growth factor beta receptor signaling pathway, GO:0070373|negative regulation of ERK1 and ERK2 cascade, GO:0010718|positive regulation of epithelial to mesenchymal transition, GO:0045944|positive regulation of transcription by RNA polymerase II, GO:0010614|negative regulation of cardiac muscle hypertrophy, GO:0060412|v…	GO:0003700|DNA-binding transcription factor activity, GO:0044212|transcription regulatory region DNA binding, GO:0046872|metal ion binding, GO:0003677|DNA binding, GO:0005515|protein binding, GO:0042802|identical protein binding, GO:0000981|DNA-binding transcription factor activity, RNA polymerase II-specific, GO:0000978|RNA polymerase II proximal promoter sequence-specific DNA binding, GO:000098…	GO:0005634|nucleus, GO:0005667|transcription factor complex, GO:0005737|cytoplasm, GO:0005813|centrosome, GO:0005829|cytosol, GO:0005654|nucleoplasm, GO:0000790|nuclear chromatin, GO:0032444|activin responsive factor complex, GO:0071141|SMAD protein complex, GO:0090575|RNA polymerase II transcription factor complex
FBXO11	TSG	TSG	ENSG00000138081	GO:0016567|protein ubiquitination, GO:0006511|ubiquitin-dependent protein catabolic process, GO:0043687|post-translational protein modification, GO:0000209|protein polyubiquitination, GO:0006464|cellular protein modification process, GO:0035246|peptidyl-arginine N-methylation, GO:0007605|sensory perception of sound	GO:0008270|zinc ion binding, GO:0046872|metal ion binding, GO:0005515|protein binding, GO:0004842|ubiquitin-protein transferase activity, GO:0016274|protein-arginine N-methyltransferase activity	GO:0000151|ubiquitin ligase complex, GO:0005634|nucleus, GO:0005730|nucleolus, GO:0005829|cytosol, GO:0005694|chromosome, GO:0005737|cytoplasm
SMAD2	TSG	TSG	ENSG00000175387	GO:0007179|transforming growth factor beta receptor signaling pathway, GO:0010718|positive regulation of epithelial to mesenchymal transition, GO:0030513|positive regulation of BMP signaling pathway, GO:0045893|positive regulation of transcription, DNA-templated, GO:0006355|regulation of transcription, DNA-templated, GO:0045944|positive regulation of transcription by RNA polymerase II, GO:0016579…	GO:0046872|metal ion binding, GO:0003677|DNA binding, GO:0003700|DNA-binding transcription factor activity, GO:0005515|protein binding, GO:0000981|DNA-binding transcription factor activity, RNA polymerase II-specific, GO:0000978|RNA polymerase II proximal promoter sequence-specific DNA binding, GO:0001228|DNA-binding transcription activator activity, RNA polymerase II-specific, GO:0019902|phospha…	GO:0005737|cytoplasm, GO:0005634|nucleus, GO:0005667|transcription factor complex, GO:0005654|nucleoplasm, GO:0005829|cytosol, GO:0000790|nuclear chromatin, GO:0032991|protein-containing complex, GO:0032444|activin responsive factor complex, GO:0071141|SMAD protein complex, GO:0071144|heteromeric SMAD protein complex, GO:0016020|membrane, GO:0016021|integral component of membrane
ACVR2A	TSG	TSG	ENSG00000121989	GO:0045944|positive regulation of transcription by RNA polymerase II, GO:0030509|BMP signaling pathway, GO:0045669|positive regulation of osteoblast differentiation, GO:0006468|protein phosphorylation, GO:0016310|phosphorylation, GO:0007178|transmembrane receptor protein serine/threonine kinase signaling pathway, GO:0007389|pattern specification process, GO:0007179|transforming growth factor beta…	GO:0046872|metal ion binding, GO:0000166|nucleotide binding, GO:0004672|protein kinase activity, GO:0004674|protein serine/threonine kinase activity, GO:0005524|ATP binding, GO:0016740|transferase activity, GO:0016301|kinase activity, GO:0004675|transmembrane receptor protein serine/threonine kinase activity, GO:0005515|protein binding, GO:0005024|transforming growth factor beta-activated recepto…	GO:0016020|membrane, GO:0016021|integral component of membrane, GO:0005886|plasma membrane, GO:0005887|integral component of plasma membrane, GO:0043235|receptor complex, GO:0005737|cytoplasm, GO:0034673|inhibin-betaglycan-ActRII complex, GO:0009986|cell surface, GO:0048179|activin receptor complex
PTPN13	TSG	TSG	ENSG00000163629	GO:0006470|protein dephosphorylation, GO:0016311|dephosphorylation, GO:0035335|peptidyl-tyrosine dephosphorylation, GO:0006661|phosphatidylinositol biosynthetic process, GO:0014066|regulation of phosphatidylinositol 3-kinase signaling, GO:0071345|cellular response to cytokine stimulus, GO:0070830|bicellular tight junction assembly	GO:0016787|hydrolase activity, GO:0004721|phosphoprotein phosphatase activity, GO:0005515|protein binding, GO:0004725|protein tyrosine phosphatase activity, GO:0016791|phosphatase activity, GO:0036312|phosphatidylinositol 3-kinase regulatory subunit binding	GO:0005634|nucleus, GO:0005737|cytoplasm, GO:0005886|plasma membrane, GO:0005856|cytoskeleton, GO:0042995|cell projection, GO:0005654|nucleoplasm, GO:0030027|lamellipodium, GO:0070062|extracellular exosome, GO:0043005|neuron projection, GO:0044297|cell body
NDRG1	TSG	TSG, fusion	ENSG00000104419	GO:0007165|signal transduction, GO:0042127|regulation of cell proliferation, GO:0032287|peripheral nervous system myelin maintenance, GO:0045576|mast cell activation, GO:0042981|regulation of apoptotic process, GO:0030330|DNA damage response, signal transduction by p53 class mediator, GO:0071456|cellular response to hypoxia, GO:0010038|response to metal ion, GO:0008285|negative regulation of cell…	GO:0005515|protein binding, GO:0008017|microtubule binding, GO:0045296|cadherin binding, GO:0017137|Rab GTPase binding, GO:0043015|gamma-tubulin binding	GO:0005634|nucleus, GO:0005737|cytoplasm, GO:0016020|membrane, GO:0005829|cytosol, GO:0005886|plasma membrane, GO:0015630|microtubule cytoskeleton, GO:0005856|cytoskeleton, GO:0048471|perinuclear region of cytoplasm, GO:0005874|microtubule, GO:0005813|centrosome, GO:0005815|microtubule organizing center, GO:0070062|extracellular exosome, GO:0055038|recycling endosome membrane, GO:0005913|cell-cel…
RHOA		oncogene, TSG	ENSG00000067560	GO:0071345|cellular response to cytokine stimulus, GO:0051301|cell division, GO:0007264|small GTPase mediated signal transduction, GO:0044319|wound healing, spreading of cells, GO:1902766|skeletal muscle satellite cell migration, GO:0007049|cell cycle, GO:0000902|cell morphogenesis, GO:0001666|response to hypoxia, GO:0001998|angiotensin-mediated vasoconstriction involved in regulation of systemic…	GO:0000166|nucleotide binding, GO:0003924|GTPase activity, GO:0005525|GTP binding, GO:0005515|protein binding, GO:0019003|GDP binding, GO:0019904|protein domain specific binding, GO:0051022|Rho GDP-dissociation inhibitor binding, GO:0019901|protein kinase binding, GO:0017022|myosin binding	GO:0005737|cytoplasm, GO:0016020|membrane, GO:0005829|cytosol, GO:0005886|plasma membrane, GO:0005856|cytoskeleton, GO:0042995|cell projection, GO:0005634|nucleus, GO:0030027|lamellipodium, GO:0030424|axon, GO:0032587|ruffle membrane, GO:0005925|focal adhesion, GO:0030496|midbody, GO:0043231|intracellular membrane-bounded organelle, GO:0005789|endoplasmic reticulum membrane, GO:0031234|extrinsic …
CNBP	TSG	TSG, fusion	ENSG00000169714	GO:0045893|positive regulation of transcription, DNA-templated, GO:0000122|negative regulation of transcription by RNA polymerase II, GO:0045944|positive regulation of transcription by RNA polymerase II, GO:0008284|positive regulation of cell proliferation, GO:0006355|regulation of transcription, DNA-templated, GO:0006695|cholesterol biosynthetic process	GO:0003676|nucleic acid binding, GO:0003723|RNA binding, GO:0008270|zinc ion binding, GO:0046872|metal ion binding, GO:0003677|DNA binding, GO:0005515|protein binding, GO:0001227|DNA-binding transcription repressor activity, RNA polymerase II-specific, GO:0003700|DNA-binding transcription factor activity, GO:0000977|RNA polymerase II regulatory region sequence-specific DNA binding	GO:0005634|nucleus, GO:0005737|cytoplasm, GO:0005783|endoplasmic reticulum, GO:0005829|cytosol
CDK6	Oncogene	oncogene, fusion	ENSG00000105810	GO:0050680|negative regulation of epithelial cell proliferation, GO:0048146|positive regulation of fibroblast proliferation, GO:0045668|negative regulation of osteoblast differentiation, GO:0006468|protein phosphorylation, GO:0016310|phosphorylation, GO:0051301|cell division, GO:0007049|cell cycle, GO:0030154|cell differentiation, GO:0042127|regulation of cell proliferation, GO:0008285|negative r…	GO:0000166|nucleotide binding, GO:0004672|protein kinase activity, GO:0004674|protein serine/threonine kinase activity, GO:0005524|ATP binding, GO:0016740|transferase activity, GO:0016301|kinase activity, GO:0005515|protein binding, GO:0004693|cyclin-dependent protein serine/threonine kinase activity, GO:0030332|cyclin binding, GO:0098770|FBXO family protein binding	GO:0005737|cytoplasm, GO:0005634|nucleus, GO:0005829|cytosol, GO:0005654|nucleoplasm, GO:0005856|cytoskeleton, GO:0042995|cell projection, GO:0005813|centrosome, GO:0005815|microtubule organizing center, GO:0001726|ruffle, GO:0000307|cyclin-dependent protein kinase holoenzyme complex, GO:0097132|cyclin D2-CDK6 complex
PAX8		fusion	ENSG00000125618	GO:0006355|regulation of transcription, DNA-templated, GO:0007275|multicellular organism development, GO:0030154|cell differentiation, GO:0001822|kidney development, GO:0045893|positive regulation of transcription, DNA-templated, GO:0006351|transcription, DNA-templated, GO:0038194|thyroid-stimulating hormone signaling pathway, GO:0045944|positive regulation of transcription by RNA polymerase II, …	GO:0003677|DNA binding, GO:0003700|DNA-binding transcription factor activity, GO:0005515|protein binding, GO:0000981|DNA-binding transcription factor activity, RNA polymerase II-specific, GO:0044212|transcription regulatory region DNA binding, GO:0000978|RNA polymerase II proximal promoter sequence-specific DNA binding, GO:0004996|thyroid-stimulating hormone receptor activity, GO:0001228|DNA-bind…	GO:0005634|nucleus, GO:0005654|nucleoplasm
CREB1	Oncogene	oncogene, fusion	ENSG00000118260	GO:0045944|positive regulation of transcription by RNA polymerase II, GO:0006355|regulation of transcription, DNA-templated, GO:0007623|circadian rhythm, GO:0048511|rhythmic process, GO:0030154|cell differentiation, GO:0045893|positive regulation of transcription, DNA-templated, GO:0050821|protein stabilization, GO:0016032|viral process, GO:0007165|signal transduction, GO:0006468|protein phosphor…	GO:0003677|DNA binding, GO:0003700|DNA-binding transcription factor activity, GO:0005515|protein binding, GO:0042802|identical protein binding, GO:0000981|DNA-binding transcription factor activity, RNA polymerase II-specific, GO:0000978|RNA polymerase II proximal promoter sequence-specific DNA binding, GO:0001228|DNA-binding transcription activator activity, RNA polymerase II-specific, GO:0019899…	GO:0005634|nucleus, GO:0005654|nucleoplasm, GO:0005667|transcription factor complex, GO:0005719|nuclear euchromatin, GO:1990589|ATF4-CREB1 transcription factor complex, GO:0000785|chromatin, GO:0000790|nuclear chromatin, GO:0005739|mitochondrion, GO:0005759|mitochondrial matrix, GO:0030424|axon
ETV5	Oncogene	oncogene, fusion	ENSG00000244405	GO:0006355|regulation of transcription, DNA-templated, GO:0030154|cell differentiation, GO:0006357|regulation of transcription by RNA polymerase II, GO:0045944|positive regulation of transcription by RNA polymerase II, GO:0034599|cellular response to oxidative stress, GO:0007274|neuromuscular synaptic transmission, GO:0007626|locomotory behavior, GO:0045666|positive regulation of neuron different…	GO:0003677|DNA binding, GO:0003700|DNA-binding transcription factor activity, GO:0043565|sequence-specific DNA binding, GO:0000981|DNA-binding transcription factor activity, RNA polymerase II-specific, GO:0005515|protein binding, GO:0001228|DNA-binding transcription activator activity, RNA polymerase II-specific, GO:0044212|transcription regulatory region DNA binding, GO:0000977|RNA polymerase II…	GO:0005634|nucleus, GO:0005654|nucleoplasm, GO:0005886|plasma membrane
RUNX1		oncogene, TSG, fusion	ENSG00000159216	GO:0045944|positive regulation of transcription by RNA polymerase II, GO:0006355|regulation of transcription, DNA-templated, GO:0045893|positive regulation of transcription, DNA-templated, GO:0030182|neuron differentiation, GO:0000122|negative regulation of transcription by RNA polymerase II, GO:2000810|regulation of bicellular tight junction assembly, GO:0030097|hemopoiesis, GO:0045766|positive …	GO:0005524|ATP binding, GO:0003677|DNA binding, GO:0003700|DNA-binding transcription factor activity, GO:0005515|protein binding, GO:0000981|DNA-binding transcription factor activity, RNA polymerase II-specific, GO:0001228|DNA-binding transcription activator activity, RNA polymerase II-specific, GO:0044212|transcription regulatory region DNA binding, GO:0000978|RNA polymerase II proximal promoter…	GO:0005634|nucleus, GO:0043231|intracellular membrane-bounded organelle, GO:0005829|cytosol, GO:0005654|nucleoplasm, GO:0016513|core-binding factor complex
TCF12		fusion	ENSG00000140262	GO:0007275|multicellular organism development, GO:0010628|positive regulation of gene expression, GO:0045666|positive regulation of neuron differentiation, GO:0045893|positive regulation of transcription, DNA-templated, GO:0045944|positive regulation of transcription by RNA polymerase II, GO:0030154|cell differentiation, GO:0007399|nervous system development, GO:0006955|immune response, GO:000635…	GO:0044212|transcription regulatory region DNA binding, GO:0046983|protein dimerization activity, GO:0003677|DNA binding, GO:0005515|protein binding, GO:0035497|cAMP response element binding, GO:0046982|protein heterodimerization activity, GO:0070888|E-box binding, GO:0071837|HMG box domain binding, GO:0000978|RNA polymerase II proximal promoter sequence-specific DNA binding, GO:0003700|DNA-bindi…	GO:0005737|cytoplasm, GO:0005634|nucleus, GO:0016607|nuclear speck, GO:0043231|intracellular membrane-bounded organelle, GO:0005654|nucleoplasm, GO:0005667|transcription factor complex, GO:0000790|nuclear chromatin, GO:0090575|RNA polymerase II transcription factor complex
NSD1		fusion	ENSG00000165671	GO:0032259|methylation, GO:0006325|chromatin organization, GO:0045893|positive regulation of transcription, DNA-templated, GO:0006355|regulation of transcription, DNA-templated, GO:0034968|histone lysine methylation, GO:0000122|negative regulation of transcription by RNA polymerase II, GO:0016571|histone methylation, GO:0000414|regulation of histone H3-K36 methylation, GO:0010452|histone H3-K36 m…	GO:0046872|metal ion binding, GO:0008168|methyltransferase activity, GO:0016740|transferase activity, GO:0008270|zinc ion binding, GO:0005515|protein binding, GO:0018024|histone-lysine N-methyltransferase activity, GO:0046975|histone methyltransferase activity (H3-K36 specific), GO:0042799|histone methyltransferase activity (H4-K20 specific), GO:0003714|transcription corepressor activity, GO:0030…	GO:0005634|nucleus, GO:0005694|chromosome, GO:0005654|nucleoplasm, GO:0000785|chromatin
FGFR3	Oncogene	oncogene, fusion	ENSG00000068078	GO:0006468|protein phosphorylation, GO:0016310|phosphorylation, GO:0008284|positive regulation of cell proliferation, GO:0006915|apoptotic process, GO:0036092|phosphatidylinositol-3-phosphate biosynthetic process, GO:0046854|phosphatidylinositol phosphorylation, GO:0008543|fibroblast growth factor receptor signaling pathway, GO:0007169|transmembrane receptor protein tyrosine kinase signaling path…	GO:0000166|nucleotide binding, GO:0004672|protein kinase activity, GO:0005524|ATP binding, GO:0016740|transferase activity, GO:0016301|kinase activity, GO:0004713|protein tyrosine kinase activity, GO:0005515|protein binding, GO:0004714|transmembrane receptor protein tyrosine kinase activity, GO:0042802|identical protein binding, GO:0005007|fibroblast growth factor-activated receptor activity, GO:…	GO:0016020|membrane, GO:0016021|integral component of membrane, GO:0005783|endoplasmic reticulum, GO:0005794|Golgi apparatus, GO:0005886|plasma membrane, GO:0005576|extracellular region, GO:0031410|cytoplasmic vesicle, GO:0005925|focal adhesion, GO:0005887|integral component of plasma membrane, GO:0043235|receptor complex, GO:0030133|transport vesicle, GO:0005634|nucleus, GO:0005737|cytoplasm, GO…
FAT1	TSG	TSG	ENSG00000083857	GO:0007155|cell adhesion, GO:0007156|homophilic cell adhesion via plasma membrane adhesion molecules, GO:0007015|actin filament organization, GO:0016477|cell migration, GO:0007267|cell-cell signaling, GO:0009653|anatomical structure morphogenesis, GO:0098609|cell-cell adhesion, GO:0007163|establishment or maintenance of cell polarity, GO:0003382|epithelial cell morphogenesis, GO:0045197|establish…	GO:0005509|calcium ion binding, GO:0005515|protein binding	GO:0005634|nucleus, GO:0005737|cytoplasm, GO:0016020|membrane, GO:0016021|integral component of membrane, GO:0005886|plasma membrane, GO:0048471|perinuclear region of cytoplasm, GO:0005925|focal adhesion, GO:0070062|extracellular exosome, GO:0005887|integral component of plasma membrane, GO:0005911|cell-cell junction, GO:0016324|apical plasma membrane, GO:0030027|lamellipodium, GO:0030054|cell ju…
PTPRC	TSG	TSG	ENSG00000081237	GO:0035335|peptidyl-tyrosine dephosphorylation, GO:0050852|T cell receptor signaling pathway, GO:0043410|positive regulation of MAPK cascade, GO:1903979|negative regulation of microglial cell activation, GO:0006470|protein dephosphorylation, GO:0016311|dephosphorylation, GO:0051607|defense response to virus, GO:0042102|positive regulation of T cell proliferation, GO:0001960|negative regulation of…	GO:0004725|protein tyrosine phosphatase activity, GO:0016787|hydrolase activity, GO:0004721|phosphoprotein phosphatase activity, GO:0005515|protein binding, GO:0016791|phosphatase activity, GO:0019901|protein kinase binding, GO:0005102|signaling receptor binding, GO:0005001|transmembrane receptor protein tyrosine phosphatase activity, GO:0042803|protein homodimerization activity, GO:0030506|ankyr…	GO:0005886|plasma membrane, GO:0016020|membrane, GO:0016021|integral component of membrane, GO:0045121|membrane raft, GO:0009986|cell surface, GO:0005925|focal adhesion, GO:0005887|integral component of plasma membrane, GO:0070062|extracellular exosome, GO:0030667|secretory granule membrane, GO:0009897|external side of plasma membrane, GO:0009898|cytoplasmic side of plasma membrane, GO:0032059|bl…
TP53		oncogene, TSG, fusion	ENSG00000141510	GO:0006355|regulation of transcription, DNA-templated, GO:0006915|apoptotic process, GO:0007049|cell cycle, GO:0051262|protein tetramerization, GO:0010628|positive regulation of gene expression, GO:0008285|negative regulation of cell proliferation, GO:0045944|positive regulation of transcription by RNA polymerase II, GO:0045893|positive regulation of transcription, DNA-templated, GO:0045899|posit…	GO:0046872|metal ion binding, GO:0003677|DNA binding, GO:0003700|DNA-binding transcription factor activity, GO:0044212|transcription regulatory region DNA binding, GO:0005524|ATP binding, GO:0008270|zinc ion binding, GO:0005515|protein binding, GO:0042802|identical protein binding, GO:0000981|DNA-binding transcription factor activity, RNA polymerase II-specific, GO:0019901|protein kinase binding,…	GO:0005634|nucleus, GO:0005737|cytoplasm, GO:0016020|membrane, GO:0016021|integral component of membrane, GO:0005654|nucleoplasm, GO:0005783|endoplasmic reticulum, GO:0005829|cytosol, GO:0005739|mitochondrion, GO:0005759|mitochondrial matrix, GO:0005730|nucleolus, GO:0000790|nuclear chromatin, GO:0016363|nuclear matrix, GO:0032991|protein-containing complex, GO:0016605|PML body, GO:0005622|intrac…
FGFR1	Oncogene	oncogene, fusion	ENSG00000077782	GO:0043536|positive regulation of blood vessel endothelial cell migration, GO:1905564|positive regulation of vascular endothelial cell proliferation, GO:0006468|protein phosphorylation, GO:0016310|phosphorylation, GO:0008284|positive regulation of cell proliferation, GO:0036092|phosphatidylinositol-3-phosphate biosynthetic process, GO:0048015|phosphatidylinositol-mediated signaling, GO:0046854|ph…	GO:0000166|nucleotide binding, GO:0004672|protein kinase activity, GO:0005524|ATP binding, GO:0016740|transferase activity, GO:0016301|kinase activity, GO:0004713|protein tyrosine kinase activity, GO:0042803|protein homodimerization activity, GO:0005515|protein binding, GO:0004714|transmembrane receptor protein tyrosine kinase activity, GO:0042802|identical protein binding, GO:0005007|fibroblast …	GO:0005634|nucleus, GO:0005737|cytoplasm, GO:0016020|membrane, GO:0016021|integral component of membrane, GO:0005730|nucleolus, GO:0005829|cytosol, GO:0005886|plasma membrane, GO:0005576|extracellular region, GO:0031410|cytoplasmic vesicle, GO:0005887|integral component of plasma membrane, GO:0043235|receptor complex
LIFR		fusion	ENSG00000113594	GO:0008284|positive regulation of cell proliferation, GO:0007166|cell surface receptor signaling pathway, GO:0019221|cytokine-mediated signaling pathway, GO:0001959|regulation of cytokine-mediated signaling pathway, GO:0034097|response to cytokine, GO:0070120|ciliary neurotrophic factor-mediated signaling pathway, GO:0038165|oncostatin-M-mediated signaling pathway, GO:0048861|leukemia inhibitory …	GO:0005515|protein binding, GO:0004896|cytokine receptor activity, GO:0019838|growth factor binding, GO:0005127|ciliary neurotrophic factor receptor binding, GO:0019955|cytokine binding, GO:0004897|ciliary neurotrophic factor receptor activity, GO:0004923|leukemia inhibitory factor receptor activity, GO:0004924|oncostatin-M receptor activity	GO:0016020|membrane, GO:0016021|integral component of membrane, GO:0005886|plasma membrane, GO:0005576|extracellular region, GO:0009897|external side of plasma membrane, GO:0043235|receptor complex, GO:0070062|extracellular exosome, GO:0005887|integral component of plasma membrane
FGFR2	Oncogene	oncogene, fusion	ENSG00000066468	GO:0006468|protein phosphorylation, GO:0016310|phosphorylation, GO:0008284|positive regulation of cell proliferation, GO:0006915|apoptotic process, GO:0036092|phosphatidylinositol-3-phosphate biosynthetic process, GO:0030177|positive regulation of Wnt signaling pathway, GO:0060348|bone development, GO:0046854|phosphatidylinositol phosphorylation, GO:0008543|fibroblast growth factor receptor signa…	GO:0000166|nucleotide binding, GO:0004672|protein kinase activity, GO:0005524|ATP binding, GO:0016740|transferase activity, GO:0016301|kinase activity, GO:0004713|protein tyrosine kinase activity, GO:0042803|protein homodimerization activity, GO:0005515|protein binding, GO:0004714|transmembrane receptor protein tyrosine kinase activity, GO:0005007|fibroblast growth factor-activated receptor activ…	GO:0005634|nucleus, GO:0005737|cytoplasm, GO:0016020|membrane, GO:0016021|integral component of membrane, GO:0043231|intracellular membrane-bounded organelle, GO:0005654|nucleoplasm, GO:0005794|Golgi apparatus, GO:0005886|plasma membrane, GO:0005576|extracellular region, GO:0031410|cytoplasmic vesicle, GO:0009986|cell surface, GO:0005887|integral component of plasma membrane, GO:0043235|receptor …
JAK3	Oncogene	oncogene	ENSG00000105639	GO:0006468|protein phosphorylation, GO:0016310|phosphorylation, GO:0035556|intracellular signal transduction, GO:0018108|peptidyl-tyrosine phosphorylation, GO:0002376|immune system process, GO:0045087|innate immune response, GO:0002250|adaptive immune response, GO:0042102|positive regulation of T cell proliferation, GO:0019221|cytokine-mediated signaling pathway, GO:0000165|MAPK cascade, GO:00381…	GO:0000166|nucleotide binding, GO:0004672|protein kinase activity, GO:0005524|ATP binding, GO:0016740|transferase activity, GO:0016301|kinase activity, GO:0004713|protein tyrosine kinase activity, GO:0005515|protein binding, GO:0004715|non-membrane spanning protein tyrosine kinase activity, GO:0019903|protein phosphatase binding, GO:0005088|Ras guanyl-nucleotide exchange factor activity	GO:0005737|cytoplasm, GO:0016020|membrane, GO:0005856|cytoskeleton, GO:0005886|plasma membrane, GO:0005829|cytosol, GO:0012505|endomembrane system, GO:0005768|endosome
TMPRSS2		fusion	ENSG00000184012	GO:0006508|proteolysis, GO:0016540|protein autoprocessing, GO:0006898|receptor-mediated endocytosis, GO:0046598|positive regulation of viral entry into host cell	GO:0016787|hydrolase activity, GO:0008233|peptidase activity, GO:0004252|serine-type endopeptidase activity, GO:0005044|scavenger receptor activity, GO:0008236|serine-type peptidase activity, GO:0005515|protein binding	GO:0016020|membrane, GO:0016021|integral component of membrane, GO:0005886|plasma membrane, GO:0005576|extracellular region, GO:0070062|extracellular exosome, GO:0005887|integral component of plasma membrane
BRCA1	TSG	TSG	ENSG00000012048	GO:0016567|protein ubiquitination, GO:0006281|DNA repair, GO:0006974|cellular response to DNA damage stimulus, GO:0010628|positive regulation of gene expression, GO:0045766|positive regulation of angiogenesis, GO:0071158|positive regulation of cell cycle arrest, GO:0045944|positive regulation of transcription by RNA polymerase II, GO:0071356|cellular response to tumor necrosis factor, GO:0006629|…	GO:0008270|zinc ion binding, GO:0003677|DNA binding, GO:0004842|ubiquitin-protein transferase activity, GO:0044212|transcription regulatory region DNA binding, GO:0046872|metal ion binding, GO:0016740|transferase activity, GO:0005515|protein binding, GO:0003713|transcription coactivator activity, GO:0042802|identical protein binding, GO:0031625|ubiquitin protein ligase binding, GO:0019899|enzyme …	GO:0005634|nucleus, GO:0005737|cytoplasm, GO:0005694|chromosome, GO:0031436|BRCA1-BARD1 complex, GO:0005886|plasma membrane, GO:0005654|nucleoplasm, GO:0032991|protein-containing complex, GO:0000151|ubiquitin ligase complex, GO:1990904|ribonucleoprotein complex, GO:0000800|lateral element, GO:0008274|gamma-tubulin ring complex, GO:0070531|BRCA1-A complex, GO:0016020|membrane, GO:0016021|integral …
PIK3CB	Oncogene	oncogene	ENSG00000051382	GO:0016310|phosphorylation, GO:0007155|cell adhesion, GO:0007186|G protein-coupled receptor signaling pathway, GO:0006914|autophagy, GO:0046854|phosphatidylinositol phosphorylation, GO:0048015|phosphatidylinositol-mediated signaling, GO:0038095|Fc-epsilon receptor signaling pathway, GO:0038096|Fc-gamma receptor signaling pathway involved in phagocytosis, GO:0050900|leukocyte migration, GO:0050852…	GO:0000166|nucleotide binding, GO:0005524|ATP binding, GO:0016740|transferase activity, GO:0016301|kinase activity, GO:0005515|protein binding, GO:0016303|1-phosphatidylinositol-3-kinase activity, GO:0035004|phosphatidylinositol 3-kinase activity, GO:0046934|phosphatidylinositol-4,5-bisphosphate 3-kinase activity, GO:0035005|1-phosphatidylinositol-4-phosphate 3-kinase activity, GO:0043560|insulin…	GO:0005634|nucleus, GO:0005737|cytoplasm, GO:0005730|nucleolus, GO:0030496|midbody, GO:0005886|plasma membrane, GO:0016020|membrane, GO:0005829|cytosol, GO:0005942|phosphatidylinositol 3-kinase complex
RAD51B	TSG	TSG, fusion	ENSG00000182185	GO:0006281|DNA repair, GO:0000724|double-strand break repair via homologous recombination, GO:0006310|DNA recombination, GO:0006974|cellular response to DNA damage stimulus, GO:0010971|positive regulation of G2/M transition of mitotic cell cycle, GO:0007596|blood coagulation, GO:0007131|reciprocal meiotic recombination	GO:0005524|ATP binding, GO:0003677|DNA binding, GO:0008094|DNA-dependent ATPase activity, GO:0000166|nucleotide binding, GO:0005515|protein binding, GO:0003690|double-stranded DNA binding, GO:0000400|four-way junction DNA binding, GO:0003697|single-stranded DNA binding	GO:0033063|Rad51B-Rad51C-Rad51D-XRCC2 complex, GO:0005634|nucleus, GO:0005654|nucleoplasm, GO:0005657|replication fork, GO:0016020|membrane, GO:0016021|integral component of membrane
TFG		fusion	ENSG00000114354	GO:0006888|ER to Golgi vesicle-mediated transport, GO:0048208|COPII vesicle coating, GO:0043123|positive regulation of I-kappaB kinase/NF-kappaB signaling	GO:0005515|protein binding, GO:0042802|identical protein binding	GO:0005737|cytoplasm, GO:0005783|endoplasmic reticulum, GO:0000139|Golgi membrane, GO:0005829|cytosol, GO:0070971|endoplasmic reticulum exit site
FGFR4	Oncogene	oncogene	ENSG00000160867	GO:0006468|protein phosphorylation, GO:0016310|phosphorylation, GO:0008284|positive regulation of cell proliferation, GO:0036092|phosphatidylinositol-3-phosphate biosynthetic process, GO:0046854|phosphatidylinositol phosphorylation, GO:0008543|fibroblast growth factor receptor signaling pathway, GO:0007169|transmembrane receptor protein tyrosine kinase signaling pathway, GO:0070374|positive regul…	GO:0000166|nucleotide binding, GO:0004672|protein kinase activity, GO:0005524|ATP binding, GO:0016740|transferase activity, GO:0016301|kinase activity, GO:0004713|protein tyrosine kinase activity, GO:0005515|protein binding, GO:0004714|transmembrane receptor protein tyrosine kinase activity, GO:0005007|fibroblast growth factor-activated receptor activity, GO:0008201|heparin binding, GO:0046934|ph…	GO:0005737|cytoplasm, GO:0016020|membrane, GO:0016021|integral component of membrane, GO:0005783|endoplasmic reticulum, GO:0005794|Golgi apparatus, GO:0005886|plasma membrane, GO:0005576|extracellular region, GO:0005887|integral component of plasma membrane, GO:0043235|receptor complex, GO:0005768|endosome, GO:0005911|cell-cell junction, GO:0030133|transport vesicle
NPM1	Oncogene	oncogene, fusion	ENSG00000181163	GO:0006886|intracellular protein transport, GO:0006334|nucleosome assembly, GO:0007165|signal transduction, GO:0006281|DNA repair, GO:0045893|positive regulation of transcription, DNA-templated, GO:0045727|positive regulation of translation, GO:0000056|ribosomal small subunit export from nucleus, GO:0042274|ribosomal small subunit biogenesis, GO:0006338|chromatin remodeling, GO:0045944|positive r…	GO:0003676|nucleic acid binding, GO:0003723|RNA binding, GO:0042803|protein homodimerization activity, GO:0005515|protein binding, GO:0004860|protein kinase inhibitor activity, GO:0003713|transcription coactivator activity, GO:0042393|histone binding, GO:0019901|protein kinase binding, GO:0003682|chromatin binding, GO:0008134|transcription factor binding, GO:0046982|protein heterodimerization act…	GO:0005634|nucleus, GO:0005737|cytoplasm, GO:0016020|membrane, GO:0005856|cytoskeleton, GO:0005654|nucleoplasm, GO:0005730|nucleolus, GO:0005925|focal adhesion, GO:0005813|centrosome, GO:0005815|microtubule organizing center, GO:0005829|cytosol, GO:1990904|ribonucleoprotein complex, GO:0032991|protein-containing complex, GO:0032993|protein-DNA complex, GO:0031616|spindle pole centrosome
IKBKB	Oncogene	oncogene	ENSG00000104365	GO:0006468|protein phosphorylation, GO:0016310|phosphorylation, GO:0006954|inflammatory response, GO:0045893|positive regulation of transcription, DNA-templated, GO:0045087|innate immune response, GO:0038095|Fc-epsilon receptor signaling pathway, GO:0050852|T cell receptor signaling pathway, GO:0018105|peptidyl-serine phosphorylation, GO:0045944|positive regulation of transcription by RNA polymer…	GO:0000166|nucleotide binding, GO:0004672|protein kinase activity, GO:0004674|protein serine/threonine kinase activity, GO:0005524|ATP binding, GO:0016740|transferase activity, GO:0016301|kinase activity, GO:0042803|protein homodimerization activity, GO:0005515|protein binding, GO:0042802|identical protein binding, GO:0019901|protein kinase binding, GO:0046982|protein heterodimerization activity,…	GO:0005634|nucleus, GO:0005737|cytoplasm, GO:0016020|membrane, GO:0005829|cytosol, GO:0045121|membrane raft, GO:0009898|cytoplasmic side of plasma membrane, GO:0035631|CD40 receptor complex, GO:0008385|IkappaB kinase complex
PIK3R1	TSG	TSG	ENSG00000145675	GO:0046326|positive regulation of glucose import, GO:1903078|positive regulation of protein localization to plasma membrane, GO:0015031|protein transport, GO:0007165|signal transduction, GO:0036092|phosphatidylinositol-3-phosphate biosynthetic process, GO:0038095|Fc-epsilon receptor signaling pathway, GO:0038096|Fc-gamma receptor signaling pathway involved in phagocytosis, GO:0050900|leukocyte mi…	GO:0005515|protein binding, GO:0008134|transcription factor binding, GO:0035014|phosphatidylinositol 3-kinase regulator activity, GO:0036312|phosphatidylinositol 3-kinase regulatory subunit binding, GO:0043560|insulin receptor substrate binding, GO:0046982|protein heterodimerization activity, GO:0046935|1-phosphatidylinositol-3-kinase regulator activity, GO:0019903|protein phosphatase binding, GO…	GO:0005634|nucleus, GO:0005737|cytoplasm, GO:0016020|membrane, GO:0005886|plasma membrane, GO:0005801|cis-Golgi network, GO:0005829|cytosol, GO:0005911|cell-cell junction, GO:0005942|phosphatidylinositol 3-kinase complex, GO:0032991|protein-containing complex, GO:1990578|perinuclear endoplasmic reticulum membrane, GO:0005943|phosphatidylinositol 3-kinase complex, class IA
PAFAH1B2		fusion	ENSG00000168092	GO:0006629|lipid metabolic process, GO:0016042|lipid catabolic process, GO:0043312|neutrophil degranulation, GO:0016239|positive regulation of macroautophagy, GO:0007420|brain development, GO:0007283|spermatogenesis	GO:0016787|hydrolase activity, GO:0005515|protein binding, GO:0004623|phospholipase A2 activity, GO:0003847|1-alkyl-2-acetylglycerophosphocholine esterase activity, GO:0042803|protein homodimerization activity, GO:0046982|protein heterodimerization activity, GO:0047179|platelet-activating factor acetyltransferase activity	GO:0005737|cytoplasm, GO:0005730|nucleolus, GO:0005829|cytosol, GO:0001650|fibrillar center, GO:0005886|plasma membrane, GO:0005576|extracellular region, GO:0070062|extracellular exosome, GO:0034774|secretory granule lumen, GO:1904813|ficolin-1-rich granule lumen
ZNF521	Oncogene	oncogene, fusion	ENSG00000198795	GO:0007275|multicellular organism development, GO:0030154|cell differentiation, GO:0006357|regulation of transcription by RNA polymerase II, GO:0048663|neuron fate commitment	GO:0003676|nucleic acid binding, GO:0046872|metal ion binding, GO:0003677|DNA binding, GO:0000981|DNA-binding transcription factor activity, RNA polymerase II-specific, GO:0019904|protein domain specific binding	GO:0005634|nucleus
TSHR	Oncogene	oncogene	ENSG00000165409	GO:0007186|G protein-coupled receptor signaling pathway, GO:0007165|signal transduction, GO:0007189|adenylate cyclase-activating G protein-coupled receptor signaling pathway, GO:0008344|adult locomotory behavior, GO:0030183|B cell differentiation, GO:0038194|thyroid-stimulating hormone signaling pathway, GO:0040012|regulation of locomotion, GO:0040018|positive regulation of multicellular organism…	GO:0004930|G protein-coupled receptor activity, GO:0004996|thyroid-stimulating hormone receptor activity, GO:0016500|protein-hormone receptor activity, GO:0005515|protein binding, GO:0038023|signaling receptor activity, GO:0044877|protein-containing complex binding, GO:0008528|G protein-coupled peptide receptor activity	GO:0016020|membrane, GO:0016021|integral component of membrane, GO:0005886|plasma membrane, GO:0009986|cell surface, GO:0005887|integral component of plasma membrane, GO:0016323|basolateral plasma membrane, GO:0043235|receptor complex
ERC1		fusion	ENSG00000082805	GO:0015031|protein transport, GO:0007275|multicellular organism development, GO:0043066|negative regulation of apoptotic process, GO:0051092|positive regulation of NF-kappaB transcription factor activity, GO:0006355|regulation of transcription, DNA-templated, GO:0007252|I-kappaB phosphorylation, GO:0042147|retrograde transport, endosome to Golgi	GO:0005515|protein binding, GO:0045296|cadherin binding, GO:0017137|Rab GTPase binding, GO:0043522|leucine zipper domain binding, GO:0030165|PDZ domain binding	GO:0005737|cytoplasm, GO:0016020|membrane, GO:0005794|Golgi apparatus, GO:0000139|Golgi membrane, GO:0048786|presynaptic active zone, GO:0042734|presynaptic membrane, GO:0008385|IkappaB kinase complex, GO:0045202|synapse
CHD4	Oncogene	oncogene	ENSG00000111642	GO:0006325|chromatin organization, GO:0016575|histone deacetylation, GO:0032508|DNA duplex unwinding, GO:0006357|regulation of transcription by RNA polymerase II, GO:0043044|ATP-dependent chromatin remodeling	GO:0046872|metal ion binding, GO:0005524|ATP binding, GO:0000166|nucleotide binding, GO:0016787|hydrolase activity, GO:0003677|DNA binding, GO:0005515|protein binding, GO:0004386|helicase activity, GO:0000980|RNA polymerase II distal enhancer sequence-specific DNA binding, GO:0004407|histone deacetylase activity, GO:0000978|RNA polymerase II proximal promoter sequence-specific DNA binding, GO:000…	GO:0005634|nucleus, GO:0005737|cytoplasm, GO:0016020|membrane, GO:0000790|nuclear chromatin, GO:0005856|cytoskeleton, GO:0005654|nucleoplasm, GO:0005813|centrosome, GO:0005815|microtubule organizing center, GO:0032991|protein-containing complex, GO:0016581|NuRD complex
BRCA2	TSG	TSG	ENSG00000139618	GO:0006281|DNA repair, GO:0006310|DNA recombination, GO:0006974|cellular response to DNA damage stimulus, GO:0007049|cell cycle, GO:0006302|double-strand break repair, GO:0045893|positive regulation of transcription, DNA-templated, GO:0000724|double-strand break repair via homologous recombination, GO:0007283|spermatogenesis, GO:0043967|histone H4 acetylation, GO:0000281|mitotic cytokinesis, GO:0…	GO:0003677|DNA binding, GO:0005515|protein binding, GO:0042802|identical protein binding, GO:0002020|protease binding, GO:0010485|H4 histone acetyltransferase activity, GO:0003697|single-stranded DNA binding, GO:0043015|gamma-tubulin binding, GO:0008022|protein C-terminus binding, GO:0010484|H3 histone acetyltransferase activity	GO:0005634|nucleus, GO:0005737|cytoplasm, GO:0005829|cytosol, GO:0005654|nucleoplasm, GO:0005856|cytoskeleton, GO:0005813|centrosome, GO:0005815|microtubule organizing center, GO:0032991|protein-containing complex, GO:0000784|nuclear chromosome, telomeric region, GO:0030141|secretory granule, GO:0000800|lateral element, GO:0033593|BRCA2-MAGE-D1 complex
STAT6	Oncogene	oncogene, fusion	ENSG00000166888	GO:0006355|regulation of transcription, DNA-templated, GO:0007165|signal transduction, GO:0045944|positive regulation of transcription by RNA polymerase II, GO:0019221|cytokine-mediated signaling pathway, GO:0006357|regulation of transcription by RNA polymerase II, GO:0120162|positive regulation of cold-induced thermogenesis, GO:0032481|positive regulation of type I interferon production, GO:0000…	GO:0003677|DNA binding, GO:0003700|DNA-binding transcription factor activity, GO:0005515|protein binding, GO:0042802|identical protein binding, GO:0000981|DNA-binding transcription factor activity, RNA polymerase II-specific, GO:0001228|DNA-binding transcription activator activity, RNA polymerase II-specific, GO:0019903|protein phosphatase binding, GO:0000977|RNA polymerase II regulatory region s…	GO:0005634|nucleus, GO:0005737|cytoplasm, GO:0005829|cytosol, GO:0005654|nucleoplasm, GO:0031965|nuclear membrane, GO:0000790|nuclear chromatin, GO:0045121|membrane raft
RNF43	TSG	TSG	ENSG00000108375	GO:0016567|protein ubiquitination, GO:0006511|ubiquitin-dependent protein catabolic process, GO:0007275|multicellular organism development, GO:0016055|Wnt signaling pathway, GO:0030178|negative regulation of Wnt signaling pathway, GO:0072089|stem cell proliferation, GO:0038018|Wnt receptor catabolic process	GO:0046872|metal ion binding, GO:0016740|transferase activity, GO:0005515|protein binding, GO:0004842|ubiquitin-protein transferase activity, GO:0061630|ubiquitin protein ligase activity, GO:0005109|frizzled binding	GO:0005634|nucleus, GO:0016020|membrane, GO:0016021|integral component of membrane, GO:0005783|endoplasmic reticulum, GO:0005789|endoplasmic reticulum membrane, GO:0005886|plasma membrane, GO:0005887|integral component of plasma membrane, GO:0005635|nuclear envelope
RNF213		fusion	ENSG00000173821	GO:0016567|protein ubiquitination, GO:0001525|angiogenesis, GO:0051865|protein autoubiquitination, GO:0006511|ubiquitin-dependent protein catabolic process, GO:0002040|sprouting angiogenesis, GO:0051260|protein homooligomerization, GO:0000209|protein polyubiquitination, GO:2000051|negative regulation of non-canonical Wnt signaling pathway	GO:0046872|metal ion binding, GO:0004842|ubiquitin-protein transferase activity, GO:0016887|ATPase activity, GO:0016740|transferase activity, GO:0016787|hydrolase activity	GO:0005730|nucleolus, GO:0005829|cytosol, GO:0005737|cytoplasm, GO:0016020|membrane
STAT3	Oncogene	oncogene	ENSG00000168610	GO:0035278|miRNA mediated inhibition of translation, GO:0010628|positive regulation of gene expression, GO:0045944|positive regulation of transcription by RNA polymerase II, GO:1904685|positive regulation of metalloendopeptidase activity, GO:0045893|positive regulation of transcription, DNA-templated, GO:0030335|positive regulation of cell migration, GO:0016310|phosphorylation, GO:0006355|regulat…	GO:0044212|transcription regulatory region DNA binding, GO:0003677|DNA binding, GO:0003700|DNA-binding transcription factor activity, GO:0031490|chromatin DNA binding, GO:0042803|protein homodimerization activity, GO:0005515|protein binding, GO:0042802|identical protein binding, GO:0000981|DNA-binding transcription factor activity, RNA polymerase II-specific, GO:0019901|protein kinase binding, GO…	GO:0005737|cytoplasm, GO:0005634|nucleus, GO:0005829|cytosol, GO:0005654|nucleoplasm, GO:0005886|plasma membrane, GO:0000790|nuclear chromatin, GO:0090575|RNA polymerase II transcription factor complex, GO:0005739|mitochondrion, GO:0005743|mitochondrial inner membrane
H3F3B	Oncogene	oncogene	ENSG00000132475	GO:0006334|nucleosome assembly, GO:0044267|cellular protein metabolic process, GO:0030307|positive regulation of cell growth, GO:0007596|blood coagulation, GO:0045652|regulation of megakaryocyte differentiation, GO:0006336|DNA replication-independent nucleosome assembly, GO:0060964|regulation of gene silencing by miRNA, GO:0000183|chromatin silencing at rDNA, GO:0045814|negative regulation of gen…	GO:0003677|DNA binding, GO:0046982|protein heterodimerization activity, GO:0005515|protein binding, GO:0000980|RNA polymerase II distal enhancer sequence-specific DNA binding, GO:0000979|RNA polymerase II core promoter sequence-specific DNA binding, GO:0031492|nucleosomal DNA binding	GO:0005634|nucleus, GO:0000786|nucleosome, GO:0005694|chromosome, GO:0005576|extracellular region, GO:0005654|nucleoplasm, GO:0070062|extracellular exosome, GO:0032991|protein-containing complex, GO:0000784|nuclear chromosome, telomeric region, GO:0000228|nuclear chromosome, GO:0000788|nuclear nucleosome
ETV4	Oncogene	oncogene, fusion	ENSG00000175832	GO:0006355|regulation of transcription, DNA-templated, GO:0030154|cell differentiation, GO:0006357|regulation of transcription by RNA polymerase II, GO:0045944|positive regulation of transcription by RNA polymerase II	GO:0003677|DNA binding, GO:0003700|DNA-binding transcription factor activity, GO:0043565|sequence-specific DNA binding, GO:0005515|protein binding, GO:0000981|DNA-binding transcription factor activity, RNA polymerase II-specific, GO:0000978|RNA polymerase II proximal promoter sequence-specific DNA binding, GO:0001228|DNA-binding transcription activator activity, RNA polymerase II-specific	GO:0005634|nucleus, GO:0005730|nucleolus, GO:0005654|nucleoplasm
SSX4	Oncogene	oncogene, fusion	ENSG00000268009	GO:0006355|regulation of transcription, DNA-templated	GO:0003676|nucleic acid binding	GO:0005634|nucleus
POLD1	TSG	TSG	ENSG00000062822	GO:0006260|DNA replication, GO:0071897|DNA biosynthetic process, GO:0006281|DNA repair, GO:0006974|cellular response to DNA damage stimulus, GO:0006261|DNA-dependent DNA replication, GO:0019985|translesion synthesis, GO:0034644|cellular response to UV, GO:0006283|transcription-coupled nucleotide-excision repair, GO:0042769|DNA damage response, detection of DNA damage, GO:0006296|nucleotide-excisi…	GO:0003676|nucleic acid binding, GO:0016740|transferase activity, GO:0003677|DNA binding, GO:0000166|nucleotide binding, GO:0016779|nucleotidyltransferase activity, GO:0003887|DNA-directed DNA polymerase activity, GO:0046872|metal ion binding, GO:0016787|hydrolase activity, GO:0005515|protein binding, GO:0004527|exonuclease activity, GO:0004518|nuclease activity, GO:0051536|iron-sulfur cluster bi…	GO:0005634|nucleus, GO:0016020|membrane, GO:0005829|cytosol, GO:0005654|nucleoplasm, GO:0016235|aggresome, GO:0043625|delta DNA polymerase complex, GO:0000784|nuclear chromosome, telomeric region, GO:0000109|nucleotide-excision repair complex
TNFAIP3	TSG	TSG	ENSG00000118503	GO:0016579|protein deubiquitination, GO:0016567|protein ubiquitination, GO:0050728|negative regulation of inflammatory response, GO:2000352|negative regulation of endothelial cell apoptotic process, GO:0031397|negative regulation of protein ubiquitination, GO:0032088|negative regulation of NF-kappaB transcription factor activity, GO:0071222|cellular response to lipopolysaccharide, GO:0048662|nega…	GO:0008270|zinc ion binding, GO:0046872|metal ion binding, GO:0016740|transferase activity, GO:0016787|hydrolase activity, GO:0003677|DNA binding, GO:0005515|protein binding, GO:0003824|catalytic activity, GO:0008233|peptidase activity, GO:0008234|cysteine-type peptidase activity, GO:0004842|ubiquitin-protein transferase activity, GO:0036459|thiol-dependent ubiquitinyl hydrolase activity, GO:0042…	GO:0043231|intracellular membrane-bounded organelle, GO:0005634|nucleus, GO:0005737|cytoplasm, GO:0005764|lysosome, GO:0005829|cytosol, GO:0070062|extracellular exosome
NUTM1	Oncogene	oncogene, fusion	ENSG00000184507		GO:0005515|protein binding	GO:0005634|nucleus, GO:0005737|cytoplasm
ELK4	Oncogene	oncogene, fusion	ENSG00000158711	GO:0006355|regulation of transcription, DNA-templated, GO:0030154|cell differentiation, GO:0006357|regulation of transcription by RNA polymerase II, GO:0000122|negative regulation of transcription by RNA polymerase II, GO:0045944|positive regulation of transcription by RNA polymerase II, GO:0070932|histone H3 deacetylation	GO:0003677|DNA binding, GO:0003700|DNA-binding transcription factor activity, GO:0043565|sequence-specific DNA binding, GO:0005515|protein binding, GO:0000981|DNA-binding transcription factor activity, RNA polymerase II-specific, GO:0000978|RNA polymerase II proximal promoter sequence-specific DNA binding, GO:0003682|chromatin binding, GO:0001228|DNA-binding transcription activator activity, RNA …	GO:0005634|nucleus, GO:0005829|cytosol, GO:0005654|nucleoplasm
LCK	Oncogene	oncogene, fusion	ENSG00000182866	GO:0006468|protein phosphorylation, GO:0016310|phosphorylation, GO:0018108|peptidyl-tyrosine phosphorylation, GO:0006470|protein dephosphorylation, GO:0050900|leukocyte migration, GO:0050853|B cell receptor signaling pathway, GO:0046854|phosphatidylinositol phosphorylation, GO:0030154|cell differentiation, GO:0050852|T cell receptor signaling pathway, GO:0007169|transmembrane receptor protein tyr…	GO:0000166|nucleotide binding, GO:0004672|protein kinase activity, GO:0005524|ATP binding, GO:0016740|transferase activity, GO:0016301|kinase activity, GO:0004713|protein tyrosine kinase activity, GO:0005515|protein binding, GO:0004715|non-membrane spanning protein tyrosine kinase activity, GO:0042802|identical protein binding, GO:0019901|protein kinase binding, GO:0042169|SH2 domain binding, GO:…	GO:0005737|cytoplasm, GO:0016020|membrane, GO:0005886|plasma membrane, GO:0045121|membrane raft, GO:0005829|cytosol, GO:0031234|extrinsic component of cytoplasmic side of plasma membrane, GO:0070062|extracellular exosome, GO:0001772|immunological synapse, GO:0000242|pericentriolar material
HSP90AB1		fusion	ENSG00000096384	GO:0051897|positive regulation of protein kinase B signaling, GO:0006457|protein folding, GO:0038096|Fc-gamma receptor signaling pathway involved in phagocytosis, GO:0006986|response to unfolded protein, GO:0071157|negative regulation of cell cycle arrest, GO:0006805|xenobiotic metabolic process, GO:0043312|neutrophil degranulation, GO:0032435|negative regulation of proteasomal ubiquitin-dependen…	GO:0003723|RNA binding, GO:0000166|nucleotide binding, GO:0005524|ATP binding, GO:0005515|protein binding, GO:0051082|unfolded protein binding, GO:0042802|identical protein binding, GO:0045296|cadherin binding, GO:0019901|protein kinase binding, GO:0030911|TPR domain binding, GO:0048156|tau protein binding, GO:1990226|histone methyltransferase binding, GO:0042277|peptide binding, GO:0042826|histo…	GO:0005634|nucleus, GO:0005737|cytoplasm, GO:0016020|membrane, GO:0005829|cytosol, GO:0005739|mitochondrion, GO:0005886|plasma membrane, GO:0005576|extracellular region, GO:0042470|melanosome, GO:0005654|nucleoplasm, GO:0070062|extracellular exosome, GO:0008180|COP9 signalosome, GO:0032991|protein-containing complex, GO:0034774|secretory granule lumen, GO:1904813|ficolin-1-rich granule lumen, GO:…
DDX6	Oncogene	oncogene, fusion	ENSG00000110367	GO:0043928|exonucleolytic nuclear-transcribed mRNA catabolic process involved in deadenylation-dependent decay, GO:0019074|viral RNA genome packaging, GO:0033962|cytoplasmic mRNA processing body assembly, GO:0007283|spermatogenesis, GO:0019827|stem cell population maintenance, GO:0045665|negative regulation of neuron differentiation, GO:0048515|spermatid differentiation	GO:0003676|nucleic acid binding, GO:0003723|RNA binding, GO:0000166|nucleotide binding, GO:0005524|ATP binding, GO:0016787|hydrolase activity, GO:0005515|protein binding, GO:0004386|helicase activity, GO:0045296|cadherin binding, GO:0019904|protein domain specific binding, GO:0003724|RNA helicase activity	GO:0005634|nucleus, GO:0005737|cytoplasm, GO:0016020|membrane, GO:0005829|cytosol, GO:0036464|cytoplasmic ribonucleoprotein granule, GO:0000932|P-body, GO:0010494|cytoplasmic stress granule, GO:0016442|RISC complex, GO:0000792|heterochromatin, GO:0001520|outer dense fiber, GO:0005730|nucleolus, GO:0005739|mitochondrion, GO:0005913|cell-cell adherens junction, GO:0033391|chromatoid body, GO:004847…
SRSF3	Oncogene	oncogene, fusion	ENSG00000112081	GO:0006397|mRNA processing, GO:0008380|RNA splicing, GO:0051028|mRNA transport, GO:0006406|mRNA export from nucleus, GO:0000381|regulation of alternative mRNA splicing, via spliceosome, GO:0006405|RNA export from nucleus, GO:0031124|mRNA 3'-end processing, GO:0000398|mRNA splicing, via spliceosome, GO:0045292|mRNA cis splicing, via spliceosome, GO:0048024|regulation of mRNA splicing, via spliceos…	GO:0003676|nucleic acid binding, GO:0003723|RNA binding, GO:0005515|protein binding, GO:1990825|sequence-specific mRNA binding	GO:0005634|nucleus, GO:0005737|cytoplasm, GO:0016607|nuclear speck, GO:0005654|nucleoplasm
IKZF1	TSG	TSG, fusion	ENSG00000185811	GO:0006325|chromatin organization, GO:0007049|cell cycle, GO:0030218|erythrocyte differentiation, GO:0007275|multicellular organism development, GO:0045944|positive regulation of transcription by RNA polymerase II, GO:0045892|negative regulation of transcription, DNA-templated, GO:0007498|mesoderm development, GO:0030098|lymphocyte differentiation, GO:0051291|protein heterooligomerization	GO:0003676|nucleic acid binding, GO:0046872|metal ion binding, GO:0003677|DNA binding, GO:0005515|protein binding, GO:0003700|DNA-binding transcription factor activity, GO:0000981|DNA-binding transcription factor activity, RNA polymerase II-specific, GO:0044212|transcription regulatory region DNA binding, GO:0019904|protein domain specific binding	GO:0005634|nucleus, GO:0005737|cytoplasm, GO:0005654|nucleoplasm, GO:0032991|protein-containing complex, GO:0031618|nuclear pericentric heterochromatin
PPFIBP1		fusion	ENSG00000110841	GO:0007155|cell adhesion	GO:0045296|cadherin binding	GO:0005925|focal adhesion, GO:0005829|cytosol, GO:0005886|plasma membrane
TFEB	Oncogene	oncogene, fusion	ENSG00000112561	GO:0006355|regulation of transcription, DNA-templated, GO:0006959|humoral immune response, GO:0045893|positive regulation of transcription, DNA-templated, GO:0006914|autophagy, GO:0002376|immune system process, GO:0002250|adaptive immune response, GO:0007040|lysosome organization, GO:0045944|positive regulation of transcription by RNA polymerase II, GO:0010508|positive regulation of autophagy, GO…	GO:0046983|protein dimerization activity, GO:0003677|DNA binding, GO:0003700|DNA-binding transcription factor activity, GO:0000981|DNA-binding transcription factor activity, RNA polymerase II-specific, GO:0044212|transcription regulatory region DNA binding	GO:0005654|nucleoplasm, GO:0005634|nucleus, GO:0005737|cytoplasm
CDKN2C	TSG	TSG	ENSG00000123080	GO:0008285|negative regulation of cell proliferation, GO:0016310|phosphorylation, GO:0007049|cell cycle, GO:0030308|negative regulation of cell growth, GO:0007050|cell cycle arrest, GO:0000082|G1/S transition of mitotic cell cycle, GO:0042326|negative regulation of phosphorylation, GO:0000079|regulation of cyclin-dependent protein serine/threonine kinase activity, GO:0045736|negative regulation o…	GO:0016301|kinase activity, GO:0005515|protein binding, GO:0019901|protein kinase binding, GO:0004861|cyclin-dependent protein serine/threonine kinase inhibitor activity	GO:0005737|cytoplasm, GO:0005634|nucleus, GO:0005829|cytosol
CDH11	TSG	TSG, fusion	ENSG00000140937	GO:0007155|cell adhesion, GO:0007156|homophilic cell adhesion via plasma membrane adhesion molecules, GO:0098609|cell-cell adhesion, GO:0001503|ossification, GO:0007043|cell-cell junction assembly, GO:0001501|skeletal system development, GO:0034332|adherens junction organization, GO:0000902|cell morphogenesis, GO:0016339|calcium-dependent cell-cell adhesion via plasma membrane cell adhesion molec…	GO:0046872|metal ion binding, GO:0005509|calcium ion binding, GO:0045296|cadherin binding, GO:0042803|protein homodimerization activity, GO:0008092|cytoskeletal protein binding	GO:0016020|membrane, GO:0016021|integral component of membrane, GO:0005886|plasma membrane, GO:0009986|cell surface, GO:0070062|extracellular exosome, GO:0005913|cell-cell adherens junction, GO:0016342|catenin complex, GO:0005737|cytoplasm
[truncated: 69 more rows]

## Sheet: GO Enrichment
Tumor suppressor genes
[truncated: 27 more rows]
