# Supplementary material for: Finding driver mutations in cancer: Elucidating the role of background mutational processes
Source: PLoS Comput Biol. 2019 Apr 29;15(4):e1006981. doi: 10.1371/journal.pcbi.1006981 (PMC6508748; doi:10.1371/journal.pcbi.1006981)
Supplement: S4 Table — (XLSX) [file pcbi.1006981.s010.xlsx]

## Sheet: final_benchmark
Gene	mutation	VEST	CanDrA	FatHMM	Frequency	Mutability	B-Score	label	REVEL	MSKFreq	group	LR	Annotation2	MSKGroup	CosmicGroup	PlotGroup	PlotFill	CHASMplus	MSKBScore	CHASM
BRAF	F595L	0.00544935	13.1259	-7.65	1	9.31115e-07	6.50891e-05	1	0.221	1	1	1.07398e+06	Non-neutral	1	1	Both Cohorts	Non-neutral Both Cohorts	0.732	3.66994e-05	0
BRAF	L597Q	0.00544935	13.086	-3.11	2	4.40429e-07	2.63893e-08	1	0.947	1	1	4.54103e+06	Non-neutral	1	2	Both Cohorts	Non-neutral Both Cohorts	0.834	8.23595e-06	0
BRAF	L597R	0.00530791	13.1006	-3.11	0	2.02944e-07	0.0024933	1	0.964	2	2	0	Non-neutral	2	0	Either Cohort	Non-neutral Either Cohort	0.82	1.09282e-09	0
BRAF	V600E	0.00618253	13.1321	-1.82	549	3.12228e-07	0	1	0.931	295	3+	1.75833e+09	Non-neutral	3+	3+	Both Cohorts	Non-neutral Both Cohorts	0.966	0	0
BRAF	G464V	0.00525237	13.02	-3.06	1	1.09278e-06	8.95351e-05	1	0.941	2	2	915096	Non-neutral	2	1	Both Cohorts	Non-neutral Both Cohorts	0.863	1.6957e-07	0
BRAF	G466A	0.00615009	13.0053	-9.38	0	7.21019e-07	0.00883004	1	0.969	2	2	0	Non-neutral	2	0	Either Cohort	Non-neutral Either Cohort	0.884	4.8832e-08	0.0002
BRAF	G466E	0.00547809	13.0129	-9.4	3	4.57249e-06	3.98505e-07	1	0.968	7	3+	656097	Non-neutral	3+	3+	Both Cohorts	Non-neutral Both Cohorts	0.871	2.39318e-16	0
BRAF	G466R	0.00568353	13.0061	-9.4	0	2.07117e-06	0.0251557	1	0.963	0	0	0	Non-neutral	0	0		Non-neutral NA	0.869	0.0189313	0.0002
BRAF	G466V	0.00550698	13.0402	-9.4	0	1.09278e-06	0.0133524	1	0.962	6	3+	0	Non-neutral	3+	0	Either Cohort	Non-neutral Either Cohort	0.874	2.08085e-18	0
BRAF	G469A	0.00595904	13.016	-2.8	7	7.21019e-07	9.40083e-22	1	0.9	24	3+	9.70848e+06	Non-neutral	3+	3+	Both Cohorts	Non-neutral Both Cohorts	0.853	2.33781e-80	0
BRAF	G469E	0.00522482	13.0205	-2.94	3	4.57249e-06	3.98505e-07	1	0.921	3	3+	656097	Non-neutral	3+	3+	Both Cohorts	Non-neutral Both Cohorts	0.849	1.27616e-07	0
BRAF	G469V	0.00553602	13.0664	-2.93	0	1.09278e-06	0.0133524	1	0.958	5	3+	0	Non-neutral	3+	0	Either Cohort	Non-neutral Either Cohort	0.853	1.44563e-15	0
BRAF	G474R	0.00577393	13.0159	-2.47	0	3.02973e-06	0.0365829	1	0.768	0	0	0	Non-neutral	0	0		Non-neutral NA	0.771	0.0275712	0.0006
BRAF	G596R	0.0117446	13.0383	-8.82	1	2.6864e-07	5.44754e-06	1	0.865	2	2	3.72245e+06	Non-neutral	2	1	Both Cohorts	Non-neutral Both Cohorts	0.841	2.53358e-09	0
BRAF	Q609H	0.0138974	12.9584	-1.97	0	1.15144e-06	0.014064	1	0.106	0	0	0	Non-neutral	0	0		Non-neutral NA	0.732	0.0105692	0.0027
BRAF	A598V	0.00599047	12.9954	-6.84	0	1.56765e-06	0.019099	1	0.945	0	0	0	Non-neutral	0	0		Non-neutral NA	0.783	0.0143622	0
BRAF	L597V	0.0062479	13.0453	-3.01	0	1.65714e-06	0.0201781	1	0.796	2	2	0	Non-neutral	2	0	Either Cohort	Non-neutral Either Cohort	0.793	5.89022e-07	0
BRAF	D594A	0.00676079	13.0311	-8.44	2	1.95816e-07	2.32447e-09	1	0.697	0	0	1.02137e+07	Non-neutral	0	2	Either Cohort	Non-neutral Either Cohort	0.843	0.00180536	0.0002
BRAF	D594G	0.00553602	13.0628	-8.41	8	6.3006e-07	2.75321e-25	1	0.916	14	3+	1.26972e+07	Non-neutral	3+	3+	Both Cohorts	Non-neutral Both Cohorts	0.845	2.20564e-46	0
BRAF	D594V	0.00583498	13.0708	-8.45	0	4.29755e-07	0.00527247	1	0.718	2	2	0	Non-neutral	2	0	Either Cohort	Non-neutral Either Cohort	0.853	1.0361e-08	0
BRAF	K601E	0.00686832	13.0244	-1.92	9	4.8138e-07	1.44743e-29	1	0.916	19	3+	1.86962e+07	Non-neutral	3+	3+	Both Cohorts	Non-neutral Both Cohorts	0.958	3.58927e-66	0
BRAF	N581S	0.0615697	13.0456	-8.06	6	8.90019e-07	3.69869e-18	1	0.907	6	3+	6.74143e+06	Non-neutral	3+	3+	Both Cohorts	Non-neutral Both Cohorts	0.623	4.95462e-19	0
BRAF	Y472C	0.0226656	13.1161	-6.86	0	1.6004e-06	0.019494	1	0.851	0	0	0	Non-neutral	0	0		Non-neutral NA	0.705	0.0146599	0.0002
BRCA1	C24R	0.00608574	1.0076	0.55	0	7.96333e-07	0.00974787	1	0.94	0	0	0	Non-neutral	0	0		Non-neutral NA	0.625	0.00732163	0.0101
BRCA1	C39R	0.00542077	0.99855	0.55	0	7.96333e-07	0.00974787	1	0.934	0	0	0	Non-neutral	0	0		Non-neutral NA	0.655	0.00732163	0.0008
BRCA1	C39W	0.00602206	1.011	0.55	0	2.06038e-07	0.00253126	1	0.926	0	0	0	Non-neutral	0	0		Non-neutral NA	0.573	0.00189951	0.0144
BRCA1	C61G	0.00571351	1.0117	-3.37	0	2.06038e-07	0.00253126	1	0.948	0	0	0	Non-neutral	0	0		Non-neutral NA	0.623	0.00189951	0.0465
BRCA1	C64R	0.000815498	1.0266	-3.38	0	1.03009e-06	0.0125912	1	0.938	0	0	0	Non-neutral	0	0		Non-neutral NA	0.65	0.00946062	0.0074
BRCA1	C64W	0.00785068	1.0286	-3.38	0	1.60649e-07	0.00197419	1	0.937	0	0	0	Non-neutral	0	0		Non-neutral NA	0.549	0.00148137	0.0198
BRCA1	F1231L	0.032241	1.0925	-1.02	0	1.38765e-06	0.0169246	0	0.599	0	0	0	Neutral	0	0		Neutral NA	0.462	0.0127236	0.0105
BRCA1	F486L	0.0332747	1.0005	-0.41	0	1.38765e-06	0.0169246	0	0.516	0	0	0	Neutral	0	0		Neutral NA	0.377	0.0127236	0.0084
BRCA1	I379M	0.0246555	1.1109	-1.45	0	2.08086e-07	0.00255639	0	0.819	0	0	0	Neutral	0	0		Neutral NA	0.423	0.00191838	0.0239
BRCA1	L1564P	0.00672533	0.9741	-0.69	0	6.66335e-07	0.00816309	0	0.554	1	1	0	Neutral	1	0	Either Cohort	Neutral Either Cohort	0.467	1.88254e-05	0.0101
BRCA1	L246V	0.016883	0.98412	-0.03	0	5.6151e-07	0.00688334	0	0.555	0	0	0	Neutral	0	0		Neutral NA	0.358	0.00516821	0.0045
BRCA1	M1628T	0.0106277	1.0791	-0.32	0	1.03009e-06	0.0125912	0	0.489	0	0	0	Neutral	0	0		Neutral NA	0.331	0.00946062	0.0124
BRCA1	V1665E	0.0107967	1.0522	-0.38	0	3.12228e-07	0.00383335	1	0.775	0	0	0	Non-neutral	0	0		Non-neutral NA	0.643	0.00287709	0.0144
BRCA1	V1804D	0.00108507	1.0589	-0.08	0	3.41683e-07	0.00419422	0	0.445	0	0	0	Neutral	0	0		Neutral NA	0.366	0.00314809	0.0105
BRCA1	V772A	0.00902878	0.99142	-1	0	1.6004e-06	0.019494	0	0.639	0	0	0	Neutral	0	0		Neutral NA	0.377	0.0146599	0.0263
BRCA1	Y856H	0.0126421	1.1197	-1.54	0	1.6004e-06	0.019494	0	0.815	0	0	0	Neutral	0	0		Neutral NA	0.441	0.0146599	0.0338
BRCA1	A1279T	0.0334502	0.95216	-1.02	0	2.19411e-06	0.0266288	0	0.549	0	0	0	Neutral	0	0		Neutral NA	0.313	0.0200437	0.0008
BRCA1	C44F	0.0216177	0.95978	0.55	0	8.28418e-07	0.0101386	1	0.526	0	0	0	Non-neutral	0	0		Non-neutral NA	0.347	0.0076155	0.0025
BRCA1	C44S	0.0272467	0.94771	0.57	0	5.00181e-07	0.00613384	1	0.529	0	0	0	Non-neutral	0	0		Non-neutral NA	0.35	0.00460504	0.0029
BRCA1	C44Y	0.0236396	0.94143	0.55	0	1.39277e-06	0.0169865	1	0.536	0	0	0	Non-neutral	0	0		Non-neutral NA	0.331	0.0127702	0.0025
BRCA1	C47F	0.0180748	0.98976	-3.38	0	8.28418e-07	0.0101386	1	0.917	0	0	0	Non-neutral	0	0		Non-neutral NA	0.558	0.0076155	0.0021
BRCA1	C47S	0.0180748	1.0089	-3.37	0	5.00181e-07	0.00613384	1	0.905	0	0	0	Non-neutral	0	0		Non-neutral NA	0.593	0.00460504	0.0134
BRCA1	C47Y	0.0180748	0.97126	-3.38	0	1.39277e-06	0.0169865	1	0.919	0	0	0	Non-neutral	0	0		Non-neutral NA	0.561	0.0127702	0.0039
BRCA1	C64Y	0.00785068	1.0022	-3.38	0	1.04042e-06	0.0127167	1	0.954	0	0	0	Non-neutral	0	0		Non-neutral NA	0.581	0.00955509	0.0171
BRCA1	D1546N	0.0967853	1.0212	-0.45	0	1.18243e-05	0.135369	0	0.285	0	0	0	Neutral	0	0		Neutral NA	0.31	0.103373	0.0029
BRCA1	D1546Y	0.0193571	1.0719	-0.63	0	1.46069e-06	0.0178075	0	0.588	1	1	0	Neutral	1	0	Either Cohort	Neutral Either Cohort	0.326	9.00237e-05	0.0025
BRCA1	D67Y	0.0148809	1.1197	-0.92	0	1.05483e-06	0.0128916	0	0.658	0	0	0	Neutral	0	0		Neutral NA	0.418	0.00968671	0.0117
BRCA1	D693N	0.248132	0.91507	2.01	0	4.06434e-06	0.0487664	0	0.126	0	0	0	Neutral	0	0		Neutral NA	0.414	0.0368112	0.0263
BRCA1	E1214K	0.0343415	0.89764	-1.97	0	2.75855e-06	0.0333637	0	0.562	1	1	0	Neutral	1	0	Either Cohort	Neutral Either Cohort	0.519	0.000318522	0.0196
BRCA1	E1250K	0.0389619	0.97095	-1.12	1	1.18243e-05	0.0096055	0	0.359	0	0	84571.3	Neutral	0	1	Either Cohort	Neutral Either Cohort	0.331	0.103373	0.0027
BRCA1	G1366D	0.0272467	1.0096	-0.91	0	1.52509e-06	0.0185853	1	0.319	0	0	0	Non-neutral	0	0		Non-neutral NA	0.352	0.013975	0.0027
BRCA1	G1706R	0.00615009	1.0562	-0.36	0	2.44355e-06	0.0296109	1	0.884	0	0	0	Non-neutral	0	0		Non-neutral NA	0.512	0.0222968	0.0239
BRCA1	L204F	0.0331001	1.0302	0.29	0	1.12102e-06	0.013695	0	0.634	0	0	0	Neutral	0	0		Neutral NA	0.241	0.0102915	0.4689
BRCA1	M1008I	0.0421603	0.86416	-1.2	0	2.16144e-06	0.0262376	0	0.452	0	0	0	Neutral	0	0		Neutral NA	0.391	0.0197482	0.0727
BRCA1	M1652I	0.027826	1.0388	0.02	0	3.11806e-06	0.0376291	0	0.437	0	0	0	Neutral	0	0		Neutral NA	0.432	0.0283635	0.071
BRCA1	Q1200H	0.0242695	0.99097	-1.45	0	1.76227e-06	0.0214444	0	0.464	0	0	0	Neutral	0	0		Neutral NA	0.4	0.0161307	0.0156
BRCA1	Q804H	0.0537004	1.0631	-1.44	0	1.15144e-06	0.014064	0	0.433	0	0	0	Neutral	0	0		Neutral NA	0.389	0.0105692	0.0175
BRCA1	R1203Q	0.015358	0.90384	-1.13	1	1.18243e-05	0.0096055	0	0.415	0	0	84571.3	Neutral	0	1	Either Cohort	Neutral Either Cohort	0.405	0.103373	0.0074
BRCA1	R252H	0.0336266	0.9086	0.03	0	1.1484e-05	0.131741	0	0.059	0	0	0	Neutral	0	0		Neutral NA	0.407	0.100553	0.0091
BRCA1	R332Q	0.0291749	0.78297	0.21	0	8.10766e-06	0.0949207	0	0.479	0	0	0	Neutral	0	0		Neutral NA	0.4	0.0720875	0.0025
BRCA1	R496H	0.0255802	1.0144	-0.41	0	1.1484e-05	0.131741	0	0.55	1	1	0	Neutral	1	0	Either Cohort	Neutral Either Cohort	0.352	0.00523341	0.0128
BRCA1	R504H	0.0133951	1.022	-0.92	0	1.1484e-05	0.131741	0	0.658	0	0	0	Neutral	0	0		Neutral NA	0.389	0.100553	0.0074
BRCA1	R71K	0.0106838	1.0051	-0.41	0	2.08377e-06	0.0253068	1	0.737	0	0	0	Non-neutral	0	0		Non-neutral NA	0.469	0.0190454	0.0025
BRCA1	S1040N	0.0848602	1.018	-1.3	0	1.56765e-06	0.019099	0	0.376	0	0	0	Neutral	0	0		Neutral NA	0.326	0.0143622	0.0002
BRCA1	S1101N	0.0680404	0.94574	-1.75	0	1.04374e-06	0.012757	0	0.412	0	0	0	Neutral	0	0		Neutral NA	0.331	0.00958539	0.0027
BRCA1	S1512I	0.0184621	0.99847	-0.84	0	7.09078e-07	0.00868444	0	0.516	0	0	0	Neutral	0	0		Neutral NA	0.235	0.00652201	0.0039
BRCA1	S1715N	0.0373566	1.1092	0.05	0	1.56765e-06	0.019099	1	0.299	0	0	0	Non-neutral	0	0		Non-neutral NA	0.46	0.0143622	0.0156
BRCA1	V1181I	0.0468369	0.83967	-1.19	0	1.1484e-05	0.131741	0	0.376	0	0	0	Neutral	0	0		Neutral NA	0.32	0.100553	0.0006
BRCA1	V1534M	0.0451438	0.84329	-0.55	0	1.04042e-06	0.0127167	0	0.585	0	0	0	Neutral	0	0		Neutral NA	0.2	0.00955509	0.022
BRCA1	V191I	0.0291749	0.99761	-0.06	0	1.1484e-05	0.131741	0	0.532	0	0	0	Neutral	0	0		Neutral NA	0.149	0.100553	0.097
BRCA1	A1623G	0.0110263	0.9565	-0.41	0	2.73039e-07	0.00335302	1	0.55	0	0	0	Non-neutral	0	0		Non-neutral NA	0.322	0.00251643	0.0008
BRCA1	P1099L	0.0542683	1.0751	-2.04	0	2.08377e-06	0.0253068	0	0.338	0	0	0	Neutral	0	0		Neutral NA	0.409	0.0190454	0.0027
BRCA1	P1238L	0.0548421	1.0044	-1.76	0	2.08377e-06	0.0253068	0	0.361	0	0	0	Neutral	0	0		Neutral NA	0.327	0.0190454	0.0045
BRCA1	P142H	0.0297952	1.0616	-0.74	0	1.23409e-06	0.0150659	0	0.167	0	0	0	Neutral	0	0		Neutral NA	0.333	0.0113236	0.0016
BRCA1	P1614S	0.0421603	0.96301	-0.34	0	4.57249e-06	0.0546938	0	0.544	0	0	0	Neutral	0	0		Neutral NA	0.329	0.0413172	0.0025
BRCA1	P334L	0.0312395	1.0919	-0.07	0	2.71842e-06	0.0328864	0	0.294	0	0	0	Neutral	0	0		Neutral NA	0.393	0.0247736	0.0058
BRCA1	P871L	0.261532	0.83324	-0.28	0	8.10766e-06	0.0949207	0	0.14	0	0	0	Neutral	0	0		Neutral NA	0.497	0.0720875	0.0004
BRCA1	R496C	0.016018	0.9825	-0.51	0	1.00162e-05	0.115922	0	0.57	1	1	0	Neutral	1	0	Either Cohort	Neutral Either Cohort	0.343	0.00401688	0.0171
BRCA1	R841W	0.0400001	1.0388	-1.29	0	1.18243e-05	0.135369	0	0.355	2	2	0	Neutral	2	0	Either Cohort	Neutral Either Cohort	0.409	0.000199493	0.0004
BRCA1	R866C	0.00739314	1.0613	-2.01	0	1.00162e-05	0.115922	0	0.847	0	0	0	Neutral	0	0		Neutral NA	0.591	0.0882867	0.0124
BRCA1	S186Y	0.0176086	1.0134	-0.55	0	1.65566e-06	0.0201603	0	0.776	0	0	0	Neutral	0	0		Neutral NA	0.43	0.0151623	0.0784
BRCA1	T1561I	0.0196649	1.0368	-0.74	0	1.52509e-06	0.0185853	0	0.645	0	0	0	Neutral	0	0		Neutral NA	0.4	0.013975	0.0008
BRCA1	T826K	0.0106838	1.142	-1.71	0	7.79695e-07	0.00954518	0	0.548	0	0	0	Neutral	0	0		Neutral NA	0.336	0.00716921	0.0117
BRCA1	E1038G	0.265692	1.0209	-1.47	0	4.8138e-07	0.00590396	0	0.227	0	0	0	Neutral	0	0		Neutral NA	0.389	0.00443232	0.0012
BRCA1	E842G	0.0352566	0.99076	-1.48	0	4.8138e-07	0.00590396	0	0.407	0	0	0	Neutral	0	0		Neutral NA	0.411	0.00443232	0.0027
BRCA1	I1044V	0.0593441	0.99115	-1.5	0	1.40372e-06	0.017119	0	0.42	0	0	0	Neutral	0	0		Neutral NA	0.294	0.01287	0.0006
BRCA1	I1275V	0.0880427	0.97929	-0.49	0	8.90019e-07	0.0108884	0	0.382	0	0	0	Neutral	0	0		Neutral NA	0.333	0.00817946	0.0049
BRCA1	K1183R	0.257438	0.82199	-0.58	0	4.33483e-07	0.00531808	0	0.067	0	0	0	Neutral	0	0		Neutral NA	0.338	0.00399219	0.0002
BRCA1	K820E	0.147417	1.0856	-0.8	0	5.79083e-07	0.00709799	0	0.237	0	0	0	Neutral	0	0		Neutral NA	0.356	0.00532953	0.0062
BRCA1	M1008V	0.015358	0.92799	-1.15	0	8.90019e-07	0.0108884	0	0.435	0	0	0	Neutral	0	0		Neutral NA	0.384	0.00817946	0.0177
BRCA1	N550H	0.0784225	1.2335	-0.19	0	2.71209e-07	0.00333058	0	0.361	1	1	0	Neutral	1	0	Either Cohort	Neutral Either Cohort	0.382	3.12624e-06	0.0084
BRCA1	N723D	0.0612467	1.0543	-0.7	0	5.79083e-07	0.00709799	0	0.363	0	0	0	Neutral	0	0		Neutral NA	0.379	0.00532953	0.0025
BRCA1	N810Y	0.0255802	1.1078	-0.9	0	3.03649e-07	0.00372822	0	0.462	0	0	0	Neutral	0	0		Neutral NA	0.4	0.00279815	0.0043
BRCA1	Q356R	0.0331001	1.0584	-0.63	0	6.66335e-07	0.00816309	0	0.305	0	0	0	Neutral	0	0		Neutral NA	0.382	0.00613008	0.001
BRCA1	R1347G	0.0237643	1.0504	-0.74	0	7.33608e-07	0.00898352	0	0.527	0	0	0	Neutral	0	0		Neutral NA	0.395	0.00674687	0.0204
BRCA1	R71G	0.0078748	1.0239	-0.42	0	7.33608e-07	0.00898352	1	0.866	0	0	0	Non-neutral	0	0		Non-neutral NA	0.483	0.00674687	0.0136
BRCA1	S1140G	0.0615697	0.99154	-0.83	0	9.07837e-07	0.0111052	0	0.352	0	0	0	Neutral	0	0		Neutral NA	0.345	0.00834253	0.0012
BRCA1	S1613G	0.0918263	0.96533	-0.13	0	5.14935e-07	0.0063142	0	0.252	0	0	0	Neutral	0	0		Neutral NA	0.352	0.00474055	0.0019
BRCA1	T1720A	0.0202954	1.085	-0.05	0	8.91471e-07	0.0109061	0	0.445	0	0	0	Neutral	0	0		Neutral NA	0.372	0.00819275	0.0082
BRCA1	Y105C	0.0121851	1.084	-1.07	0	1.40372e-06	0.017119	0	0.632	0	0	0	Neutral	0	0		Neutral NA	0.432	0.01287	0.0016
BRCA1	Y179C	0.00743213	1.0604	-0.42	0	1.6004e-06	0.019494	0	0.754	1	1	0	Neutral	1	0	Either Cohort	Neutral Either Cohort	0.565	0.000107974	0.0012
BRCA2	D2665G	0.0113201	3.5843	-1.38	0	6.3006e-07	0.00772041	0	0.801	0	0	0	Neutral	0	0		Neutral NA	0.28	0.00579733	0.0019
BRCA2	D2723G	0.00843208	3.4563	-3.63	0	6.3006e-07	0.00772041	1	0.941	0	0	0	Non-neutral	0	0		Non-neutral NA	0.3	0.00579733	0.0033
BRCA2	E2856A	0.0347047	3.4721	0.4	0	2.37679e-07	0.00291942	0	0.222	0	0	0	Neutral	0	0		Neutral NA	0.227	0.0021909	0.0076
BRCA2	E462G	0.0293287	3.4276	5.71	0	4.8138e-07	0.00590396	0	0.129	1	1	0	Neutral	1	0	Either Cohort	Neutral Either Cohort	0.174	9.83623e-06	0.0008
BRCA2	H2116R	0.0223107	3.4175	5.81	0	7.96333e-07	0.00974787	0	0.213	0	0	0	Neutral	0	0		Neutral NA	0.227	0.00732163	0.0008
BRCA2	H2440R	0.118198	3.5207	5.79	0	1.03009e-06	0.0125912	0	0.155	0	0	0	Neutral	0	0		Neutral NA	0.198	0.00946062	0.0045
BRCA2	I1364L	0.12723	3.4631	5.83	0	5.39601e-07	0.00661565	0	0.114	0	0	0	Neutral	0	0		Neutral NA	0.19	0.00496706	0.0049
BRCA2	I1929V	0.136952	3.3995	-0.25	0	8.90019e-07	0.0108884	0	0.174	0	0	0	Neutral	0	0		Neutral NA	0.195	0.00817946	0.0014
BRCA2	I2675V	0.0310756	3.5322	-1.63	0	6.3006e-07	0.00772041	1	0.88	0	0	0	Non-neutral	0	0		Non-neutral NA	0.251	0.00579733	0.0006
BRCA2	I3412V	0.710438	3.3486	5.88	0	8.90019e-07	0.0108884	0	0.028	0	0	0	Neutral	0	0		Neutral NA	0.104	0.00817946	0.3147
BRCA2	K1690N	0.0587231	3.3814	-2.35	0	8.65159e-07	0.0105859	0	0.574	0	0	0	Neutral	0	0		Neutral NA	0.16	0.00795191	0.0054
BRCA2	N1228D	0.0978088	3.5336	-1.58	0	4.8138e-07	0.00590396	0	0.44	0	0	0	Neutral	0	0		Neutral NA	0.191	0.00443232	0.0029
BRCA2	N289H	0.0662744	3.5001	5.41	0	5.6151e-07	0.00688334	0	0.086	0	0	0	Neutral	0	0		Neutral NA	0.193	0.00516821	0.0062
BRCA2	N56T	0.37007	3.1702	5.84	0	3.37263e-07	0.00414008	0	0.043	0	0	0	Neutral	0	0		Neutral NA	0.18	0.00310743	0.0025
BRCA2	N987I	0.0628788	3.4849	0.3	0	4.37976e-07	0.00537306	0	0.147	0	0	0	Neutral	0	0		Neutral NA	0.246	0.00403349	0.0027
BRCA2	Q1396R	0.0523066	3.5113	5.87	0	5.79083e-07	0.00709799	0	0.184	0	0	0	Neutral	0	0		Neutral NA	0.154	0.00532953	0.0027
BRCA2	Q2829R	0.0211676	3.5913	0.5	0	6.66335e-07	0.00816309	1	0.422	0	0	0	Non-neutral	0	0		Non-neutral NA	0.223	0.00613008	0.001
BRCA2	S326R	0.026124	3.2961	5.76	0	1.25396e-06	0.0153066	0	0.283	0	0	0	Neutral	0	0		Neutral NA	0.144	0.0115048	0.0097
BRCA2	T2250A	0.140601	3.4091	-1.03	0	7.96333e-07	0.00974787	0	0.244	0	0	0	Neutral	0	0		Neutral NA	0.199	0.00732163	0.0019
BRCA2	T3349A	0.0110844	3.531	5.16	0	1.6004e-06	0.019494	0	0.349	0	0	0	Neutral	0	0		Neutral NA	0.117	0.0146599	0.1715
BRCA2	T582P	0.00941679	3.4118	5.75	0	2.06038e-07	0.00253126	0	0.252	0	0	0	Neutral	0	0		Neutral NA	0.193	0.00189951	0.0134
BRCA2	T598A	0.014343	3.3869	5.95	0	1.26876e-06	0.0154859	0	0.236	0	0	0	Neutral	0	0		Neutral NA	0.168	0.0116399	0.0021
BRCA2	Y2601C	0.015358	3.5994	-0.69	0	1.40372e-06	0.017119	1	0.774	0	0	0	Non-neutral	0	0		Non-neutral NA	0.267	0.01287	0.0006
BRCA2	Y42C	0.166373	3.1102	5.01	0	1.40372e-06	0.017119	0	0.089	0	0	0	Neutral	0	0		Neutral NA	0.226	0.01287	0.0041
BRCA2	L1019V	0.017242	3.5025	0.19	0	2.73039e-07	0.00335302	0	0.231	0	0	0	Neutral	0	0		Neutral NA	0.191	0.00251643	0.0105
BRCA2	P655R	0.0437415	3.541	5.82	0	2.6864e-07	0.00329909	0	0.15	2	2	0	Neutral	2	0	Either Cohort	Neutral Either Cohort	0.209	2.53358e-09	0.0091
BRCA2	Q2384K	0.235419	3.3453	-0.93	0	1.05483e-06	0.0128916	0	0.129	0	0	0	Neutral	0	0		Neutral NA	0.14	0.00968671	0.0263
BRCA2	Q2858K	0.0334502	3.5101	0.25	0	1.04689e-06	0.0127952	0	0.187	0	0	0	Neutral	0	0		Neutral NA	0.222	0.00961417	0.0029
BRCA2	R1190W	0.036387	3.4598	5.77	1	1.1484e-05	0.00908554	0	0.205	1	1	87077.6	Neutral	1	1	Both Cohorts	Neutral Both Cohorts	0.16	0.00523341	0.0002
BRCA2	R2034C	0.038352	3.4338	5.73	0	1.1484e-05	0.131741	0	0.181	1	1	0	Neutral	1	0	Either Cohort	Neutral Either Cohort	0.157	0.00523341	0.0136
BRCA2	S1733F	0.0170616	3.4471	5.49	0	4.57249e-06	0.0546938	0	0.159	0	0	0	Neutral	0	0		Neutral NA	0.21	0.0413172	0.0095
BRCA2	S384F	0.00922075	3.3774	5.75	0	4.57249e-06	0.0546938	0	0.228	0	0	0	Neutral	0	0		Neutral NA	0.209	0.0413172	0.0082
BRCA2	T1414M	0.136233	3.4354	5.87	0	1.1484e-05	0.131741	0	0.044	0	0	0	Neutral	0	0		Neutral NA	0.169	0.100553	0.0027
BRCA2	T1915M	0.196869	3.4308	0.11	0	1.1484e-05	0.131741	0	0.143	0	0	0	Neutral	0	0		Neutral NA	0.177	0.100553	0.0091
BRCA2	T3013I	0.0119314	3.4969	0.52	0	1.04374e-06	0.012757	0	0.368	1	1	0	Neutral	1	0	Either Cohort	Neutral Either Cohort	0.197	4.60824e-05	0.0222
BRCA2	A2717S	0.0320719	3.4881	-1.03	0	8.12615e-07	0.00994619	0	0.535	1	1	0	Neutral	1	0	Either Cohort	Neutral Either Cohort	0.181	2.79729e-05	0.0027
BRCA2	A2951T	0.0218463	3.4809	0.04	0	2.19411e-06	0.0266288	0	0.399	0	0	0	Neutral	0	0		Neutral NA	0.21	0.0200437	0.0049
BRCA2	A75P	0.00705133	3.2048	5.34	0	2.86929e-07	0.00352329	0	0.324	0	0	0	Neutral	0	0		Neutral NA	0.202	0.00264428	0.0049
BRCA2	C1290Y	0.0218463	3.4352	5.71	0	1.39277e-06	0.0169865	0	0.209	0	0	0	Neutral	0	0		Neutral NA	0.185	0.0127702	0.0027
BRCA2	D1420Y	0.0373566	3.5254	5.71	0	1.65566e-06	0.0201603	0	0.152	0	0	0	Neutral	0	0		Neutral NA	0.186	0.0151623	0.0027
BRCA2	D1902N	0.182894	3.3942	-0.23	0	4.57249e-06	0.0546938	0	0.095	0	0	0	Neutral	0	0		Neutral NA	0.228	0.0413172	0.0076
BRCA2	D23N	0.106396	3.253	4.81	0	2.75855e-06	0.0333637	1	0.259	1	1	0	Non-neutral	1	0	Either Cohort	Non-neutral Either Cohort	0.211	0.000318522	0.0082
BRCA2	D2723H	0.00615009	3.4427	-3.65	0	1.65714e-06	0.0201781	1	0.932	0	0	0	Non-neutral	0	0		Non-neutral NA	0.286	0.0151758	0.058
BRCA2	D2965Y	0.0141929	3.5546	-0.16	0	1.09278e-06	0.0133524	1	0.533	0	0	0	Non-neutral	0	0		Non-neutral NA	0.205	0.0100335	0.0027
BRCA2	D596H	0.00987327	3.4324	5.48	0	1.43565e-06	0.0175049	0	0.217	0	0	0	Neutral	0	0		Neutral NA	0.22	0.0131608	0.0239
BRCA2	D935N	0.122631	3.5367	-0.01	0	4.06434e-06	0.0487664	0	0.092	0	0	0	Neutral	0	0		Neutral NA	0.238	0.0368112	0.0074
BRCA2	G1529R	0.00843208	3.443	-2.72	2	8.59773e-06	0.000182124	0	0.885	0	0	232619	Neutral	0	2	Either Cohort	Neutral Either Cohort	0.264	0.0762744	0.0004
BRCA2	G1771D	0.0736258	3.4374	5.95	0	1.52509e-06	0.0185853	0	0.144	0	0	0	Neutral	0	0		Neutral NA	0.178	0.013975	0.0222
BRCA2	G2274V	0.0165316	3.4482	-1.24	0	1.09278e-06	0.0133524	0	0.481	0	0	0	Neutral	0	0		Neutral NA	0.206	0.0100335	0.0074
BRCA2	G602R	0.0215043	3.3431	5.73	0	2.44355e-06	0.0296109	0	0.164	0	0	0	Neutral	0	0		Neutral NA	0.195	0.0222968	0.0156
BRCA2	Q2829H	0.0184621	3.5657	0.46	1	1.15144e-06	9.93571e-05	1	0.405	0	0	868479	Non-neutral	0	1	Either Cohort	Non-neutral Either Cohort	0.207	0.0105692	0.0315
BRCA2	R2108H	0.0102435	3.3488	5.81	0	1.1484e-05	0.131741	0	0.205	0	0	0	Neutral	0	0		Neutral NA	0.203	0.100553	0.0045
BRCA2	R2336H	0.0127088	3.4514	-1.1	0	1.00162e-05	0.115922	1	0.43	0	0	0	Non-neutral	0	0		Non-neutral NA	0.207	0.0882867	0.0025
BRCA2	R2336P	0.00992533	3.438	-1.1	0	3.29929e-07	0.00405023	1	0.425	0	0	0	Non-neutral	0	0		Non-neutral NA	0.202	0.00303996	0.0091
BRCA2	R2488K	0.00976995	3.5342	-0.66	0	2.75855e-06	0.0333637	0	0.662	0	0	0	Neutral	0	0		Neutral NA	0.206	0.0251347	0.0074
BRCA2	R2602T	0.00838784	3.6272	-0.72	0	3.59778e-07	0.00441585	1	0.828	0	0	0	Non-neutral	0	0		Non-neutral NA	0.251	0.00331453	0.0136
BRCA2	V211I	0.0124442	3.3448	5.65	0	1.04374e-06	0.012757	1	0.185	0	0	0	Non-neutral	0	0		Non-neutral NA	0.177	0.00958539	0.0004
BRCA2	V2728I	0.0140444	3.4468	-1.02	0	1.04042e-06	0.0127167	0	0.462	0	0	0	Neutral	0	0		Neutral NA	0.201	0.00955509	0.0025
BRCA2	F1524V	0.0100832	3.5511	-4.35	0	5.6151e-07	0.00688334	0	0.913	0	0	0	Neutral	0	0		Neutral NA	0.322	0.00516821	0.0124
BRCA2	I505T	0.00861135	3.5249	5.87	0	1.40372e-06	0.017119	0	0.216	0	0	0	Neutral	0	0		Neutral NA	0.211	0.01287	0.0043
BRCA2	L929S	0.129935	3.555	-0.35	0	8.60492e-07	0.0105291	0	0.108	0	0	0	Neutral	0	0		Neutral NA	0.199	0.00790918	0.0231
BRCA2	S2835P	0.0456212	3.4506	1.06	0	6.3006e-07	0.00772041	0	0.157	0	0	0	Neutral	0	0		Neutral NA	0.202	0.00579733	0.0076
DICER1	D1709E	0.00662004	0.32753	-2.04	0	5.39601e-07	0.00661565	1	0.888	0	0	0	Non-neutral	0	0		Non-neutral NA	0.506	0.00496706	0.0019
DICER1	D1709N	0.153752	0.32866	-2.09	2	2.75855e-06	6.34697e-06	1	0.868	3	3+	725018	Non-neutral	3+	2	Both Cohorts	Non-neutral Both Cohorts	0.512	1.71326e-08	0.0008
DICER1	D1810Y	0.00559456	0.28162	-1.8	0	1.09278e-06	0.0133524	1	0.923	2	2	0	Non-neutral	2	0	Either Cohort	Non-neutral Either Cohort	0.531	1.6957e-07	0.0004
DICER1	E1705K	0.00530791	0.33366	-1.88	0	2.75855e-06	0.0333637	1	0.925	1	1	0	Non-neutral	1	0	Either Cohort	Non-neutral Either Cohort	0.534	0.000318522	0.0029
DICER1	E1813Q	0.0100303	0.32388	-1.96	0	1.43565e-06	0.0175049	1	0.859	1	1	0	Non-neutral	1	0	Either Cohort	Non-neutral Either Cohort	0.505	8.69762e-05	0.0922
DICER1	D1320A	0.00731578	0.19556	-2.11	0	1.8024e-07	0.00221468	1	0.952	0	0	0	Non-neutral	0	0		Non-neutral NA	0.244	0.00166187	0.0002
DICER1	D1709A	0.00662004	0.32381	-2.11	0	1.95816e-07	0.00240583	1	0.957	0	0	0	Non-neutral	0	0		Non-neutral NA	0.515	0.00180536	0.0006
DICER1	D1810A	0.00605381	0.25919	-1.76	1	1.95816e-07	2.89611e-06	1	0.949	0	0	5.10683e+06	Non-neutral	0	1	Either Cohort	Non-neutral Either Cohort	0.536	0.00180536	0.0004
DICER1	E1564A	0.00936739	0.1879	-1.97	0	2.08086e-07	0.00255639	1	0.936	0	0	0	Non-neutral	0	0		Non-neutral NA	0.219	0.00191838	0.0136
DICER1	E1705A	0.00595904	0.3366	-1.83	0	2.08086e-07	0.00255639	1	0.968	0	0	0	Non-neutral	0	0		Non-neutral NA	0.519	0.00191838	0.0002
DICER1	E1813A	0.00690453	0.29899	-1.97	1	2.37679e-07	4.26531e-06	1	0.949	0	0	4.20736e+06	Non-neutral	0	1	Either Cohort	Non-neutral Either Cohort	0.51	0.0021909	0.0041
EGFR	D837A	0.00723923	2.235	-3.4	0	1.8024e-07	0.00221468	1	0.949	0	0	0	Non-neutral	0	0		Non-neutral NA	0.51	0.00166187	0.0002
EGFR	E709G	0.0119944	1.7262	-3.54	0	4.8138e-07	0.00590396	1	0.665	0	0	0	Non-neutral	0	0		Non-neutral NA	0.608	0.00443232	0
EGFR	N826S	0.0957725	2.1771	-1.86	0	1.26876e-06	0.0154859	1	0.277	0	0	0	Non-neutral	0	0		Non-neutral NA	0.413	0.0116399	0.0004
EGFR	T263P	0.02051	1.7376	-2.51	0	2.06038e-07	0.00253126	1	0.553	1	1	0	Non-neutral	1	0	Either Cohort	Non-neutral Either Cohort	0.49	1.80502e-06	0.0751
EGFR	A289D	0.00662004	1.7618	-1.01	3	8.12615e-07	4.12484e-10	1	0.59	3	3+	3.69179e+06	Non-neutral	3+	3+	Both Cohorts	Non-neutral Both Cohorts	0.817	1.3088e-10	0.0025
EGFR	A289V	0.0126421	1.7795	-1.04	15	2.19411e-06	3.6585e-39	1	0.647	16	3+	6.83649e+06	Non-neutral	3+	3+	Both Cohorts	Non-neutral Both Cohorts	0.801	4.38992e-44	0.0006
EGFR	L838V	0.0187558	2.3225	-2.69	0	3.59778e-07	0.00441585	1	0.646	0	0	0	Non-neutral	0	0		Non-neutral NA	0.317	0.00331453	0
EGFR	P848L	0.0155204	2.1587	-1.97	0	8.10766e-06	0.0949207	1	0.475	0	0	0	Non-neutral	0	0		Non-neutral NA	0.522	0.0720875	0.0002
EGFR	R776C	0.00775152	2.3448	-2.15	0	8.10766e-06	0.0949207	1	0.592	1	1	0	Non-neutral	1	0	Either Cohort	Non-neutral Either Cohort	0.55	0.00266281	0.0002
EGFR	R776G	0.00589669	2.3162	-2.08	0	4.90071e-07	0.00601023	1	0.594	0	0	0	Non-neutral	0	0		Non-neutral NA	0.568	0.00451217	0.0002
EGFR	S784F	0.010572	2.1552	-2.05	0	4.57249e-06	0.0546938	1	0.459	0	0	0	Non-neutral	0	0		Non-neutral NA	0.439	0.0413172	0.0002
EGFR	T790M	0.0077924	2.3932	-1.76	0	1.1484e-05	0.131741	1	0.529	57	3+	0	Non-neutral	3+	0	Either Cohort	Non-neutral Either Cohort	0.571	9.28057e-136	0.0002
EGFR	A289T	0.0191545	1.7762	-1.02	6	1.39277e-06	8.45388e-17	1	0.57	8	3+	4.30797e+06	Non-neutral	3+	3+	Both Cohorts	Non-neutral Both Cohorts	0.815	2.59658e-23	0.0074
EGFR	A859T	0.00795808	2.1406	-2.41	0	2.19411e-06	0.0266288	1	0.746	0	0	0	Non-neutral	0	0		Non-neutral NA	0.699	0.0200437	0
EGFR	A864T	0.020189	2.1272	-1.93	0	1.39277e-06	0.0169865	1	0.45	0	0	0	Non-neutral	0	0		Non-neutral NA	0.542	0.0127702	0
EGFR	C620Y	0.00553602	1.7866	-3.3	0	1.39277e-06	0.0169865	1	0.731	0	0	0	Non-neutral	0	0		Non-neutral NA	0.652	0.0127702	0.0002
EGFR	C624F	0.00577393	1.8277	-3.26	0	8.28418e-07	0.0101386	1	0.776	0	0	0	Non-neutral	0	0		Non-neutral NA	0.602	0.0076155	0.0004
EGFR	C628Y	0.0062479	1.7831	-2.86	1	1.39277e-06	0.000145083	1	0.62	0	0	717995	Non-neutral	0	1	Either Cohort	Non-neutral Either Cohort	0.613	0.0127702	0.0002
EGFR	D761N	0.37007	2.2424	-1.87	1	1.18243e-05	0.0096055	1	0.53	1	1	84571.3	Non-neutral	1	1	Both Cohorts	Non-neutral Both Cohorts	0.36	0.00553669	0.0002
EGFR	E866K	0.0163586	2.2162	-1.98	0	2.75855e-06	0.0333637	1	0.675	0	0	0	Non-neutral	0	0		Non-neutral NA	0.564	0.0251347	0.0002
EGFR	G598V	0.00665495	1.7986	-2.26	14	1.09278e-06	6.33045e-41	1	0.61	7	3+	1.28113e+07	Non-neutral	3+	3+	Both Cohorts	Non-neutral Both Cohorts	0.783	2.6206e-21	0.0012
EGFR	G719A	0.00743213	2.2419	-3.17	0	2.86929e-07	0.00352329	1	0.824	15	3+	0	Non-neutral	3+	0	Either Cohort	Non-neutral Either Cohort	0.823	2.74639e-55	0.0002
EGFR	G719C	0.00638074	2.2115	-3.23	0	1.23409e-06	0.0150659	1	0.879	6	3+	0	Non-neutral	3+	0	Either Cohort	Non-neutral Either Cohort	0.823	4.86903e-18	0
EGFR	G719S	0.00783349	2.235	-3.16	0	2.71842e-06	0.0328864	1	0.853	5	3+	0	Non-neutral	3+	0	Either Cohort	Non-neutral Either Cohort	0.795	3.38201e-13	0.0002
EGFR	G810S	0.0142678	2.1351	-1.84	0	1.80253e-06	0.021929	1	0.409	0	0	0	Non-neutral	0	0		Non-neutral NA	0.377	0.0164962	0.0002
EGFR	R108K	0.00856618	1.8589	-0.78	6	2.75855e-06	9.96078e-15	1	0.854	10	3+	2.17505e+06	Non-neutral	3+	3+	Both Cohorts	Non-neutral Both Cohorts	0.757	7.07633e-26	0.0095
EGFR	S768I	0.0117446	2.3051	-1.99	0	7.8236e-07	0.00957765	1	0.765	10	3+	0	Non-neutral	3+	0	Either Cohort	Non-neutral Either Cohort	0.659	6.87133e-32	0
EGFR	I853T	0.00751072	2.2595	-2.5	0	6.3006e-07	0.00772041	1	0.888	0	0	0	Non-neutral	0	0		Non-neutral NA	0.717	0.00579733	0
EGFR	L688P	0.0078748	1.7623	-1.29	0	7.33608e-07	0.00898352	1	0.659	0	0	0	Non-neutral	0	0		Non-neutral NA	0.368	0.00674687	0.0002
EGFR	L858R	0.00550698	2.2639	-3.11	3	2.30875e-07	2.70309e-12	1	0.961	131	3+	1.2994e+07	Non-neutral	3+	3+	Both Cohorts	Non-neutral Both Cohorts	0.835	0	0
EGFR	L861Q	0.00808464	2.1867	-1.88	0	4.43293e-07	0.00543811	1	0.864	15	3+	0	Non-neutral	3+	0	Either Cohort	Non-neutral Either Cohort	0.824	2.88959e-52	0
EGFR	V742A	0.0124442	2.2736	-2.83	0	8.91471e-07	0.0109061	1	0.902	0	0	0	Non-neutral	0	0		Non-neutral NA	0.395	0.00819275	0
EGFR	V851A	0.0184621	2.2041	-1.97	0	8.91471e-07	0.0109061	1	0.818	0	0	0	Non-neutral	0	0		Non-neutral NA	0.47	0.00819275	0
ERBB2	D326G	0.0747968	1.8013	-2.46	0	6.3006e-07	0.00772041	0	0.285	0	0	0	Neutral	0	0		Neutral NA	0.19	0.00579733	0.0027
ERBB2	D845A	0.00648222	2.4322	-3.4	0	1.8024e-07	0.00221468	1	0.962	0	0	0	Non-neutral	0	0		Non-neutral NA	0.824	0.00166187	0.0002
ERBB2	E321G	0.0127088	1.8474	-2.57	0	5.14935e-07	0.0063142	1	0.878	0	0	0	Non-neutral	0	0		Non-neutral NA	0.381	0.00474055	0.0004
ERBB2	E719G	0.0110263	1.8343	-1.94	0	5.14935e-07	0.0063142	1	0.668	0	0	0	Non-neutral	0	0		Non-neutral NA	0.588	0.00474055	0.0002
ERBB2	N319D	0.489043	1.8769	-1.04	0	5.79083e-07	0.00709799	0	0.169	0	0	0	Neutral	0	0		Neutral NA	0.407	0.00532953	0.0016
ERBB2	N857S	0.406817	2.2135	-1.94	0	1.26876e-06	0.0154859	1	0.118	0	0	0	Non-neutral	0	0		Non-neutral NA	0.395	0.0116399	0.0006
ERBB2	T862A	0.0138974	2.3156	-1.73	2	1.6004e-06	1.25267e-06	1	0.674	1	1	1.24969e+06	Non-neutral	1	2	Both Cohorts	Non-neutral Both Cohorts	0.461	0.000107974	0
ERBB2	Y835F	0.0279727	2.4461	-2.46	0	3.77632e-07	0.00463448	1	0.794	0	0	0	Non-neutral	0	0		Non-neutral NA	0.627	0.00347872	0.0002
ERBB2	H878Y	0.0141929	2.3698	-1.91	1	1.80253e-06	0.000242197	1	0.625	1	1	554775	Non-neutral	1	1	Both Cohorts	Non-neutral Both Cohorts	0.595	0.000136802	0
ERBB2	I767M	0.0177014	2.2768	-1.94	2	1.65714e-06	1.38998e-06	1	0.596	3	3+	1.2069e+06	Non-neutral	3+	2	Both Cohorts	Non-neutral Both Cohorts	0.732	2.24939e-09	0.0002
ERBB2	L726F	0.00783349	1.8081	-2.81	0	1.56765e-06	0.019099	1	0.731	0	0	0	Non-neutral	0	0		Non-neutral NA	0.573	0.0143622	0.0004
ERBB2	L785F	0.0117446	2.4024	-2.35	0	2.08377e-06	0.0253068	1	0.586	1	1	0	Non-neutral	1	0	Either Cohort	Non-neutral Either Cohort	0.656	0.000182506	0.0002
ERBB2	L915M	0.0207269	2.2522	-2.23	0	7.8236e-07	0.00957765	1	0.366	0	0	0	Non-neutral	0	0		Non-neutral NA	0.522	0.00719362	0.0002
ERBB2	P780L	0.00912426	2.4158	-2.36	0	1.80253e-06	0.021929	1	0.759	0	0	0	Non-neutral	0	0		Non-neutral NA	0.683	0.0164962	0.0002
ERBB2	R896C	0.192771	2.273	-2.01	1	8.10766e-06	0.00465432	1	0.096	0	0	123340	Non-neutral	0	1	Either Cohort	Non-neutral Either Cohort	0.333	0.0720875	0.0008
ERBB2	S310F	0.0124442	1.8686	-1.11	18	4.57249e-06	1.37237e-41	1	0.533	49	3+	3.93658e+06	Non-neutral	3+	3+	Both Cohorts	Non-neutral Both Cohorts	0.765	5.06213e-134	0.0004
ERBB2	S310Y	0.0136799	1.8889	-1.11	5	1.09278e-06	8.0906e-15	1	0.54	9	3+	4.57548e+06	Non-neutral	3+	3+	Both Cohorts	Non-neutral Both Cohorts	0.766	2.95497e-27	0.0006
ERBB2	T733I	0.00917238	2.0198	-1.97	1	1.04042e-06	8.11958e-05	1	0.867	2	2	961147	Non-neutral	2	1	Both Cohorts	Non-neutral Both Cohorts	0.592	1.46398e-07	0.0002
ERBB2	T798I	0.00690453	2.3977	-2.02	0	1.04042e-06	0.0127167	1	0.783	0	0	0	Non-neutral	0	0		Non-neutral NA	0.553	0.00955509	0
ERBB2	D769H	0.0104065	2.3583	-1.93	2	1.65714e-06	1.38998e-06	1	0.748	4	3+	1.2069e+06	Non-neutral	3+	2	Both Cohorts	Non-neutral Both Cohorts	0.78	6.8731e-12	0.0004
ERBB2	D769Y	0.00898142	2.4104	-1.95	4	1.65566e-06	2.86851e-11	1	0.784	5	3+	2.41596e+06	Non-neutral	3+	3+	Both Cohorts	Non-neutral Both Cohorts	0.766	1.7408e-14	0
ERBB2	D821N	0.408963	2.3284	-2.01	0	4.57249e-06	0.0546938	1	0.351	0	0	0	Non-neutral	0	0		Non-neutral NA	0.445	0.0413172	0.0371
ERBB2	E717K	0.00879444	1.8392	-1.93	0	2.75855e-06	0.0333637	1	0.558	0	0	0	Non-neutral	0	0		Non-neutral NA	0.597	0.0251347	0.0124
ERBB2	E812K	0.0078748	2.1867	-1.84	0	4.57249e-06	0.0546938	1	0.705	0	0	0	Non-neutral	0	0		Non-neutral NA	0.206	0.0413172	0.0002
ERBB2	G309A	0.249441	1.8017	-1.36	1	7.21019e-07	3.90969e-05	1	0.388	0	0	1.38693e+06	Non-neutral	0	1	Either Cohort	Non-neutral Either Cohort	0.627	0.00663148	0.0124
ERBB2	G309E	0.0288696	1.8664	-1.34	0	4.57249e-06	0.0546938	1	0.517	0	0	0	Non-neutral	0	0		Non-neutral NA	0.623	0.0413172	0.0041
ERBB2	R678Q	0.0400001	1.7918	-1.33	8	8.10766e-06	2.45219e-15	0	0.417	18	3+	986721	Neutral	3+	3+	Both Cohorts	Neutral Both Cohorts	0.681	3.03468e-39	0.0027
ERBB2	V777L	0.0125098	2.1127	-1.54	5	1.12102e-06	9.42611e-15	1	0.284	7	3+	4.46022e+06	Non-neutral	3+	3+	Both Cohorts	Non-neutral Both Cohorts	0.782	3.21323e-21	0.0002
ERBB2	V842I	0.0531385	2.3687	-1.98	10	1.1484e-05	9.79744e-18	1	0.538	10	3+	870776	Non-neutral	3+	3+	Both Cohorts	Non-neutral Both Cohorts	0.787	4.279e-19	0
ERBB2	C311R	0.00605381	1.8875	-3.85	0	6.66335e-07	0.00816309	1	0.923	0	0	0	Non-neutral	0	0		Non-neutral NA	0.77	0.00613008	0
ERBB2	C334S	0.00771086	1.8847	-2.61	0	5.34822e-07	0.00655725	1	0.919	0	0	0	Non-neutral	0	0		Non-neutral NA	0.496	0.00492318	0.0006
ERBB2	L755S	0.00651641	2.3993	-2.29	8	5.79083e-07	1.28918e-25	1	0.86	22	3+	1.38149e+07	Non-neutral	3+	3+	Both Cohorts	Non-neutral Both Cohorts	0.817	2.06008e-75	0
ERBB2	S760A	0.0339822	2.26	-1.93	0	1.95816e-07	0.00240583	0	0.672	0	0	0	Neutral	0	0		Neutral NA	0.718	0.00180536	0.0002
ERBB2	S783P	0.0315698	2.3969	-1.92	0	5.14935e-07	0.0063142	1	0.278	0	0	0	Non-neutral	0	0		Non-neutral NA	0.471	0.00474055	0.0239
ERBB2	V773A	0.0122494	2.3661	-2.01	0	7.96333e-07	0.00974787	1	0.522	0	0	0	Non-neutral	0	0		Non-neutral NA	0.746	0.00732163	0
ERBB2	V839G	0.0118688	2.398	-1.92	0	2.06038e-07	0.00253126	1	0.609	0	0	0	Non-neutral	0	0		Non-neutral NA	0.646	0.00189951	0.0008
ERBB2	Y803N	0.00941679	2.402	-1.8	0	4.40429e-07	0.00540307	1	0.549	0	0	0	Non-neutral	0	0		Non-neutral NA	0.485	0.00405603	0.0004
ESR1	D538G	0.0112017	-0.89773	-1	2	8.91471e-07	2.17929e-07	1	0.914	46	3+	2.24348e+06	Non-neutral	3+	2	Both Cohorts	Non-neutral Both Cohorts	0.356	3.53173e-158	0.0027
ESR1	Y537C	0.00961701	-0.86796	-1.09	1	1.40372e-06	0.000147361	1	0.922	11	3+	712391	Non-neutral	3+	1	Both Cohorts	Non-neutral Both Cohorts	0.373	4.57128e-32	0.0006
ESR1	Y537S	0.00791633	-0.80067	-0.99	1	1.93959e-07	2.84148e-06	1	0.911	21	3+	5.15573e+06	Non-neutral	3+	1	Both Cohorts	Non-neutral Both Cohorts	0.374	3.15935e-82	0.0006
ESR1	E380Q	0.0161025	-0.79909	-1	1	1.65714e-06	0.000204946	1	0.85	13	3+	603449	Non-neutral	3+	1	Both Cohorts	Non-neutral Both Cohorts	0.27	4.2821e-37	0.0406
ESR1	G400V	0.00669005	-0.95651	2.3	0	1.23409e-06	0.0150659	1	0.928	0	0	0	Non-neutral	0	0		Non-neutral NA	0.241	0.0113236	0.0025
ESR1	S463P	0.249441	-1.009	-1	0	8.91471e-07	0.0109061	1	0.529	3	3+	0	Non-neutral	3+	0	Either Cohort	Non-neutral Either Cohort	0.167	1.89456e-10	0.0906
ESR1	Y537N	0.0106838	-0.79564	-1.07	1	4.40429e-07	1.46218e-05	1	0.913	9	3+	2.27051e+06	Non-neutral	3+	1	Both Cohorts	Non-neutral Both Cohorts	0.381	3.36009e-31	0.0006
IDH1	R132H	0.013752	7.4218	-3.46	258	1.1484e-05	0	1	0.852	169	3+	2.2466e+07	Non-neutral	3+	3+	Both Cohorts	Non-neutral Both Cohorts	0.877	0	0.0465
IDH2	R140Q	0.00577393	0.93781	-3.8	25	8.10766e-06	2.04654e-53	1	0.891	0	0	3.0835e+06	Non-neutral	0	3+	Either Cohort	Non-neutral Either Cohort	0.713	0.0720875	0.0029
IDH2	R172K	0.00683229	0.9039	-3.38	15	2.08377e-06	1.60447e-39	1	0.733	14	3+	7.19848e+06	Non-neutral	3+	3+	Both Cohorts	Non-neutral Both Cohorts	0.713	1.3493e-38	0.0276
IDH2	R140W	0.00628085	0.96262	-3.85	2	8.10766e-06	0.000153411	1	0.778	1	1	246680	Non-neutral	1	2	Both Cohorts	Non-neutral Both Cohorts	0.687	0.00266281	0.0008
KIT	D572A	0.0103519	1.2664	-6.86	0	1.8024e-07	0.00221468	1	0.937	0	0	0	Non-neutral	0	0		Non-neutral NA	0.379	0.00166187	0.0002
KIT	D816V	0.00658531	1.7422	-2.03	7	3.41683e-07	2.40093e-24	1	0.939	3	3+	2.04868e+07	Non-neutral	3+	3+	Both Cohorts	Non-neutral Both Cohorts	0.611	4.10521e-12	0
KIT	D820G	0.00755033	1.6994	-2.06	0	6.3006e-07	0.00772041	1	0.894	1	1	0	Non-neutral	1	0	Either Cohort	Non-neutral Either Cohort	0.597	1.68352e-05	0
KIT	K509I	0.0090764	1.2382	-1.32	0	3.03649e-07	0.00372822	1	0.333	0	0	0	Non-neutral	0	0		Non-neutral NA	0.169	0.00279815	0.0008
KIT	K642E	0.00595904	1.8434	-1.95	3	5.79083e-07	1.06617e-10	1	0.908	6	3+	5.1806e+06	Non-neutral	3+	3+	Both Cohorts	Non-neutral Both Cohorts	0.202	2.45183e-20	0.0002
KIT	Y553C	0.00751072	1.2555	-6.66	0	1.40372e-06	0.017119	1	0.916	0	0	0	Non-neutral	0	0		Non-neutral NA	0.33	0.01287	0.0002
KIT	Y578C	0.00956656	1.2846	-6.28	0	1.40372e-06	0.017119	1	0.917	0	0	0	Non-neutral	0	0		Non-neutral NA	0.513	0.01287	0.0025
KIT	H697Y	0.250756	1.6804	-1.17	0	4.06434e-06	0.0487664	1	0.222	0	0	0	Non-neutral	0	0		Non-neutral NA	0.128	0.0368112	0.0002
KIT	R634W	0.0439721	1.7128	-2.02	0	1.1484e-05	0.131741	1	0.809	0	0	0	Non-neutral	0	0		Non-neutral NA	0.286	0.100553	0.0101
KIT	T670I	0.00662004	1.7725	-1.79	0	1.04042e-06	0.0127167	1	0.895	0	0	0	Non-neutral	0	0		Non-neutral NA	0.163	0.00955509	0.0002
KIT	C443Y	0.0062479	1.2825	-1.39	0	1.04042e-06	0.0127167	1	0.798	0	0	0	Non-neutral	0	0		Non-neutral NA	0.35	0.00955509	0.0136
KIT	D816H	0.0071259	1.7031	-2.06	1	1.65714e-06	0.000204946	1	0.921	0	0	603449	Non-neutral	0	1	Either Cohort	Non-neutral Either Cohort	0.577	0.0151758	0.0002
KIT	D816Y	0.00562406	1.7294	-2.05	5	1.65566e-06	9.72813e-14	1	0.915	4	3+	3.01995e+06	Non-neutral	3+	3+	Both Cohorts	Non-neutral Both Cohorts	0.588	6.8425e-12	0
KIT	E839K	0.00544935	1.5914	-3.67	0	4.06434e-06	0.0487664	1	0.915	0	0	0	Non-neutral	0	0		Non-neutral NA	0.257	0.0368112	0.0004
KIT	S476I	0.00821322	1.3331	-2.77	0	7.09078e-07	0.00868444	1	0.31	0	0	0	Non-neutral	0	0		Non-neutral NA	0.173	0.00652201	0.0045
KIT	V530I	0.549035	1.2208	-1.3	0	1.1484e-05	0.131741	0	0.303	0	0	0	Neutral	0	0		Neutral NA	0.053	0.100553	0.0171
KIT	L576P	0.00658531	1.2476	-6.92	1	7.33608e-07	4.04699e-05	1	0.86	10	3+	1.36313e+06	Non-neutral	3+	1	Both Cohorts	Non-neutral Both Cohorts	0.392	3.38728e-32	0.0004
KIT	N655K	0.0913446	1.8927	-1.59	0	6.2557e-07	0.00766561	1	0.592	0	0	0	Non-neutral	0	0		Non-neutral NA	0.26	0.00575613	0.0002
KIT	N822K	0.129253	1.8013	-1.89	3	7.75239e-07	3.41798e-10	1	0.682	7	3+	3.86977e+06	Non-neutral	3+	3+	Both Cohorts	Non-neutral Both Cohorts	0.692	1.68557e-22	0
KIT	V559D	0.0184621	1.3253	-6.16	0	3.29041e-07	0.00403935	1	0.897	5	3+	0	Non-neutral	3+	0	Either Cohort	Non-neutral Either Cohort	0.356	1.08387e-18	0.0002
KIT	V559G	0.0148809	1.2966	-6.15	0	3.65397e-07	0.00448466	1	0.905	2	2	0	Non-neutral	2	0	Either Cohort	Non-neutral Either Cohort	0.271	6.37129e-09	0.0004
KIT	V560G	0.00992533	1.2832	-6.03	0	3.65397e-07	0.00448466	1	0.915	0	0	0	Non-neutral	0	0		Non-neutral NA	0.176	0.00336621	0.0006
KIT	V654A	0.0109684	1.759	-2.36	0	7.96333e-07	0.00974787	1	0.82	8	3+	0	Non-neutral	3+	0	Either Cohort	Non-neutral Either Cohort	0.18	1.70409e-25	0
KIT	W557G	0.00884082	1.4296	-6.26	0	2.06038e-07	0.00253126	1	0.919	2	2	0	Non-neutral	2	0	Either Cohort	Non-neutral Either Cohort	0.562	1.14354e-09	0.0002
KIT	Y823D	0.00586575	1.7882	-2.14	0	2.71209e-07	0.00333058	1	0.94	5	3+	0	Non-neutral	3+	0	Either Cohort	Non-neutral Either Cohort	0.6	3.40017e-19	0
KRAS	F156L	0.00697755	10.5284	-2.74	0	4.04641e-06	0.0485565	1	0.866	0	0	0	Non-neutral	0	0		Non-neutral NA	0.5	0.0366518	0.2345
KRAS	V152A	0.0109684	10.456	-2.71	0	1.26876e-06	0.0154859	1	0.87	0	0	0	Non-neutral	0	0		Non-neutral NA	0.538	0.0116399	0.0058
KRAS	Y71H	0.00556521	10.6023	-2.74	0	1.6004e-06	0.019494	1	0.895	0	0	0	Non-neutral	0	0		Non-neutral NA	0.557	0.0146599	0.0025
KRAS	A146T	0.00599047	10.5118	-3.55	21	1.56765e-06	1.61165e-59	1	0.909	38	3+	1.33958e+07	Non-neutral	3+	3+	Both Cohorts	Non-neutral Both Cohorts	0.867	8.00474e-119	0.0023
KRAS	D119N	0.116961	10.5487	-4.53	0	4.06434e-06	0.0487664	1	0.873	0	0	0	Non-neutral	0	0		Non-neutral NA	0.614	0.0368112	0.0692
KRAS	G12A	0.0134657	10.7039	-2.27	26	3.38943e-07	4.90552e-93	1	0.841	89	3+	7.67091e+07	Non-neutral	3+	3+	Both Cohorts	Non-neutral Both Cohorts	0.94	0	0.0027
KRAS	G12C	0.00856618	10.6893	-2.37	34	1.04689e-06	6.36416e-107	1	0.853	259	3+	3.24772e+07	Non-neutral	3+	3+	Both Cohorts	Non-neutral Both Cohorts	0.938	0	0.0008
KRAS	G12D	0.00595904	10.6834	-2.32	377	1.52509e-06	0	1	0.875	444	3+	2.47199e+08	Non-neutral	3+	3+	Both Cohorts	Non-neutral Both Cohorts	0.936	0	0.0008
KRAS	G12R	0.00852124	10.6818	-2.29	115	2.6864e-07	0	1	0.821	72	3+	4.28082e+08	Non-neutral	3+	3+	Both Cohorts	Non-neutral Both Cohorts	0.934	1.0161e-296	0.0023
KRAS	G12S	0.00804223	10.6197	-2.14	18	1.80253e-06	2.95377e-49	1	0.79	40	3+	9.98595e+06	Non-neutral	3+	3+	Both Cohorts	Non-neutral Both Cohorts	0.928	3.09397e-123	0.0021
KRAS	G12V	0.00655077	10.757	-2.32	279	8.52688e-07	0	1	0.91	371	3+	3.27201e+08	Non-neutral	3+	3+	Both Cohorts	Non-neutral Both Cohorts	0.936	0	0.0008
KRAS	G13C	0.00808464	10.6141	-2.77	4	1.04689e-06	2.9175e-12	1	0.868	19	3+	3.82085e+06	Non-neutral	3+	3+	Both Cohorts	Non-neutral Both Cohorts	0.922	2.00031e-59	0.0008
KRAS	G13D	0.00539233	10.648	-2.66	70	2.19411e-06	3.85517e-214	1	0.832	134	3+	3.19036e+07	Non-neutral	3+	3+	Both Cohorts	Non-neutral Both Cohorts	0.936	0	0.0008
KRAS	G60C	0.00852124	10.537	-4.4	0	1.40249e-06	0.0171041	1	0.898	0	0	0	Non-neutral	0	0		Non-neutral NA	0.664	0.0128588	0.0523
KRAS	S17N	0.0531385	10.6299	-2.95	0	1.04374e-06	0.012757	1	0.785	0	0	0	Non-neutral	0	0		Non-neutral NA	0.749	0.00958539	0.0025
KRAS	V14I	0.0119314	10.5637	-2.7	0	1.1484e-05	0.131741	1	0.803	2	2	0	Non-neutral	2	0	Either Cohort	Non-neutral Either Cohort	0.806	0.000183187	0.0245
KRAS	A146V	0.00553602	10.4941	-3.56	1	1.39277e-06	0.000145083	1	0.89	12	3+	717995	Non-neutral	3+	1	Both Cohorts	Non-neutral Both Cohorts	0.883	4.1086e-35	0.0058
KRAS	P34R	0.00583498	10.6431	-2.74	0	2.6864e-07	0.00329909	1	0.905	1	1	0	Non-neutral	1	0	Either Cohort	Non-neutral Either Cohort	0.618	3.06734e-06	0.0196
KRAS	T58I	0.00568353	10.6197	-3.44	1	1.04042e-06	8.11958e-05	1	0.921	1	1	961147	Non-neutral	1	1	Both Cohorts	Non-neutral Both Cohorts	0.709	4.57911e-05	0.0101
KRAS	D119A	0.00574364	10.5372	-4.55	0	1.95816e-07	0.00240583	1	0.915	0	0	0	Non-neutral	0	0		Non-neutral NA	0.671	0.00180536	0.0132
KRAS	D153V	0.00580437	-0.09082	-2.24	0	4.29755e-07	0.00527247	1	0.791	0	0	0	Non-neutral	0	0		Non-neutral NA	0.517	0.00395793	0.0305
KRAS	K117N	0.0176086	10.5854	-4.27	5	7.75239e-07	1.03478e-15	1	0.764	8	3+	6.44962e+06	Non-neutral	3+	3+	Both Cohorts	Non-neutral Both Cohorts	0.755	1.33856e-25	0.001
KRAS	K147E	0.00589669	10.5621	-2.78	0	4.33483e-07	0.00531808	1	0.894	0	0	0	Non-neutral	0	0		Non-neutral NA	0.673	0.00399219	0.0805
KRAS	Q61L	0.00912426	10.5146	-2.92	5	2.77587e-07	2.19232e-18	1	0.885	5	3+	1.80124e+07	Non-neutral	3+	3+	Both Cohorts	Non-neutral Both Cohorts	0.864	3.90885e-19	0.0014
KRAS	Q61R	0.00751072	10.454	-2.88	10	5.79083e-07	5.93693e-32	1	0.799	21	3+	1.72687e+07	Non-neutral	3+	3+	Both Cohorts	Non-neutral Both Cohorts	0.894	8.88799e-72	0.0006
MYOD1	L122R	0.0104613	-1.1023	0.93	0	2.30875e-07	0.00283596	1	0.914	5	3+	0	Non-neutral	3+	0	Either Cohort	Non-neutral Either Cohort	0.193	1.29442e-19	0.0045
PIK3CA	E545A	0.00628085	15.2142	-4.34	17	2.37679e-07	3.74814e-62	1	0.715	1	1	7.1525e+07	Non-neutral	1	3+	Both Cohorts	Non-neutral Both Cohorts	0.834	2.40151e-06	0.0002
PIK3CA	E545G	0.0071259	15.1979	-4.49	9	5.14935e-07	2.83842e-29	1	0.737	12	3+	1.74779e+07	Non-neutral	3+	3+	Both Cohorts	Non-neutral Both Cohorts	0.834	9.98421e-41	0.0002
PIK3CA	H1047L	0.00808464	15.6242	-2.34	39	3.46923e-07	1.8447e-143	1	0.359	41	3+	1.12417e+08	Non-neutral	3+	3+	Both Cohorts	Non-neutral Both Cohorts	0.834	1.08317e-156	0
PIK3CA	H1047R	0.00966772	15.6558	-2.53	246	1.03009e-06	0	1	0.455	300	3+	2.38815e+08	Non-neutral	3+	3+	Both Cohorts	Non-neutral Both Cohorts	0.84	0	0
PIK3CA	H701P	0.00830007	15.263	-4.45	0	2.06038e-07	0.00253126	1	0.401	0	0	0	Non-neutral	0	0		Non-neutral NA	0.406	0.00189951	0.0027
PIK3CA	K111E	0.0113798	15.1737	-3.96	12	4.33483e-07	4.47383e-40	1	0.506	7	3+	2.76827e+07	Non-neutral	3+	3+	Both Cohorts	Non-neutral Both Cohorts	0.84	1.61531e-24	0.0004
PIK3CA	M1043V	0.00821322	15.6674	-2.47	11	8.90019e-07	6.09571e-33	1	0.435	11	3+	1.23593e+07	Non-neutral	3+	3+	Both Cohorts	Non-neutral Both Cohorts	0.813	1.93798e-34	0
PIK3CA	Q546P	0.00727741	15.2263	-4.48	8	2.30875e-07	3.29391e-29	1	0.734	10	3+	3.46508e+07	Non-neutral	3+	3+	Both Cohorts	Non-neutral Both Cohorts	0.896	1.02032e-37	0.0002
PIK3CA	Q643R	0.0106277	15.2458	-4.36	0	5.79083e-07	0.00709799	1	0.255	0	0	0	Non-neutral	0	0		Non-neutral NA	0.334	0.00532953	0.0025
PIK3CA	T1025S	0.025446	15.6747	-2.61	0	6.80627e-07	0.00833744	1	0.414	0	0	0	Non-neutral	0	0		Non-neutral NA	0.344	0.00626114	0.0002
PIK3CA	A1066V	0.0548421	15.5849	-4.26	0	1.39277e-06	0.0169865	1	0.254	2	2	0	Non-neutral	2	0	Either Cohort	Non-neutral Either Cohort	0.227	3.50335e-07	0
PIK3CA	H1047Y	0.00708852	15.5352	-2.56	9	1.04042e-06	3.19968e-26	1	0.401	10	3+	8.65032e+06	Non-neutral	3+	3+	Both Cohorts	Non-neutral Both Cohorts	0.83	1.57737e-30	0
PIK3CA	P124L	0.0077924	15.229	-3.41	0	1.80253e-06	0.021929	1	0.38	0	0	0	Non-neutral	0	0		Non-neutral NA	0.381	0.0164962	0.0006
PIK3CA	P539R	0.00655077	15.22	-6.88	1	3.59778e-07	9.76346e-06	1	0.893	3	3+	2.77949e+06	Non-neutral	3+	1	Both Cohorts	Non-neutral Both Cohorts	0.883	5.04571e-12	0.0002
PIK3CA	Q546K	0.0139707	15.2134	-4.35	21	8.28418e-07	1.30926e-65	1	0.338	17	3+	2.53495e+07	Non-neutral	3+	3+	Both Cohorts	Non-neutral Both Cohorts	0.9	1.21267e-54	0.0004
PIK3CA	Q60K	0.123277	15.1441	-2.8	0	1.05483e-06	0.0128916	0	0.18	0	0	0	Neutral	0	0		Neutral NA	0.313	0.00968671	0.001
PIK3CA	R93W	0.00739314	15.2626	-3.28	7	1.18243e-05	4.35672e-12	1	0.597	5	3+	591999	Non-neutral	3+	3+	Both Cohorts	Non-neutral Both Cohorts	0.628	2.13165e-09	0.0008
PIK3CA	D1017H	0.0190541	15.6283	-2.71	0	1.43565e-06	0.0175049	1	0.535	1	1	0	Non-neutral	1	0	Either Cohort	Non-neutral Either Cohort	0.338	8.69762e-05	0.0008
PIK3CA	E453K	0.00992533	15.1467	-2.63	12	2.75855e-06	1.22285e-29	1	0.544	14	3+	4.35011e+06	Non-neutral	3+	3+	Both Cohorts	Non-neutral Both Cohorts	0.663	9.0165e-37	0.0008
PIK3CA	E453Q	0.0291749	15.1748	-2.65	2	1.65714e-06	1.38998e-06	1	0.307	8	3+	1.2069e+06	Non-neutral	3+	2	Both Cohorts	Non-neutral Both Cohorts	0.628	1.23815e-22	0.0134
PIK3CA	E542K	0.0078748	15.1993	-4.35	128	4.06434e-06	0	1	0.439	216	3+	3.14934e+07	Non-neutral	3+	3+	Both Cohorts	Non-neutral Both Cohorts	0.816	0	0.0002
PIK3CA	E545K	0.00638074	15.2092	-4.42	213	4.06434e-06	0	1	0.654	304	3+	5.2407e+07	Non-neutral	3+	3+	Both Cohorts	Non-neutral Both Cohorts	0.842	0	0.0002
PIK3CA	G106R	0.00686832	15.1821	-3.14	2	3.59778e-07	1.43955e-08	1	0.741	4	3+	5.55898e+06	Non-neutral	3+	2	Both Cohorts	Non-neutral Both Cohorts	0.75	3.34856e-15	0.0008
PIK3CA	G106V	0.00589669	15.2245	-3.06	5	8.12615e-07	1.37205e-15	1	0.74	7	3+	6.15298e+06	Non-neutral	3+	3+	Both Cohorts	Non-neutral Both Cohorts	0.764	2.45589e-22	0.0002
PIK3CA	G118D	0.00611783	15.2068	-4.66	22	1.52509e-06	7.16473e-63	1	0.484	13	3+	1.44254e+07	Non-neutral	3+	3+	Both Cohorts	Non-neutral Both Cohorts	0.846	1.34046e-37	0.0006
PIK3CA	K111N	0.141342	15.1355	-3.98	3	3.3128e-06	1.11167e-07	1	0.313	5	3+	905578	Non-neutral	3+	3+	Both Cohorts	Non-neutral Both Cohorts	0.826	1.10258e-12	0.0006
PIK3CA	M1043I	0.00651641	15.6258	-2.1	18	6.55482e-06	1.25653e-38	1	0.372	3	3+	2.74607e+06	Non-neutral	3+	3+	Both Cohorts	Non-neutral Both Cohorts	0.758	5.31121e-07	0
PIK3CA	R38H	0.0170616	15.1932	-2.99	7	1.1484e-05	3.46184e-12	1	0.654	4	3+	609543	Non-neutral	3+	3+	Both Cohorts	Non-neutral Both Cohorts	0.445	1.01875e-07	0.0006
PIK3CA	R88Q	0.0090764	15.2451	-3.56	38	1.18243e-05	8.88801e-80	1	0.806	31	3+	3.21371e+06	Non-neutral	3+	3+	Both Cohorts	Non-neutral Both Cohorts	0.824	5.28405e-67	0.0006
PIK3CA	V136I	0.0655809	15.1084	-3.76	0	1.04374e-06	0.012757	1	0.223	1	1	0	Non-neutral	1	0	Either Cohort	Non-neutral Either Cohort	0.276	4.60824e-05	0.3681
PIK3CA	C420R	0.00571351	15.2777	-2.45	23	6.66335e-07	1.32229e-74	1	0.788	30	3+	3.45172e+07	Non-neutral	3+	3+	Both Cohorts	Non-neutral Both Cohorts	0.766	3.2606e-103	0.0023
PIK3CA	N345K	0.182894	15.2438	-2.55	39	6.2557e-07	3.20768e-133	1	0.497	41	3+	6.23431e+07	Non-neutral	3+	3+	Both Cohorts	Non-neutral Both Cohorts	0.9	6.12928e-146	0.0004
SF3B1	R625H	0.00834384	0.9412	0.67	4	1.1484e-05	4.16502e-07	1	0.875	20	3+	348310	Non-neutral	3+	3+	Both Cohorts	Non-neutral Both Cohorts	0.908	5.85006e-41	0.0025
SF3B1	R625P	0.00621513	0.98036	0.68	0	5.17589e-07	0.00634664	1	0.872	0	0	0	Non-neutral	0	0		Non-neutral NA	0.913	0.00476492	0.0002
SF3B1	R625C	0.00708852	0.93891	0.68	4	8.10766e-06	7.56153e-08	1	0.823	16	3+	493360	Non-neutral	3+	3+	Both Cohorts	Non-neutral Both Cohorts	0.906	1.86189e-34	0.0006
SF3B1	K666M	0.0138245	1.013	-3.63	0	3.97654e-07	0.0048796	1	0.723	2	2	0	Non-neutral	2	0	Either Cohort	Non-neutral Either Cohort	0.834	8.21016e-09	0.0006
SF3B1	K666T	0.0113201	0.95174	-3.59	1	6.61839e-07	3.29583e-05	1	0.73	1	1	1.51094e+06	Non-neutral	1	1	Both Cohorts	Non-neutral Both Cohorts	0.873	1.85727e-05	0.0002
SF3B1	K700E	0.0100832	0.97247	-3.53	36	4.8138e-07	2.60066e-126	1	0.619	21	3+	7.4785e+07	Non-neutral	3+	3+	Both Cohorts	Non-neutral Both Cohorts	0.787	1.52622e-73	0.0002
SF3B1	N626Y	0.0111429	0.97007	-3.76	0	3.86934e-07	0.00474837	1	0.758	0	0	0	Non-neutral	0	0		Non-neutral NA	0.899	0.00356426	0.0002
TP53	C124R	0.02768	30.7684	-9	0	5.79083e-07	0.00709799	1	0.883	0	0	0	Non-neutral	0	0		Non-neutral NA	0.447	0.00532953	0.0043
TP53	C135G	0.00580437	30.6511	-9.18	2	2.20045e-07	3.29775e-09	1	0.965	1	1	9.08905e+06	Non-neutral	1	2	Both Cohorts	Non-neutral Both Cohorts	0.812	2.05861e-06	0.0035
TP53	C135R	0.00583498	30.6455	-9.17	2	5.79083e-07	5.99056e-08	1	0.964	4	3+	3.45374e+06	Non-neutral	3+	2	Both Cohorts	Non-neutral Both Cohorts	0.815	3.61125e-14	0.0006
TP53	C141R	0.00611783	30.6712	-9.32	2	6.66335e-07	9.11955e-08	1	0.861	2	2	3.00149e+06	Non-neutral	2	2	Both Cohorts	Non-neutral Both Cohorts	0.792	3.85573e-08	0.0008
TP53	C176R	0.00800004	30.6051	-12.99	2	6.66335e-07	9.11955e-08	1	0.94	4	3+	3.00149e+06	Non-neutral	3+	2	Both Cohorts	Non-neutral Both Cohorts	0.855	7.27989e-14	0.0012
TP53	C238G	0.00542077	30.6431	-12.33	1	2.06038e-07	3.2061e-06	1	0.938	3	3+	4.85347e+06	Non-neutral	3+	1	Both Cohorts	Non-neutral Both Cohorts	0.869	5.43333e-13	0.0006
TP53	C238R	0.00547809	30.6296	-12.33	2	7.96333e-07	1.55474e-07	1	0.954	2	2	2.51151e+06	Non-neutral	2	2	Both Cohorts	Non-neutral Both Cohorts	0.873	6.5754e-08	0.0002
TP53	C238S	0.00605381	30.6411	-12.33	0	6.53554e-07	0.00800714	1	0.946	1	1	0	Non-neutral	1	0	Either Cohort	Non-neutral Either Cohort	0.862	1.81116e-05	0.0006
TP53	C238W	0.00583498	30.6359	-12.34	0	1.60649e-07	0.00197419	1	0.896	1	1	0	Non-neutral	1	0	Either Cohort	Non-neutral Either Cohort	0.848	1.09765e-06	0.0006
TP53	C242R	0.00528007	30.6255	-10.37	0	6.66335e-07	0.00816309	1	0.966	1	1	0	Non-neutral	1	0	Either Cohort	Non-neutral Either Cohort	0.853	1.88254e-05	0.0004
TP53	C242S	0.00679644	30.6365	-10.35	6	6.65887e-07	4.86524e-19	1	0.947	3	3+	9.01054e+06	Non-neutral	3+	3+	Both Cohorts	Non-neutral Both Cohorts	0.81	5.90752e-11	0.0008
TP53	C275W	0.00550698	30.6866	-9.8	0	2.06038e-07	0.00253126	1	0.922	4	3+	0	Non-neutral	3+	0	Either Cohort	Non-neutral Either Cohort	0.844	2.06507e-16	0.0006
TP53	C277R	0.00631397	30.734	-9.78	0	6.66335e-07	0.00816309	1	0.889	0	0	0	Non-neutral	0	0		Non-neutral NA	0.846	0.00613008	0.0004
TP53	C277W	0.00922075	30.7038	-9.8	0	1.8024e-07	0.00221468	1	0.875	0	0	0	Non-neutral	0	0		Non-neutral NA	0.799	0.00166187	0.0016
TP53	F113C	0.00739314	30.6303	-9.7	4	2.08086e-07	9.12969e-16	1	0.952	3	3+	1.92228e+07	Non-neutral	3+	3+	Both Cohorts	Non-neutral Both Cohorts	0.676	5.65251e-13	0.0006
TP53	F113V	0.00775152	30.6544	-9.62	3	6.61839e-07	1.81769e-10	1	0.933	4	3+	4.53282e+06	Non-neutral	3+	3+	Both Cohorts	Non-neutral Both Cohorts	0.679	7.03783e-14	0.0025
TP53	F113Y	0.0156023	30.6046	-9.59	0	2.51651e-07	0.00309077	1	0.889	0	0	0	Non-neutral	0	0		Non-neutral NA	0.606	0.00231954	0.0105
TP53	F134I	0.0170616	30.7357	-9.47	0	3.29041e-07	0.00403935	1	0.955	2	2	0	Non-neutral	2	0	Either Cohort	Non-neutral Either Cohort	0.644	4.65363e-09	0.0025
TP53	F134L	0.0134657	30.7023	-9.43	7	2.13392e-06	5.44905e-18	1	0.872	4	3+	3.28034e+06	Non-neutral	3+	3+	Both Cohorts	Non-neutral Both Cohorts	0.615	2.42471e-11	0.0136
TP53	F270C	0.00589669	30.7299	-9.32	2	5.6151e-07	5.46245e-08	1	0.929	2	2	3.56182e+06	Non-neutral	2	2	Both Cohorts	Non-neutral Both Cohorts	0.796	2.30896e-08	0.0012
TP53	F270I	0.0100832	30.7891	-9.19	4	3.97654e-07	2.32234e-14	1	0.938	0	0	1.0059e+07	Non-neutral	0	3+	Either Cohort	Non-neutral Either Cohort	0.769	0.00366283	0.0025
TP53	F270L	0.0106277	30.7402	-9.1	4	1.23124e-06	6.55242e-12	1	0.827	0	0	3.24876e+06	Non-neutral	0	3+	Either Cohort	Non-neutral Either Cohort	0.78	0.0112976	0.0097
TP53	F270S	0.00618253	30.7649	-9.28	4	4.33483e-07	3.57354e-14	1	0.945	1	1	9.22758e+06	Non-neutral	1	3+	Both Cohorts	Non-neutral Both Cohorts	0.828	7.97856e-06	0.0008
TP53	F270V	0.0078748	30.7338	-9.12	0	6.61839e-07	0.00810823	1	0.926	6	3+	0	Non-neutral	3+	0	Either Cohort	Non-neutral Either Cohort	0.803	6.24139e-20	0.0008
TP53	F338S	0.0287181	30.8283	-6.62	0	4.8138e-07	0.00590396	1	0.61	0	0	0	Non-neutral	0	0		Non-neutral NA	0.619	0.00443232	0.0338
TP53	F54S	0.141342	30.5141	-6.22	0	4.8138e-07	0.00590396	1	0.372	0	0	0	Non-neutral	0	0		Non-neutral NA	0.375	0.00443232	0.0224
TP53	H179Q	0.00926937	30.5963	-10.25	4	5.39601e-07	1.06692e-13	1	0.79	2	2	7.41288e+06	Non-neutral	2	3+	Both Cohorts	Non-neutral Both Cohorts	0.831	2.0494e-08	0.0035
TP53	I162N	0.0461037	30.7861	-9.34	5	4.29755e-07	3.01397e-17	1	0.8	1	1	1.16345e+07	Non-neutral	1	3+	Both Cohorts	Non-neutral Both Cohorts	0.712	7.8421e-06	0.0008
TP53	I162T	0.0299523	30.7602	-9.3	0	6.3006e-07	0.00772041	1	0.798	0	0	0	Non-neutral	0	0		Non-neutral NA	0.704	0.00579733	0.0008
TP53	I195N	0.0162728	30.8042	-9.38	6	4.29755e-07	2.27483e-20	1	0.84	4	3+	1.39614e+07	Non-neutral	3+	3+	Both Cohorts	Non-neutral Both Cohorts	0.797	8.13872e-15	0.0144
TP53	I195S	0.00631397	30.8003	-9.36	1	1.95816e-07	2.89611e-06	1	0.865	1	1	5.10683e+06	Non-neutral	1	1	Both Cohorts	Non-neutral Both Cohorts	0.776	1.63046e-06	0.0338
TP53	I195T	0.0109684	30.7784	-9.34	28	6.3006e-07	6.7022e-93	1	0.851	15	3+	4.44402e+07	Non-neutral	3+	3+	Both Cohorts	Non-neutral Both Cohorts	0.763	8.00183e-50	0.0189
TP53	I232T	0.00686832	30.7191	-9.23	3	6.3006e-07	1.49339e-10	1	0.92	0	0	4.76145e+06	Non-neutral	0	3+	Either Cohort	Non-neutral Either Cohort	0.713	0.00579733	0.0008
TP53	I251S	0.00550698	30.7128	-9.59	1	1.95816e-07	2.89611e-06	1	0.959	1	1	5.10683e+06	Non-neutral	1	1	Both Cohorts	Non-neutral Both Cohorts	0.849	1.63046e-06	0.0006
TP53	I251T	0.0062479	30.7172	-9.58	0	6.3006e-07	0.00772041	1	0.922	0	0	0	Non-neutral	0	0		Non-neutral NA	0.819	0.00579733	0.0004
TP53	I254N	0.0101898	30.7039	-9.5	1	4.29755e-07	1.39228e-05	1	0.962	1	1	2.32691e+06	Non-neutral	1	1	Both Cohorts	Non-neutral Both Cohorts	0.772	7.8421e-06	0.0006
TP53	I254T	0.00605381	30.6878	-9.46	1	6.3006e-07	2.9877e-05	1	0.954	0	0	1.58715e+06	Non-neutral	0	1	Either Cohort	Non-neutral Either Cohort	0.78	0.00579733	0.0008
TP53	I255T	0.00936739	30.7581	-9.25	0	6.3006e-07	0.00772041	1	0.948	4	3+	0	Non-neutral	3+	0	Either Cohort	Non-neutral Either Cohort	0.71	5.50418e-14	0.0006
TP53	I332N	0.016018	30.7302	-6.98	0	4.29755e-07	0.00527247	1	0.926	0	0	0	Non-neutral	0	0		Non-neutral NA	0.653	0.00395793	0.0095
TP53	I332S	0.00759015	30.7254	-6.97	0	1.95816e-07	0.00240583	1	0.949	2	2	0	Non-neutral	2	0	Either Cohort	Non-neutral Either Cohort	0.653	9.81717e-10	0.0204
TP53	L111P	0.0118066	30.6644	-9.44	3	6.66335e-07	1.86751e-10	1	0.864	2	2	4.50224e+06	Non-neutral	2	3+	Both Cohorts	Non-neutral Both Cohorts	0.588	3.85573e-08	0.0049
TP53	L111Q	0.014648	30.6753	-9.44	2	4.43293e-07	2.69067e-08	1	0.869	1	1	4.51169e+06	Non-neutral	1	2	Both Cohorts	Non-neutral Both Cohorts	0.59	8.34326e-06	0.0101
TP53	L111R	0.0110263	30.692	-9.44	0	2.30875e-07	0.00283596	1	0.862	1	1	0	Non-neutral	1	0	Either Cohort	Non-neutral Either Cohort	0.592	2.26608e-06	0.0091
TP53	L145P	0.00898142	30.6118	-9.29	1	6.66335e-07	3.34063e-05	1	0.818	1	1	1.50075e+06	Non-neutral	1	1	Both Cohorts	Non-neutral Both Cohorts	0.653	1.88254e-05	0.0006
TP53	L145R	0.00852124	30.6535	-9.29	1	2.30875e-07	4.02483e-06	1	0.845	2	2	4.33135e+06	Non-neutral	2	1	Both Cohorts	Non-neutral Both Cohorts	0.649	1.60867e-09	0.0008
TP53	L194H	0.00767041	30.7394	-9.61	0	3.97654e-07	0.0048796	1	0.918	0	0	0	Non-neutral	0	0		Non-neutral NA	0.66	0.00366283	0.0105
TP53	L194P	0.00539233	30.7075	-9.61	1	7.33608e-07	4.04699e-05	1	0.937	1	1	1.36313e+06	Non-neutral	1	1	Both Cohorts	Non-neutral Both Cohorts	0.758	2.2809e-05	0.0008
TP53	L194R	0.00565372	30.734	-9.6	18	6.61839e-07	1.61687e-57	1	0.933	14	3+	2.71969e+07	Non-neutral	3+	3+	Both Cohorts	Non-neutral Both Cohorts	0.744	4.61289e-46	0.0041
TP53	L252P	0.00701434	30.7326	-9.38	0	5.14935e-07	0.0063142	1	0.952	3	3+	0	Non-neutral	3+	0	Either Cohort	Non-neutral Either Cohort	0.663	2.11493e-11	0.0008
TP53	L257P	0.00530791	30.65	-10.07	3	6.66335e-07	1.86751e-10	1	0.933	3	3+	4.50224e+06	Non-neutral	3+	3+	Both Cohorts	Non-neutral Both Cohorts	0.776	5.92341e-11	0.0006
TP53	L257Q	0.00528007	30.6569	-10.07	2	4.43293e-07	2.69067e-08	1	0.916	2	2	4.51169e+06	Non-neutral	2	2	Both Cohorts	Non-neutral Both Cohorts	0.797	1.13703e-08	0.001
TP53	L264R	0.020189	30.6981	-9.38	0	2.02944e-07	0.0024933	1	0.822	0	0	0	Non-neutral	0	0		Non-neutral NA	0.638	0.00187101	0.0101
TP53	L265P	0.00525237	30.6794	-9.81	4	6.66335e-07	3.05961e-13	1	0.948	3	3+	6.00299e+06	Non-neutral	3+	3+	Both Cohorts	Non-neutral Both Cohorts	0.797	5.92341e-11	0.0002
TP53	L308P	0.0338039	30.4729	-8.31	0	6.66335e-07	0.00816309	1	0.564	0	0	0	Non-neutral	0	0		Non-neutral NA	0.359	0.00613008	0.0414
TP53	L308Q	0.0371606	30.4822	-8.32	0	4.43293e-07	0.00543811	1	0.533	0	0	0	Non-neutral	0	0		Non-neutral NA	0.3	0.00408235	0.0251
TP53	L330H	0.00641439	30.6499	-7.68	0	3.97654e-07	0.0048796	1	0.943	1	1	0	Non-neutral	1	0	Either Cohort	Non-neutral Either Cohort	0.581	6.71563e-06	0.0245
TP53	L330P	0.00568353	30.6574	-7.68	0	7.33608e-07	0.00898352	1	0.957	1	1	0	Non-neutral	1	0	Either Cohort	Non-neutral Either Cohort	0.633	2.2809e-05	0.0134
TP53	L330R	0.00621513	30.6869	-7.68	2	6.61839e-07	8.93656e-08	1	0.943	0	0	3.02188e+06	Non-neutral	0	2	Either Cohort	Non-neutral Either Cohort	0.603	0.00608884	0.0286
TP53	L344P	0.0090764	30.7242	-6.77	0	6.66335e-07	0.00816309	1	0.862	1	1	0	Non-neutral	1	0	Either Cohort	Non-neutral Either Cohort	0.554	1.88254e-05	0.0239
TP53	L344Q	0.0265395	30.7317	-6.77	0	4.43293e-07	0.00543811	1	0.813	1	1	0	Non-neutral	1	0	Either Cohort	Non-neutral Either Cohort	0.554	8.34326e-06	0.071
TP53	L344R	0.0157672	30.7528	-6.77	0	2.30875e-07	0.00283596	1	0.858	1	1	0	Non-neutral	1	0	Either Cohort	Non-neutral Either Cohort	0.549	2.26608e-06	0.0422
TP53	L348S	0.00992533	30.6629	-8.2	0	5.79083e-07	0.00709799	1	0.948	0	0	0	Non-neutral	0	0		Non-neutral NA	0.644	0.00532953	0.0177
TP53	L348W	0.0113798	30.6503	-8.2	0	2.20045e-07	0.00270311	1	0.926	1	1	0	Non-neutral	1	0	Either Cohort	Non-neutral Either Cohort	0.533	2.05861e-06	0.1153
TP53	L350H	0.0432837	30.6942	-7.87	0	3.6737e-07	0.00450882	1	0.817	0	0	0	Non-neutral	0	0		Non-neutral NA	0.524	0.00338435	0.1381
TP53	L350P	0.0169721	30.7008	-7.87	0	5.14935e-07	0.0063142	1	0.864	0	0	0	Non-neutral	0	0		Non-neutral NA	0.569	0.00474055	0.0239
TP53	L350R	0.0539836	30.7263	-7.87	0	2.37679e-07	0.00291942	1	0.818	0	0	0	Non-neutral	0	0		Non-neutral NA	0.552	0.0021909	0.1015
TP53	L93Q	0.0465912	30.5472	-6.5	0	4.43293e-07	0.00543811	1	0.469	0	0	0	Non-neutral	0	0		Non-neutral NA	0.513	0.00408235	0.0422
TP53	M133R	0.00902878	30.5865	-9.09	2	1.92678e-07	2.21457e-09	1	0.849	2	2	1.038e+07	Non-neutral	2	2	Both Cohorts	Non-neutral Both Cohorts	0.601	9.35293e-10	0.0049
TP53	M133T	0.0127088	30.5439	-9.08	1	1.03009e-06	7.95972e-05	1	0.78	1	1	970791	Non-neutral	1	1	Both Cohorts	Non-neutral Both Cohorts	0.544	4.48886e-05	0.0101
TP53	M160R	0.00917238	30.894	-9.05	1	1.92678e-07	2.8041e-06	1	0.865	0	0	5.19001e+06	Non-neutral	0	1	Either Cohort	Non-neutral Either Cohort	0.733	0.00177645	0.0019
TP53	M237K	0.00951637	30.8462	-9.29	4	3.46923e-07	1.17433e-14	1	0.957	1	1	1.15299e+07	Non-neutral	1	3+	Both Cohorts	Non-neutral Both Cohorts	0.821	5.11302e-06	0.0006
TP53	M243T	0.0269616	30.7838	-9.16	0	1.03009e-06	0.0125912	1	0.879	0	0	0	Non-neutral	0	0		Non-neutral NA	0.696	0.00946062	0.0062
TP53	M246R	0.0118066	30.7241	-9.19	2	1.92678e-07	2.21457e-09	1	0.959	0	0	1.038e+07	Non-neutral	0	2	Either Cohort	Non-neutral Either Cohort	0.821	0.00177645	0.0006
TP53	M246T	0.0158504	30.6755	-9.17	0	1.03009e-06	0.0125912	1	0.956	2	2	0	Non-neutral	2	0	Either Cohort	Non-neutral Either Cohort	0.828	1.42088e-07	0.0006
TP53	M340K	0.0415003	30.8204	-6.65	0	3.46923e-07	0.00425841	1	0.837	0	0	0	Non-neutral	0	0		Non-neutral NA	0.563	0.00319629	0.3042
TP53	M340R	0.0408506	30.8328	-6.65	0	1.92678e-07	0.00236733	1	0.832	0	0	0	Non-neutral	0	0		Non-neutral NA	0.552	0.00177645	0.2894
TP53	M66T	0.232956	30.5146	-6.25	0	1.03009e-06	0.0125912	1	0.327	0	0	0	Non-neutral	0	0		Non-neutral NA	0.27	0.00946062	0.0657
TP53	N345K	0.459131	30.7412	-6.59	0	5.39601e-07	0.00661565	1	0.45	0	0	0	Non-neutral	0	0		Non-neutral NA	0.531	0.00496706	0.1464
TP53	S127A	0.0190541	30.6117	-10.72	0	2.37679e-07	0.00291942	1	0.911	0	0	0	Non-neutral	0	0		Non-neutral NA	0.758	0.0021909	0.0224
TP53	S127P	0.00783349	30.6033	-10.76	4	5.14935e-07	8.44576e-14	1	0.957	2	2	7.76797e+06	Non-neutral	2	3+	Both Cohorts	Non-neutral Both Cohorts	0.76	1.78131e-08	0.0091
TP53	S20A	0.0587231	30.6095	-3.83	0	2.08086e-07	0.00255639	1	0.621	0	0	0	Non-neutral	0	0		Non-neutral NA	0.46	0.00191838	0.3324
TP53	S227A	0.186782	30.6209	-9.13	0	2.37679e-07	0.00291942	1	0.372	0	0	0	Non-neutral	0	0		Non-neutral NA	0.477	0.0021909	0.0535
TP53	S241A	0.014648	30.6805	-9.49	1	2.08086e-07	3.27009e-06	1	0.858	0	0	4.80571e+06	Non-neutral	0	1	Either Cohort	Non-neutral Either Cohort	0.851	0.00191838	0.0029
TP53	S241P	0.00763017	30.6783	-9.6	4	4.8138e-07	6.03206e-14	1	0.954	3	3+	8.30944e+06	Non-neutral	3+	3+	Both Cohorts	Non-neutral Both Cohorts	0.848	1.61565e-11	0.0023
TP53	S241T	0.0077924	30.6828	-9.55	0	2.51651e-07	0.00309077	1	0.922	1	1	0	Non-neutral	1	0	Either Cohort	Non-neutral Either Cohort	0.822	2.69193e-06	0.0025
TP53	S315A	0.120711	30.5495	-8.14	0	2.37679e-07	0.00291942	0	0.453	0	0	0	Neutral	0	0		Neutral NA	0.213	0.0021909	0.1641
TP53	S366A	0.025987	30.5749	-8.13	0	2.37679e-07	0.00291942	0	0.585	0	0	0	Neutral	0	0		Neutral NA	0.291	0.0021909	0.1949
TP53	S378A	0.290543	30.5803	-8.18	0	2.37679e-07	0.00291942	1	0.506	0	0	0	Non-neutral	0	0		Non-neutral NA	0.236	0.0021909	0.051
TP53	S37A	0.112142	30.4881	-6.25	0	1.8024e-07	0.00221468	1	0.401	0	0	0	Non-neutral	0	0		Non-neutral NA	0.256	0.00166187	0.2345
TP53	S392A	0.108088	30.5685	-8.47	0	2.37679e-07	0.00291942	1	0.6	0	0	0	Non-neutral	0	0		Non-neutral NA	0.232	0.0021909	0.0321
TP53	S46A	0.295163	30.4811	-6.28	0	1.8024e-07	0.00221468	1	0.265	0	0	0	Non-neutral	0	0		Non-neutral NA	0.22	0.00166187	0.267
TP53	S94P	0.0602879	30.4957	-6.81	0	8.91471e-07	0.0109061	1	0.528	0	0	0	Non-neutral	0	0		Non-neutral NA	0.502	0.00819275	0.0049
TP53	S95P	0.084415	30.5881	-9.09	0	6.3006e-07	0.00772041	1	0.558	0	0	0	Non-neutral	0	0		Non-neutral NA	0.508	0.00579733	0.0305
TP53	S96T	0.120711	30.5576	-8.99	0	2.51651e-07	0.00309077	1	0.398	0	0	0	Non-neutral	0	0		Non-neutral NA	0.417	0.00231954	0.0422
TP53	V122A	0.0501514	30.5433	-8.9	0	7.96333e-07	0.00974787	1	0.65	0	0	0	Non-neutral	0	0		Non-neutral NA	0.477	0.00732163	0.0027
TP53	V143A	0.0437415	30.6808	-9.38	1	7.96333e-07	4.76618e-05	1	0.574	3	3+	1.25576e+06	Non-neutral	3+	1	Both Cohorts	Non-neutral Both Cohorts	0.56	1.20716e-10	0.0058
TP53	V143E	0.0100832	30.7091	-9.45	1	3.12228e-07	7.3561e-06	1	0.683	0	0	3.20279e+06	Non-neutral	0	1	Either Cohort	Non-neutral Either Cohort	0.667	0.00287709	0.0023
TP53	V157D	0.00800004	30.7142	-9.37	0	3.41683e-07	0.00419422	1	0.863	0	0	0	Non-neutral	0	0		Non-neutral NA	0.789	0.00314809	0.0008
TP53	V172G	0.00683229	30.664	-9.65	0	3.65397e-07	0.00448466	1	0.953	0	0	0	Non-neutral	0	0		Non-neutral NA	0.812	0.00336621	0.0008
TP53	V173E	0.00982147	30.6688	-9.65	0	3.12228e-07	0.00383335	1	0.749	0	0	0	Non-neutral	0	0		Non-neutral NA	0.853	0.00287709	0.0027
TP53	V173G	0.00621513	30.6544	-9.65	0	2.06038e-07	0.00253126	1	0.769	1	1	0	Non-neutral	1	0	Either Cohort	Non-neutral Either Cohort	0.869	1.80502e-06	0.0014
TP53	V197E	0.00759015	30.7688	-9.46	0	3.12228e-07	0.00383335	1	0.897	2	2	0	Non-neutral	2	0	Either Cohort	Non-neutral Either Cohort	0.787	3.97656e-09	0.0198
TP53	V216E	0.00547809	30.6805	-9.71	1	3.12228e-07	7.3561e-06	1	0.982	2	2	3.20279e+06	Non-neutral	2	1	Both Cohorts	Non-neutral Both Cohorts	0.753	3.97656e-09	0.0117
TP53	V217G	0.0213915	30.6889	-9.21	0	2.06038e-07	0.00253126	1	0.731	1	1	0	Non-neutral	1	0	Either Cohort	Non-neutral Either Cohort	0.449	1.80502e-06	0.051
TP53	V272G	0.0135367	30.7096	-9.35	0	2.06038e-07	0.00253126	1	0.707	1	1	0	Non-neutral	1	0	Either Cohort	Non-neutral Either Cohort	0.772	1.80502e-06	0.0136
TP53	V274A	0.0247855	30.7054	-9.38	3	1.26876e-06	2.4403e-09	1	0.847	9	3+	2.36451e+06	Non-neutral	3+	3+	Both Cohorts	Non-neutral Both Cohorts	0.738	1.31336e-26	0.0029
TP53	V274D	0.00961701	30.7365	-9.43	4	3.29041e-07	9.01475e-15	1	0.889	2	2	1.21565e+07	Non-neutral	2	3+	Both Cohorts	Non-neutral Both Cohorts	0.774	4.65363e-09	0.0049
TP53	V274G	0.012314	30.7184	-9.42	3	3.65397e-07	1.6937e-11	1	0.865	4	3+	8.21025e+06	Non-neutral	3+	3+	Both Cohorts	Non-neutral Both Cohorts	0.769	3.61819e-15	0.0091
TP53	W146G	0.0853077	30.8382	-8.96	0	2.06038e-07	0.00253126	1	0.536	2	2	0	Non-neutral	2	0	Either Cohort	Non-neutral Either Cohort	0.583	1.14354e-09	0.0039
TP53	Y103N	0.0134657	30.6885	-9.72	0	4.40429e-07	0.00540307	1	0.906	0	0	0	Non-neutral	0	0		Non-neutral NA	0.637	0.00405603	0.0012
TP53	Y126D	0.00550698	30.742	-9.73	3	1.60649e-07	6.3411e-13	1	0.979	2	2	1.86743e+07	Non-neutral	2	3+	Both Cohorts	Non-neutral Both Cohorts	0.742	5.42228e-10	0.0006
TP53	Y126H	0.00716348	30.711	-9.72	0	1.6004e-06	0.019494	1	0.961	1	1	0	Non-neutral	1	0	Either Cohort	Non-neutral Either Cohort	0.717	0.000107974	0.0012
TP53	Y163H	0.0122494	30.7042	-9.72	2	9.07837e-07	2.30119e-07	1	0.904	6	3+	2.20304e+06	Non-neutral	3+	2	Both Cohorts	Non-neutral Both Cohorts	0.84	5.69126e-19	0.0006
TP53	Y163N	0.00847654	30.733	-9.72	5	4.40429e-07	3.49156e-17	1	0.907	3	3+	1.13526e+07	Non-neutral	3+	3+	Both Cohorts	Non-neutral Both Cohorts	0.858	1.13248e-11	0.0012
TP53	Y205D	0.00547809	30.7044	-9.73	1	1.60649e-07	1.94984e-06	1	0.925	0	0	6.22475e+06	Non-neutral	0	1	Either Cohort	Non-neutral Either Cohort	0.808	0.00148137	0.0012
TP53	Y205H	0.00672533	30.6472	-9.72	3	1.6004e-06	6.15761e-09	1	0.9	5	3+	1.87454e+06	Non-neutral	3+	3+	Both Cohorts	Non-neutral Both Cohorts	0.654	1.42062e-14	0.0006
TP53	Y205N	0.00817014	30.6956	-9.72	2	3.77632e-07	1.6644e-08	1	0.897	0	0	5.29616e+06	Non-neutral	0	2	Either Cohort	Non-neutral Either Cohort	0.796	0.00347872	0.0039
TP53	Y220H	0.0115608	30.6979	-9.36	3	9.07837e-07	6.41937e-10	1	0.909	3	3+	3.30456e+06	Non-neutral	3+	3+	Both Cohorts	Non-neutral Both Cohorts	0.746	2.03732e-10	0.0008
TP53	Y234H	0.0240156	30.7488	-9.34	2	9.07837e-07	2.30119e-07	1	0.89	6	3+	2.20304e+06	Non-neutral	3+	2	Both Cohorts	Non-neutral Both Cohorts	0.74	5.69126e-19	0.0008
TP53	Y236D	0.0109109	30.8024	-9.19	0	2.02944e-07	0.0024933	1	0.845	3	3+	0	Non-neutral	3+	0	Either Cohort	Non-neutral Either Cohort	0.76	5.11436e-13	0.0006
TP53	Y236H	0.0539836	30.7732	-9.17	2	9.07837e-07	2.30119e-07	1	0.772	2	2	2.20304e+06	Non-neutral	2	2	Both Cohorts	Non-neutral Both Cohorts	0.719	9.73479e-08	0.0008
TP53	A119S	0.0218463	30.5762	-9.34	0	7.8236e-07	0.00957765	1	0.841	0	0	0	Non-neutral	0	0		Non-neutral NA	0.563	0.00719362	0.0286
TP53	A138P	0.00592778	30.6679	-9.67	1	2.86929e-07	6.21359e-06	1	0.949	5	3+	3.48518e+06	Non-neutral	3+	1	Both Cohorts	Non-neutral Both Cohorts	0.667	4.76726e-19	0.0119
TP53	A159P	0.00961701	30.705	-9.67	2	3.29929e-07	1.11046e-08	1	0.815	9	3+	6.06191e+06	Non-neutral	3+	2	Both Cohorts	Non-neutral Both Cohorts	0.771	1.87154e-32	0.0076
TP53	A276P	0.00690453	30.6507	-9.67	3	2.22594e-07	2.33583e-12	1	0.949	1	1	1.34775e+07	Non-neutral	1	3+	Both Cohorts	Non-neutral Both Cohorts	0.835	2.10654e-06	0.0025
TP53	A347P	0.012314	30.6793	-6.61	0	2.86929e-07	0.00352329	1	0.776	1	1	0	Non-neutral	1	0	Either Cohort	Non-neutral Either Cohort	0.524	3.49881e-06	0.1482
TP53	A347S	0.37007	30.6786	-6.18	0	8.12615e-07	0.00994619	1	0.342	0	0	0	Non-neutral	0	0		Non-neutral NA	0.506	0.00747077	0.5159
TP53	A353P	0.0288696	30.6259	-6.32	0	2.22594e-07	0.00273438	1	0.584	0	0	0	Non-neutral	0	0		Non-neutral NA	0.522	0.00205199	0.3738
TP53	A353S	0.256088	30.5925	-6.25	0	8.28418e-07	0.0101386	1	0.281	0	0	0	Non-neutral	0	0		Non-neutral NA	0.522	0.0076155	0.0523
TP53	A79S	0.124581	30.4283	-6.51	0	7.8236e-07	0.00957765	1	0.356	0	0	0	Non-neutral	0	0		Non-neutral NA	0.302	0.00719362	0.3458
TP53	A86T	0.119448	30.3659	-6.84	0	1.39277e-06	0.0169865	1	0.427	0	0	0	Non-neutral	0	0		Non-neutral NA	0.415	0.0127702	0.0906
TP53	C135F	0.00621513	30.6406	-9.16	7	8.28418e-07	2.85154e-21	1	0.96	11	3+	8.44984e+06	Non-neutral	3+	3+	Both Cohorts	Non-neutral Both Cohorts	0.78	8.19937e-35	0.0054
TP53	C135S	0.00731578	30.6505	-9.16	2	5.00181e-07	3.86316e-08	1	0.954	1	1	3.99855e+06	Non-neutral	1	2	Both Cohorts	Non-neutral Both Cohorts	0.78	1.06183e-05	0.0074
TP53	C135Y	0.00586575	30.6221	-9.17	6	1.39277e-06	8.45388e-17	1	0.955	16	3+	4.30797e+06	Non-neutral	3+	3+	Both Cohorts	Non-neutral Both Cohorts	0.78	1.95e-47	0.0008
TP53	C141Y	0.00583498	30.6503	-9.33	12	1.39277e-06	1.72073e-33	1	0.897	12	3+	8.61594e+06	Non-neutral	3+	3+	Both Cohorts	Non-neutral Both Cohorts	0.78	4.1086e-35	0.0008
TP53	C176S	0.00679644	30.6033	-12.98	1	6.65887e-07	3.33616e-05	1	0.945	0	0	1.50176e+06	Non-neutral	0	1	Either Cohort	Non-neutral Either Cohort	0.853	0.00612597	0.0014
TP53	C176Y	0.00662004	30.59	-12.99	21	1.39277e-06	1.19672e-60	1	0.949	6	3+	1.50779e+07	Non-neutral	3+	3+	Both Cohorts	Non-neutral Both Cohorts	0.867	1.13398e-17	0.0012
TP53	C182F	0.0498883	30.7017	-9.02	0	8.28418e-07	0.0101386	1	0.699	0	0	0	Non-neutral	0	0		Non-neutral NA	0.552	0.0076155	0.0613
TP53	C238F	0.00547809	30.6202	-12.33	13	7.79695e-07	6.28937e-40	1	0.958	8	3+	1.66732e+07	Non-neutral	3+	3+	Both Cohorts	Non-neutral Both Cohorts	0.869	1.40937e-25	0.0004
TP53	C238Y	0.00547809	30.6037	-12.33	16	1.04042e-06	1.82158e-47	1	0.957	22	3+	1.53783e+07	Non-neutral	3+	3+	Both Cohorts	Non-neutral Both Cohorts	0.865	1.46189e-69	0.0006
TP53	C242F	0.00550698	30.6146	-10.36	6	8.28418e-07	2.2402e-18	1	0.977	10	3+	7.24272e+06	Non-neutral	3+	3+	Both Cohorts	Non-neutral Both Cohorts	0.848	1.28868e-31	0.0006
TP53	C242Y	0.00528007	30.6012	-10.37	5	1.39277e-06	3.45684e-14	1	0.973	7	3+	3.58997e+06	Non-neutral	3+	3+	Both Cohorts	Non-neutral Both Cohorts	0.844	1.8201e-20	0.0006
TP53	C275F	0.0053359	30.682	-9.78	4	7.79695e-07	6.70382e-13	1	0.981	9	3+	5.13021e+06	Non-neutral	3+	3+	Both Cohorts	Non-neutral Both Cohorts	0.871	1.01299e-28	0.0002
TP53	C275Y	0.00522482	30.6695	-9.78	11	1.04042e-06	3.96293e-32	1	0.972	8	3+	1.05726e+07	Non-neutral	3+	3+	Both Cohorts	Non-neutral Both Cohorts	0.865	1.88649e-24	0.0002
TP53	C277F	0.00658531	30.7012	-9.78	1	7.79695e-07	4.56972e-05	1	0.932	15	3+	1.28255e+06	Non-neutral	3+	1	Both Cohorts	Non-neutral Both Cohorts	0.849	2.41719e-48	0.0004
TP53	C277Y	0.00580437	30.6894	-9.78	1	1.04042e-06	8.11958e-05	1	0.94	2	2	961147	Non-neutral	2	1	Both Cohorts	Non-neutral Both Cohorts	0.833	1.46398e-07	0.0002
TP53	D259Y	0.0174243	30.6904	-9.14	7	1.65566e-06	7.19325e-19	1	0.737	12	3+	4.22792e+06	Non-neutral	3+	3+	Both Cohorts	Non-neutral Both Cohorts	0.676	3.88074e-34	0.0025
TP53	D281H	0.00574364	30.5344	-9.77	7	1.65714e-06	7.2448e-19	1	0.961	6	3+	4.22414e+06	Non-neutral	3+	3+	Both Cohorts	Non-neutral Both Cohorts	0.844	3.81983e-17	0.0054
TP53	D281N	0.102012	30.5759	-9.72	3	2.75855e-06	5.37383e-08	1	0.943	7	3+	1.08753e+06	Non-neutral	3+	3+	Both Cohorts	Non-neutral Both Cohorts	0.821	4.26239e-18	0.0039
TP53	D281Y	0.00562406	30.5893	-9.78	6	1.65566e-06	2.82796e-16	1	0.957	5	3+	3.62393e+06	Non-neutral	3+	3+	Both Cohorts	Non-neutral Both Cohorts	0.842	1.7408e-14	0.0004
TP53	D352N	0.677592	30.6655	-6.41	0	4.57249e-06	0.0546938	1	0.536	0	0	0	Non-neutral	0	0		Non-neutral NA	0.499	0.0413172	0.5389
TP53	D49H	0.125238	30.4884	-6.28	0	7.85117e-07	0.00961124	1	0.315	0	0	0	Non-neutral	0	0		Non-neutral NA	0.277	0.00721888	0.104
TP53	E258K	0.00686832	30.6828	-9.6	0	4.57249e-06	0.0546938	1	0.961	11	3+	0	Non-neutral	3+	0	Either Cohort	Non-neutral Either Cohort	0.78	6.35026e-26	0.0074
TP53	E285K	0.0126421	30.6385	-9.29	14	2.75855e-06	6.68829e-35	1	0.91	39	3+	5.07513e+06	Non-neutral	3+	3+	Both Cohorts	Non-neutral Both Cohorts	0.697	1.8724e-112	0.0035
TP53	E285Q	0.0158504	30.6547	-9.31	0	1.65714e-06	0.0201781	0	0.883	2	2	0	Neutral	2	0	Either Cohort	Neutral Either Cohort	0.722	5.89022e-07	0.0076
TP53	E286K	0.0077924	30.5439	-9.6	19	4.57249e-06	3.85308e-44	1	0.949	21	3+	4.15528e+06	Non-neutral	3+	3+	Both Cohorts	Non-neutral Both Cohorts	0.767	4.74899e-52	0.0043
TP53	E286Q	0.0348877	30.5591	-9.62	1	7.21019e-07	3.90969e-05	1	0.905	4	3+	1.38693e+06	Non-neutral	3+	1	Both Cohorts	Non-neutral Both Cohorts	0.765	1.07948e-13	0.0101
TP53	E343D	0.435606	30.7228	-6.38	0	1.0554e-06	0.0128986	1	0.364	0	0	0	Non-neutral	0	0		Non-neutral NA	0.47	0.00969195	0.6159
TP53	E343K	0.435606	30.7115	-5.47	0	2.75855e-06	0.0333637	1	0.137	0	0	0	Non-neutral	0	0		Non-neutral NA	0.429	0.0251347	0.5389
TP53	E343Q	0.398348	30.7059	-6.36	0	1.65714e-06	0.0201781	1	0.197	0	0	0	Non-neutral	0	0		Non-neutral NA	0.481	0.0151758	0.8394
TP53	E346K	0.0740141	30.6679	-6.97	0	4.06434e-06	0.0487664	1	0.816	0	0	0	Non-neutral	0	0		Non-neutral NA	0.517	0.0368112	0.6072
TP53	E346Q	0.175358	30.6865	-6.97	0	1.43565e-06	0.0175049	1	0.753	0	0	0	Non-neutral	0	0		Non-neutral NA	0.538	0.0131608	0.7699
TP53	E349K	0.0121851	30.6435	-7.72	0	4.57249e-06	0.0546938	1	0.875	0	0	0	Non-neutral	0	0		Non-neutral NA	0.619	0.0413172	0.7098
TP53	G105C	0.00571351	30.6085	-10.04	1	1.23409e-06	0.000114056	1	0.942	12	3+	810312	Non-neutral	3+	1	Both Cohorts	Non-neutral Both Cohorts	0.699	8.53842e-36	0.0027
TP53	G112R	0.0622208	30.7124	-9.03	0	3.11316e-07	0.00382218	1	0.474	0	0	0	Non-neutral	0	0		Non-neutral NA	0.275	0.0028687	0.2248
TP53	G117A	0.0453819	30.6042	-9.1	0	3.11316e-07	0.00382218	1	0.778	0	0	0	Non-neutral	0	0		Non-neutral NA	0.468	0.0028687	0.2345
TP53	G154V	0.00931825	30.7161	-10.01	1	8.12615e-07	4.96241e-05	1	0.754	14	3+	1.2306e+06	Non-neutral	3+	1	Both Cohorts	Non-neutral Both Cohorts	0.728	1.00091e-44	0.0043
TP53	G199V	0.00888744	30.7156	-9.28	9	1.09278e-06	5.22498e-26	1	0.899	4	3+	8.23586e+06	Non-neutral	3+	3+	Both Cohorts	Non-neutral Both Cohorts	0.737	8.60808e-13	0.0414
TP53	G244A	0.0131162	30.6607	-9.96	0	2.86929e-07	0.00352329	1	0.922	0	0	0	Non-neutral	0	0		Non-neutral NA	0.799	0.00264428	0.0058
TP53	G244C	0.00870242	30.6609	-10.04	7	1.23409e-06	6.88555e-20	1	0.94	10	3+	5.67219e+06	Non-neutral	3+	3+	Both Cohorts	Non-neutral Both Cohorts	0.81	1.02975e-29	0.0029
TP53	G244D	0.00735436	30.6715	-10.01	8	2.19411e-06	2.03804e-20	1	0.953	10	3+	3.64613e+06	Non-neutral	3+	3+	Both Cohorts	Non-neutral Both Cohorts	0.806	5.73097e-27	0.0023
TP53	G244S	0.0120576	30.6706	-9.97	6	2.71842e-06	8.99347e-15	1	0.936	6	3+	2.20717e+06	Non-neutral	3+	3+	Both Cohorts	Non-neutral Both Cohorts	0.787	1.21066e-15	0.0045
TP53	G244V	0.00641439	30.6898	-10.01	1	8.12615e-07	4.96241e-05	1	0.949	3	3+	1.2306e+06	Non-neutral	3+	1	Both Cohorts	Non-neutral Both Cohorts	0.81	1.3088e-10	0.0049
TP53	G245A	0.00804223	30.5633	-9.96	2	2.86929e-07	7.30698e-09	1	0.946	0	0	6.97037e+06	Non-neutral	0	2	Either Cohort	Non-neutral Either Cohort	0.814	0.00264428	0.0049
TP53	G245C	0.00544935	30.5621	-10.04	5	1.72479e-06	1.24251e-13	1	0.97	11	3+	2.89891e+06	Non-neutral	3+	3+	Both Cohorts	Non-neutral Both Cohorts	0.81	5.39884e-31	0.0041
TP53	G245D	0.00559456	30.5651	-10.01	19	2.19411e-06	1.65955e-50	1	0.974	23	3+	8.65955e+06	Non-neutral	3+	3+	Both Cohorts	Non-neutral Both Cohorts	0.806	3.45663e-65	0.0025
TP53	G245R	0.00553602	30.5458	-10.02	4	4.90071e-07	6.59602e-14	1	0.961	4	3+	8.16208e+06	Non-neutral	3+	3+	Both Cohorts	Non-neutral Both Cohorts	0.806	1.56872e-14	0.0076
TP53	G245S	0.00589669	30.5724	-9.97	50	8.10766e-06	4.5985e-118	1	0.947	75	3+	6.16701e+06	Non-neutral	3+	3+	Both Cohorts	Non-neutral Both Cohorts	0.79	9.60552e-198	0.0062
TP53	G245V	0.00542077	30.5955	-10.01	13	8.12615e-07	1.12172e-39	1	0.972	11	3+	1.59977e+07	Non-neutral	3+	3+	Both Cohorts	Non-neutral Both Cohorts	0.812	6.50822e-35	0.0027
TP53	G262C	0.00589669	30.6076	-11.38	0	1.04689e-06	0.0127952	1	0.865	0	0	0	Non-neutral	0	0		Non-neutral NA	0.712	0.00961417	0.0045
TP53	G262S	0.00830007	30.6122	-11.35	0	1.80253e-06	0.021929	1	0.876	0	0	0	Non-neutral	0	0		Non-neutral NA	0.66	0.0164962	0.0076
TP53	G266E	0.00580437	30.6447	-10	12	4.57249e-06	8.54131e-27	1	0.973	19	3+	2.62439e+06	Non-neutral	3+	3+	Both Cohorts	Non-neutral Both Cohorts	0.792	1.23802e-46	0.0025
TP53	G266R	0.00683229	30.6285	-10.02	13	3.02973e-06	1.09678e-31	1	0.963	1	1	4.29081e+06	Non-neutral	1	3+	Both Cohorts	Non-neutral Both Cohorts	0.771	0.000383587	0.0101
TP53	G266V	0.00565372	30.6751	-10.01	18	1.09278e-06	2.2097e-53	1	0.974	7	3+	1.64717e+07	Non-neutral	3+	3+	Both Cohorts	Non-neutral Both Cohorts	0.787	2.6206e-21	0.0014
TP53	G279E	0.0320719	30.6768	-10	6	2.71842e-06	8.99347e-15	1	0.907	4	3+	2.20717e+06	Non-neutral	3+	3+	Both Cohorts	Non-neutral Both Cohorts	0.797	8.09834e-11	0.0012
TP53	G279R	0.0212792	30.6628	-10.02	0	2.07117e-06	0.0251557	1	0.896	0	0	0	Non-neutral	0	0		Non-neutral NA	0.771	0.0189313	0.0074
TP53	G279V	0.0115001	30.7036	-10.01	0	1.23409e-06	0.0150659	1	0.937	0	0	0	Non-neutral	0	0		Non-neutral NA	0.796	0.0113236	0.0027
TP53	G293W	0.0238896	30.6558	-8.21	0	1.40249e-06	0.0171041	0	0.675	0	0	0	Neutral	0	0		Neutral NA	0.386	0.0128588	0.0189
TP53	G334E	0.00577393	30.6596	-11.04	0	2.71842e-06	0.0328864	1	0.95	0	0	0	Non-neutral	0	0		Non-neutral NA	0.733	0.0247736	0.0601
TP53	K139N	0.10473	30.6331	-9.31	3	3.3128e-06	1.11167e-07	1	0.73	0	0	905578	Non-neutral	0	3+	Either Cohort	Non-neutral Either Cohort	0.651	0.030108	0.0214
TP53	M237I	0.012314	30.7512	-9.15	24	2.16144e-06	2.53975e-65	1	0.923	11	3+	1.11037e+07	Non-neutral	3+	3+	Both Cohorts	Non-neutral Both Cohorts	0.774	8.06848e-30	0.0091
TP53	M246I	0.0249162	30.5817	-9.14	3	6.55482e-06	1.65049e-06	1	0.838	1	1	457679	Non-neutral	1	3+	Both Cohorts	Non-neutral Both Cohorts	0.749	0.00175709	0.0029
TP53	R110H	0.032582	30.6247	-9.03	0	1.1484e-05	0.131741	0	0.592	1	1	0	Neutral	1	0	Either Cohort	Neutral Either Cohort	0.304	0.00523341	0.5159
TP53	R110L	0.0170616	30.7412	-9.06	5	1.16997e-06	1.21752e-14	1	0.632	9	3+	4.27361e+06	Non-neutral	3+	3+	Both Cohorts	Non-neutral Both Cohorts	0.411	5.84369e-27	0.0062
TP53	R110P	0.00982147	30.7548	-9.05	2	5.17589e-07	4.28002e-08	1	0.593	10	3+	3.86407e+06	Non-neutral	3+	2	Both Cohorts	Non-neutral Both Cohorts	0.408	7.3177e-34	0.015
TP53	R156P	0.0190541	30.8163	-9.06	2	3.29929e-07	1.11046e-08	1	0.609	5	3+	6.06191e+06	Non-neutral	3+	2	Both Cohorts	Non-neutral Both Cohorts	0.715	1.10153e-18	0.0082
TP53	R158H	0.00605381	30.6295	-9.71	14	1.00162e-05	1.54643e-26	1	0.844	17	3+	1.39774e+06	Non-neutral	3+	3+	Both Cohorts	Non-neutral Both Cohorts	0.846	3.41247e-35	0.0119
TP53	R158L	0.00655077	30.7534	-9.69	0	1.1897e-06	0.0145279	1	0.891	23	3+	0	Non-neutral	3+	0	Either Cohort	Non-neutral Either Cohort	0.835	1.4547e-71	0.0025
TP53	R158P	0.00544935	30.7362	-9.71	1	3.29929e-07	8.21262e-06	1	0.916	10	3+	3.03096e+06	Non-neutral	3+	1	Both Cohorts	Non-neutral Both Cohorts	0.862	5.17432e-36	0.0027
TP53	R175H	0.00592778	30.5885	-9.93	156	1.00162e-05	0	1	0.922	209	3+	1.55748e+07	Non-neutral	3+	3+	Both Cohorts	Non-neutral Both Cohorts	0.842	0	0.0101
TP53	R175P	0.00536404	30.6623	-9.93	0	3.29929e-07	0.00405023	1	0.966	0	0	0	Non-neutral	0	0		Non-neutral NA	0.862	0.00303996	0.0008
TP53	R181P	0.00922075	30.7165	-9.11	2	3.29929e-07	1.11046e-08	1	0.894	6	3+	6.06191e+06	Non-neutral	3+	2	Both Cohorts	Non-neutral Both Cohorts	0.719	4.78764e-22	0.0198
TP53	R196P	0.00544935	30.7578	-9.71	3	7.85117e-07	3.59519e-10	1	0.941	1	1	3.82109e+06	Non-neutral	1	3+	Both Cohorts	Non-neutral Both Cohorts	0.731	2.61162e-05	0.0054
TP53	R209T	0.0676835	30.7017	-8.95	0	1.65714e-06	0.0201781	1	0.503	0	0	0	Non-neutral	0	0		Non-neutral NA	0.422	0.0151758	0.0906
TP53	R213L	0.00791633	30.6948	-9.69	10	1.46069e-06	1.54615e-27	1	0.929	9	3+	6.84606e+06	Non-neutral	3+	3+	Both Cohorts	Non-neutral Both Cohorts	0.665	5.36378e-26	0.0029
TP53	R213P	0.00565372	30.6839	-9.71	1	7.85117e-07	4.63329e-05	1	0.951	0	0	1.2737e+06	Non-neutral	0	1	Either Cohort	Non-neutral Either Cohort	0.73	0.00721888	0.0091
TP53	R213Q	0.0104613	30.6501	-9.67	10	1.18243e-05	1.34575e-17	1	0.92	13	3+	845713	Non-neutral	3+	3+	Both Cohorts	Non-neutral Both Cohorts	0.611	3.47965e-25	0.051
TP53	R248L	0.00727741	30.6947	-9.69	7	1.72479e-06	9.97042e-19	1	0.96	9	3+	4.05847e+06	Non-neutral	3+	3+	Both Cohorts	Non-neutral Both Cohorts	0.844	2.82015e-25	0.0008
TP53	R248P	0.00686832	30.6704	-9.71	0	4.90071e-07	0.00601023	1	0.965	5	3+	0	Non-neutral	3+	0	Either Cohort	Non-neutral Either Cohort	0.855	1.18162e-17	0.0012
TP53	R248Q	0.0101898	30.6478	-9.67	99	8.10766e-06	4.96404e-259	1	0.934	147	3+	1.22107e+07	Non-neutral	3+	3+	Both Cohorts	Non-neutral Both Cohorts	0.853	0	0.0043
TP53	R249K	0.0112607	30.6657	-9.58	0	2.08377e-06	0.0253068	1	0.893	1	1	0	Non-neutral	1	0	Either Cohort	Non-neutral Either Cohort	0.86	0.000182506	0.0027
TP53	R249M	0.00847654	30.7229	-9.72	4	1.40249e-06	1.25438e-11	1	0.911	8	3+	2.85207e+06	Non-neutral	3+	3+	Both Cohorts	Non-neutral Both Cohorts	0.83	2.76414e-23	0.0027
TP53	R249S	0.00599047	30.6876	-9.67	58	1.09954e-06	3.38651e-191	1	0.769	17	3+	5.27491e+07	Non-neutral	3+	3+	Both Cohorts	Non-neutral Both Cohorts	0.865	1.9772e-52	0.001
TP53	R249T	0.0078748	30.6943	-9.69	4	3.59778e-07	1.40844e-14	1	0.921	10	3+	1.1118e+07	Non-neutral	3+	3+	Both Cohorts	Non-neutral Both Cohorts	0.869	1.34122e-35	0.0027
TP53	R267P	0.00662004	30.7647	-9.71	6	4.90071e-07	5.70078e-20	1	0.927	3	3+	1.22431e+07	Non-neutral	3+	3+	Both Cohorts	Non-neutral Both Cohorts	0.862	1.73541e-11	0.0008
TP53	R273H	0.00608574	30.6638	-9.71	111	1.1484e-05	1.69028e-278	1	0.868	137	3+	9.66562e+06	Non-neutral	3+	3+	Both Cohorts	Non-neutral Both Cohorts	0.817	0	0.0101
TP53	R273L	0.00528007	30.7831	-9.69	15	1.16997e-06	1.58167e-43	1	0.921	27	3+	1.28208e+07	Non-neutral	3+	3+	Both Cohorts	Non-neutral Both Cohorts	0.833	2.6635e-85	0.0002
TP53	R273P	0.00528007	30.7709	-9.71	3	5.17589e-07	6.80875e-11	1	0.932	1	1	5.7961e+06	Non-neutral	1	3+	Both Cohorts	Non-neutral Both Cohorts	0.848	1.13691e-05	0.0004
TP53	R280I	0.00723923	30.6684	-9.71	2	1.65566e-06	1.38627e-06	1	0.942	9	3+	1.20798e+06	Non-neutral	3+	2	Both Cohorts	Non-neutral Both Cohorts	0.794	1.87447e-25	0.0008
TP53	R280K	0.00644822	30.6199	-9.58	13	2.75855e-06	2.96033e-32	1	0.935	17	3+	4.71262e+06	Non-neutral	3+	3+	Both Cohorts	Non-neutral Both Cohorts	0.826	3.02131e-45	0.0027
TP53	R280T	0.00697755	30.6516	-9.69	5	1.65714e-06	9.78034e-14	1	0.94	14	3+	3.01724e+06	Non-neutral	3+	3+	Both Cohorts	Non-neutral Both Cohorts	0.831	4.35859e-40	0.0027
TP53	R283H	0.0147252	30.6792	-9.2	0	1.00162e-05	0.115922	1	0.836	2	2	0	Non-neutral	2	0	Either Cohort	Non-neutral Either Cohort	0.658	0.000122775	0.0029
TP53	R283P	0.0184621	30.718	-9.22	2	3.29929e-07	1.11046e-08	1	0.804	2	2	6.06191e+06	Non-neutral	2	2	Both Cohorts	Non-neutral Both Cohorts	0.697	4.69138e-09	0.0006
TP53	R290H	0.025987	30.4713	-8.28	0	1.00162e-05	0.115922	1	0.584	3	3+	0	Non-neutral	3+	0	Either Cohort	Non-neutral Either Cohort	0.474	2.82289e-06	0.0175
TP53	R306P	0.0110844	30.5749	-8.39	0	7.85117e-07	0.00961124	1	0.79	0	0	0	Non-neutral	0	0		Non-neutral NA	0.415	0.00721888	0.0058
TP53	R333P	0.0112607	30.7966	-7.29	1	5.17589e-07	2.0181e-05	1	0.829	0	0	1.93203e+06	Non-neutral	0	1	Either Cohort	Non-neutral Either Cohort	0.595	0.00476492	0.0574
TP53	R342P	0.0101364	30.7429	-6.28	3	7.85117e-07	3.59519e-10	1	0.65	6	3+	3.82109e+06	Non-neutral	3+	3+	Both Cohorts	Non-neutral Both Cohorts	0.515	2.06122e-19	0.0949
TP53	S215I	0.00705133	30.6922	-9.6	3	7.09078e-07	2.39379e-10	1	0.913	13	3+	4.23085e+06	Non-neutral	3+	3+	Both Cohorts	Non-neutral Both Cohorts	0.778	2.9777e-42	0.0774
TP53	S215N	0.0918263	30.6423	-9.58	2	1.04374e-06	3.49269e-07	1	0.785	5	3+	1.91619e+06	Non-neutral	3+	2	Both Cohorts	Non-neutral Both Cohorts	0.742	1.09793e-15	0.0175
TP53	V10L	0.0534187	30.5068	-3.66	0	5.17589e-07	0.00634664	1	0.513	0	0	0	Non-neutral	0	0		Non-neutral NA	0.216	0.00476492	0.5282
TP53	V143M	0.0247855	30.6487	-9.44	3	1.04042e-06	1.10595e-09	1	0.659	7	3+	2.88344e+06	Non-neutral	3+	3+	Both Cohorts	Non-neutral Both Cohorts	0.497	1.77012e-21	0.0132
TP53	V157F	0.012314	30.732	-9.33	22	1.16997e-06	1.619e-65	1	0.708	31	3+	1.88039e+07	Non-neutral	3+	3+	Both Cohorts	Non-neutral Both Cohorts	0.76	4.13974e-99	0.0033
TP53	V157L	0.0504158	30.6953	-9.05	0	5.17589e-07	0.00634664	1	0.546	0	0	0	Non-neutral	0	0		Non-neutral NA	0.687	0.00476492	0.0091
TP53	V172F	0.0077924	30.6681	-9.64	6	8.52688e-07	2.74131e-18	1	0.917	6	3+	7.03657e+06	Non-neutral	3+	3+	Both Cohorts	Non-neutral Both Cohorts	0.803	3.67179e-19	0.0224
TP53	V172L	0.0165316	30.6547	-9.52	0	3.38943e-07	0.00416066	1	0.815	0	0	0	Non-neutral	0	0		Non-neutral NA	0.756	0.00312288	0.0041
TP53	V173L	0.011683	30.6338	-9.52	9	1.12102e-06	6.7414e-26	1	0.88	17	3+	8.0284e+06	Non-neutral	3+	3+	Both Cohorts	Non-neutral Both Cohorts	0.848	2.80021e-52	0.0033
TP53	V173M	0.00690453	30.5895	-9.64	9	1.04042e-06	3.19968e-26	1	0.892	11	3+	8.65032e+06	Non-neutral	3+	3+	Both Cohorts	Non-neutral Both Cohorts	0.806	1.26045e-33	0.0091
TP53	V216L	0.00825653	30.646	-9.55	2	1.12102e-06	4.32431e-07	1	0.948	6	3+	1.78409e+06	Non-neutral	3+	2	Both Cohorts	Non-neutral Both Cohorts	0.696	2.48715e-18	0.0574
TP53	V216M	0.00982147	30.606	-9.7	15	1.04042e-06	2.42287e-44	1	0.956	11	3+	1.44172e+07	Non-neutral	3+	3+	Both Cohorts	Non-neutral Both Cohorts	0.672	1.26045e-33	0.0239
TP53	V272L	0.0119314	30.6934	-9.35	5	1.19163e-06	1.35887e-14	1	0.878	13	3+	4.19593e+06	Non-neutral	3+	3+	Both Cohorts	Non-neutral Both Cohorts	0.753	4.2496e-39	0.0082
TP53	V272M	0.0104065	30.6565	-9.41	17	1.52509e-06	1.25543e-47	1	0.907	12	3+	1.11469e+07	Non-neutral	3+	3+	Both Cohorts	Non-neutral Both Cohorts	0.737	1.33543e-34	0.0171
TP53	V274F	0.0125098	30.6807	-9.39	3	7.79695e-07	3.49709e-10	1	0.773	6	3+	3.84766e+06	Non-neutral	3+	3+	Both Cohorts	Non-neutral Both Cohorts	0.744	1.9637e-19	0.0074
TP53	V274L	0.0528597	30.6766	-9.25	0	3.41326e-07	0.00418985	1	0.63	4	3+	0	Non-neutral	3+	0	Either Cohort	Non-neutral Either Cohort	0.73	2.57391e-15	0.0074
TP53	V97I	0.0247855	30.5241	-9.05	0	1.04042e-06	0.0127167	0	0.593	0	0	0	Neutral	0	0		Neutral NA	0.438	0.00955509	0.386
TP53	A119V	0.0225467	30.5612	-9.38	0	2.19411e-06	0.0266288	1	0.906	0	0	0	Non-neutral	0	0		Non-neutral NA	0.56	0.0200437	0.0008
TP53	A159V	0.0284176	30.7024	-9.62	8	2.19411e-06	2.03804e-20	1	0.774	11	3+	3.64613e+06	Non-neutral	3+	3+	Both Cohorts	Non-neutral Both Cohorts	0.742	9.65693e-30	0.0039
TP53	A161D	0.00697755	30.7073	-9.34	0	8.12615e-07	0.00994619	1	0.908	3	3+	0	Non-neutral	3+	0	Either Cohort	Non-neutral Either Cohort	0.74	1.3088e-10	0.0074
TP53	A189V	0.0118688	30.5826	-9.2	0	2.19411e-06	0.0266288	0	0.79	0	0	0	Neutral	0	0		Neutral NA	0.624	0.0200437	0.0255
TP53	A276D	0.00676079	30.7138	-9.66	0	8.12615e-07	0.00994619	1	0.951	1	1	0	Non-neutral	1	0	Either Cohort	Non-neutral Either Cohort	0.864	2.79729e-05	0.0027
TP53	A276G	0.013752	30.7009	-9.63	1	2.86929e-07	6.21359e-06	1	0.93	1	1	3.48518e+06	Non-neutral	1	1	Both Cohorts	Non-neutral Both Cohorts	0.837	3.49881e-06	0.0074
TP53	A347D	0.0167064	30.6791	-6.61	0	8.12615e-07	0.00994619	1	0.812	2	2	0	Non-neutral	2	0	Either Cohort	Non-neutral Either Cohort	0.538	6.98624e-08	0.0867
TP53	A76V	0.195837	30.5745	-6.43	0	1.39277e-06	0.0169865	0	0.277	0	0	0	Neutral	0	0		Neutral NA	0.204	0.0127702	0.1066
TP53	A86E	0.082224	30.4299	-6.87	0	8.28418e-07	0.0101386	1	0.386	0	0	0	Non-neutral	0	0		Non-neutral NA	0.438	0.0076155	0.162
TP53	C141W	0.00893431	30.699	-9.35	4	2.86929e-07	4.5474e-15	1	0.808	3	3+	1.39407e+07	Non-neutral	3+	3+	Both Cohorts	Non-neutral Both Cohorts	0.726	2.04228e-12	0.0012
TP53	C176W	0.00982147	30.6255	-12.99	4	2.86929e-07	4.5474e-15	1	0.863	5	3+	1.39407e+07	Non-neutral	3+	3+	Both Cohorts	Non-neutral Both Cohorts	0.83	4.76726e-19	0.0025
TP53	D281E	0.00662004	30.5945	-9.65	2	1.19163e-06	5.1906e-07	1	0.909	4	3+	1.67837e+06	Non-neutral	3+	2	Both Cohorts	Non-neutral Both Cohorts	0.842	1.32623e-12	0.0027
TP53	F109L	0.0210566	30.6429	-9.28	0	2.24728e-06	0.0272653	0	0.715	0	0	0	Neutral	0	0		Neutral NA	0.642	0.0205244	0.0245
TP53	H178D	0.0108537	30.7905	-9.01	1	2.6864e-07	5.44754e-06	1	0.892	4	3+	3.72245e+06	Non-neutral	3+	1	Both Cohorts	Non-neutral Both Cohorts	0.685	7.77755e-16	0.0097
TP53	H193Y	0.00893431	30.7232	-9.56	9	1.39277e-06	5.88954e-25	1	0.887	13	3+	6.46195e+06	Non-neutral	3+	3+	Both Cohorts	Non-neutral Both Cohorts	0.703	3.7663e-38	0.0136
TP53	H214D	0.0171515	30.7555	-9.05	1	3.41326e-07	8.78899e-06	1	0.844	0	0	2.92975e+06	Non-neutral	0	1	Either Cohort	Non-neutral Either Cohort	0.476	0.0031448	0.0889
TP53	H214N	0.0740141	30.7528	-9.07	0	7.79695e-07	0.00954518	1	0.735	0	0	0	Non-neutral	0	0		Non-neutral NA	0.417	0.00716921	0.0692
TP53	H233D	0.0100832	30.8025	-9	0	2.6864e-07	0.00329909	1	0.876	0	0	0	Non-neutral	0	0		Non-neutral NA	0.538	0.00247594	0.0027
TP53	H365Y	0.0310756	30.6503	-8.18	0	4.06434e-06	0.0487664	0	0.714	0	0	0	Neutral	0	0		Neutral NA	0.27	0.0368112	0.1256
TP53	I232M	0.016018	30.7276	-9.25	0	7.21019e-07	0.00883004	1	0.776	0	0	0	Non-neutral	0	0		Non-neutral NA	0.645	0.00663148	0.0027
TP53	I251M	0.0100303	30.7085	-9.58	0	7.21019e-07	0.00883004	1	0.779	1	1	0	Non-neutral	1	0	Either Cohort	Non-neutral Either Cohort	0.783	2.20346e-05	0.0019
TP53	L194F	0.00755033	30.6625	-9.55	1	2.75855e-06	0.000562819	1	0.851	8	3+	362509	Non-neutral	3+	1	Both Cohorts	Non-neutral Both Cohorts	0.626	1.20421e-20	0.0422
TP53	L257V	0.00830007	30.6298	-9.9	1	4.4236e-07	1.475e-05	1	0.896	1	1	2.2606e+06	Non-neutral	1	1	Both Cohorts	Non-neutral Both Cohorts	0.726	8.30823e-06	0.0054
TP53	L344M	0.379931	30.7304	-6.74	0	7.8236e-07	0.00957765	1	0.485	0	0	0	Non-neutral	0	0		Non-neutral NA	0.463	0.00719362	0.4572
TP53	N239K	0.0673285	30.8076	-9.03	0	1.12102e-06	0.013695	1	0.811	1	1	0	Non-neutral	1	0	Either Cohort	Non-neutral Either Cohort	0.799	5.3134e-05	0.0027
TP53	P142L	0.00568353	30.6745	-10.18	0	2.08377e-06	0.0253068	0	0.879	1	1	0	Neutral	1	0	Either Cohort	Neutral Either Cohort	0.633	0.000182506	0.0027
TP53	P151A	0.00987327	30.619	-9.85	5	3.38943e-07	7.26088e-18	1	0.889	5	3+	1.47517e+07	Non-neutral	3+	3+	Both Cohorts	Non-neutral Both Cohorts	0.738	1.2948e-18	0.0105
TP53	P151H	0.0210566	30.6175	-9.92	4	1.23409e-06	6.62849e-12	1	0.87	7	3+	3.24125e+06	Non-neutral	3+	3+	Both Cohorts	Non-neutral Both Cohorts	0.735	6.92485e-21	0.0027
TP53	P151R	0.0112017	30.6436	-9.89	2	3.11316e-07	9.33086e-09	1	0.912	3	3+	6.42434e+06	Non-neutral	3+	2	Both Cohorts	Non-neutral Both Cohorts	0.769	2.82973e-12	0.0023
TP53	P151S	0.00997767	30.6025	-9.86	6	1.52509e-06	1.59351e-16	1	0.898	20	3+	3.93419e+06	Non-neutral	3+	3+	Both Cohorts	Non-neutral Both Cohorts	0.744	2.46836e-59	0.0039
TP53	P151T	0.00847654	30.628	-9.88	3	8.52688e-07	4.9987e-10	1	0.911	3	3+	3.51829e+06	Non-neutral	3+	3+	Both Cohorts	Non-neutral Both Cohorts	0.747	1.58623e-10	0.0074
TP53	P152L	0.00755033	30.5903	-9.89	6	8.10766e-06	1.78168e-11	1	0.878	16	3+	740041	Non-neutral	3+	3+	Both Cohorts	Non-neutral Both Cohorts	0.747	1.86189e-34	0.0045
TP53	P152T	0.0180778	30.6212	-9.88	0	1.23409e-06	0.0150659	1	0.866	2	2	0	Non-neutral	2	0	Either Cohort	Non-neutral Either Cohort	0.763	2.43987e-07	0.0105
TP53	P177L	0.0163586	30.7373	-9.04	3	2.71842e-06	5.06986e-08	1	0.865	0	0	1.10358e+06	Non-neutral	0	3+	Either Cohort	Non-neutral Either Cohort	0.796	0.0247736	0.0041
TP53	P177R	0.0125758	30.7144	-9.03	1	3.11316e-07	7.31324e-06	1	0.893	1	1	3.21217e+06	Non-neutral	1	1	Both Cohorts	Non-neutral Both Cohorts	0.83	4.11822e-06	0.0136
TP53	P219H	0.00634727	30.6578	-10.01	0	1.23409e-06	0.0150659	1	0.957	0	0	0	Non-neutral	0	0		Non-neutral NA	0.642	0.0113236	0.0074
TP53	P219L	0.00562406	30.6664	-9.99	0	2.71842e-06	0.0328864	1	0.947	0	0	0	Non-neutral	0	0		Non-neutral NA	0.599	0.0247736	0.0076
TP53	P219S	0.00595904	30.6457	-9.97	0	2.19411e-06	0.0266288	1	0.96	0	0	0	Non-neutral	0	0		Non-neutral NA	0.57	0.0200437	0.0136
TP53	P223H	0.0293287	30.6816	-10.4	0	1.40249e-06	0.0171041	1	0.728	0	0	0	Non-neutral	0	0		Non-neutral NA	0.662	0.0128588	0.0231
TP53	P250L	0.00621513	30.7158	-9.89	9	2.71842e-06	4.65612e-22	1	0.962	10	3+	3.31075e+06	Non-neutral	3+	3+	Both Cohorts	Non-neutral Both Cohorts	0.844	6.0248e-26	0.0008
TP53	P250R	0.00662004	30.7254	-9.89	0	3.11316e-07	0.00382218	1	0.963	0	0	0	Non-neutral	0	0		Non-neutral NA	0.855	0.0028687	0.0006
TP53	P278A	0.0062479	30.6459	-9.85	5	7.21019e-07	6.70133e-16	1	0.958	4	3+	6.93463e+06	Non-neutral	3+	3+	Both Cohorts	Non-neutral Both Cohorts	0.839	1.07948e-13	0.0029
TP53	P278H	0.0077924	30.6603	-9.92	2	1.40249e-06	8.44597e-07	1	0.95	1	1	1.42603e+06	Non-neutral	1	2	Both Cohorts	Non-neutral Both Cohorts	0.835	8.30223e-05	0.0021
TP53	P278L	0.00902878	30.6724	-9.89	7	2.08377e-06	4.50744e-18	1	0.94	8	3+	3.35929e+06	Non-neutral	3+	3+	Both Cohorts	Non-neutral Both Cohorts	0.822	9.69742e-22	0.0027
TP53	P278R	0.00690453	30.6738	-9.89	7	3.59778e-07	3.6273e-24	1	0.951	6	3+	1.94564e+07	Non-neutral	3+	3+	Both Cohorts	Non-neutral Both Cohorts	0.842	8.77638e-22	0.0027
TP53	P278S	0.00605381	30.6245	-9.86	6	4.57249e-06	3.35837e-13	1	0.963	26	3+	1.31219e+06	Non-neutral	3+	3+	Both Cohorts	Non-neutral Both Cohorts	0.842	6.46995e-66	0.0023
TP53	P278T	0.00638074	30.6633	-9.88	11	1.09278e-06	7.13898e-32	1	0.954	7	3+	1.00661e+07	Non-neutral	3+	3+	Both Cohorts	Non-neutral Both Cohorts	0.844	2.6206e-21	0.0019
TP53	P309S	0.0297952	30.43	-8.1	0	2.19411e-06	0.0266288	1	0.607	0	0	0	Non-neutral	0	0		Non-neutral NA	0.245	0.0200437	0.0387
TP53	P4S	0.0606058	30.4439	-6.17	0	2.19411e-06	0.0266288	1	0.505	0	0	0	Non-neutral	0	0		Non-neutral NA	0.197	0.0200437	0.1381
TP53	P58S	0.211913	30.366	-6.14	0	2.71842e-06	0.0328864	1	0.337	0	0	0	Non-neutral	0	0		Non-neutral NA	0.313	0.0247736	0.0613
TP53	P72H	0.275656	30.4325	-6.23	0	1.23409e-06	0.0150659	1	0.352	0	0	0	Non-neutral	0	0		Non-neutral NA	0.245	0.0113236	0.1896
TP53	P98A	0.0132549	30.5526	-10.31	0	3.11316e-07	0.00382218	1	0.935	0	0	0	Non-neutral	0	0		Non-neutral NA	0.579	0.0028687	0.0134
TP53	P98H	0.0101364	30.548	-10.36	0	1.40249e-06	0.0171041	0	0.953	0	0	0	Neutral	0	0		Neutral NA	0.59	0.0128588	0.0016
TP53	P98L	0.00956656	30.5732	-10.31	0	2.08377e-06	0.0253068	0	0.943	0	0	0	Neutral	0	0		Neutral NA	0.638	0.0190454	0.0025
TP53	R156G	0.0309126	30.8115	-9.06	0	4.90071e-07	0.00601023	1	0.58	1	1	0	Non-neutral	1	0	Either Cohort	Non-neutral Either Cohort	0.69	1.01941e-05	0.0119
TP53	R158G	0.00621513	30.7278	-9.7	4	4.90071e-07	6.59602e-14	1	0.862	5	3+	8.16208e+06	Non-neutral	3+	3+	Both Cohorts	Non-neutral Both Cohorts	0.858	1.18162e-17	0.0045
TP53	R175G	0.00525237	30.6945	-9.93	7	3.29929e-07	1.81473e-24	1	0.829	3	3+	2.12167e+07	Non-neutral	3+	3+	Both Cohorts	Non-neutral Both Cohorts	0.851	3.56912e-12	0.0008
TP53	R213G	0.00618253	30.6651	-9.7	1	7.85117e-07	4.63329e-05	1	0.915	2	2	1.2737e+06	Non-neutral	2	1	Both Cohorts	Non-neutral Both Cohorts	0.703	6.30195e-08	0.015
TP53	R248G	0.00608574	30.6458	-9.7	3	4.90071e-07	5.4737e-11	1	0.932	6	3+	6.12156e+06	Non-neutral	3+	3+	Both Cohorts	Non-neutral Both Cohorts	0.86	7.62834e-21	0.0019
TP53	R248W	0.00672533	30.6707	-9.73	77	8.10766e-06	5.08705e-194	1	0.927	113	3+	9.49719e+06	Non-neutral	3+	3+	Both Cohorts	Non-neutral Both Cohorts	0.831	0	0.0076
TP53	R267G	0.00577393	30.7224	-9.7	0	5.17589e-07	0.00634664	1	0.946	2	2	0	Non-neutral	2	0	Either Cohort	Non-neutral Either Cohort	0.858	1.80897e-08	0.0012
TP53	R267W	0.00556521	30.7099	-9.73	3	1.1484e-05	1.48171e-05	1	0.917	10	3+	261233	Non-neutral	3+	3+	Both Cohorts	Non-neutral Both Cohorts	0.812	4.279e-19	0.0105
TP53	R273C	0.00553602	30.7443	-9.73	113	1.00162e-05	4.43695e-291	1	0.901	125	3+	1.12818e+07	Non-neutral	3+	3+	Both Cohorts	Non-neutral Both Cohorts	0.826	0	0.0014
TP53	R273G	0.00528007	30.7548	-9.7	1	3.29929e-07	8.21262e-06	1	0.902	2	2	3.03096e+06	Non-neutral	2	1	Both Cohorts	Non-neutral Both Cohorts	0.84	4.69138e-09	0.0004
TP53	R273S	0.00539233	30.7614	-9.67	7	1.1897e-06	5.13874e-20	1	0.906	6	3+	5.88386e+06	Non-neutral	3+	3+	Both Cohorts	Non-neutral Both Cohorts	0.842	3.76893e-18	0.0006
TP53	R282G	0.00982147	30.7017	-9.7	6	4.90071e-07	5.70078e-20	1	0.863	4	3+	1.22431e+07	Non-neutral	3+	3+	Both Cohorts	Non-neutral Both Cohorts	0.819	1.56872e-14	0.0023
TP53	R282W	0.00727741	30.7482	-9.73	86	8.10766e-06	2.51197e-220	1	0.896	97	3+	1.06072e+07	Non-neutral	3+	3+	Both Cohorts	Non-neutral Both Cohorts	0.787	2.64027e-265	0.0054
TP53	R333C	0.0271038	30.7818	-7.29	0	8.10766e-06	0.0949207	1	0.862	0	0	0	Non-neutral	0	0		Non-neutral NA	0.511	0.0720875	0.1346
TP53	R337C	0.0109684	30.6982	-6.77	12	1.00162e-05	2.1463e-22	1	0.715	18	3+	1.19806e+06	Non-neutral	3+	3+	Both Cohorts	Non-neutral Both Cohorts	0.567	1.65643e-37	0.063
TP53	R337S	0.0246555	30.7575	-6.73	2	1.1897e-06	5.16545e-07	1	0.725	1	1	1.6811e+06	Non-neutral	1	2	Both Cohorts	Non-neutral Both Cohorts	0.644	5.98182e-05	0.0751
TP53	S106R	0.025446	30.5673	-9.05	2	1.28627e-06	6.5225e-07	0	0.614	0	0	1.55488e+06	Neutral	0	2	Either Cohort	Neutral Either Cohort	0.499	0.0117996	0.1381
TP53	S127F	0.00946645	30.6282	-10.77	14	4.57249e-06	1.28329e-31	1	0.925	17	3+	3.06179e+06	Non-neutral	3+	3+	Both Cohorts	Non-neutral Both Cohorts	0.767	2.6535e-41	0.0171
TP53	S127Y	0.00708852	30.6385	-10.77	5	1.09278e-06	8.0906e-15	1	0.918	7	3+	4.57548e+06	Non-neutral	3+	3+	Both Cohorts	Non-neutral Both Cohorts	0.767	2.6206e-21	0.0134
TP53	S241C	0.00941679	30.6625	-9.61	5	7.21019e-07	6.70133e-16	1	0.952	11	3+	6.93463e+06	Non-neutral	3+	3+	Both Cohorts	Non-neutral Both Cohorts	0.815	1.55076e-35	0.0084
TP53	S241F	0.00595904	30.687	-9.61	18	4.57249e-06	1.37237e-41	1	0.958	22	3+	3.93658e+06	Non-neutral	3+	3+	Both Cohorts	Non-neutral Both Cohorts	0.853	8.69093e-55	0.0021
TP53	S99Y	0.0238896	30.5917	-9.2	0	1.09278e-06	0.0133524	1	0.753	0	0	0	Non-neutral	0	0		Non-neutral NA	0.515	0.0100335	0.0084
TP53	T125K	0.00708852	30.7282	-9.52	0	1.16997e-06	0.0142888	1	0.963	2	2	0	Non-neutral	2	0	Either Cohort	Non-neutral Either Cohort	0.592	2.07989e-07	0.0012
TP53	T125M	0.0112607	30.728	-9.55	2	1.1484e-05	0.000422675	1	0.925	9	3+	174155	Non-neutral	3+	2	Both Cohorts	Non-neutral Both Cohorts	0.511	4.44991e-17	0.0033
TP53	T125R	0.00644822	30.7274	-9.53	0	5.17589e-07	0.00634664	1	0.963	4	3+	0	Non-neutral	3+	0	Either Cohort	Non-neutral Either Cohort	0.569	2.06103e-14	0.0008
TP53	T155I	0.0246555	30.8024	-9.11	0	1.52509e-06	0.0185853	1	0.597	1	1	0	Non-neutral	1	0	Either Cohort	Non-neutral Either Cohort	0.687	9.80974e-05	0.0305
TP53	T155N	0.176283	30.7893	-9.12	5	8.52688e-07	1.83071e-15	1	0.548	3	3+	5.86381e+06	Non-neutral	3+	3+	Both Cohorts	Non-neutral Both Cohorts	0.701	1.58623e-10	0.0136
TP53	T256R	0.0062479	30.7308	-9.53	0	3.41326e-07	0.00418985	1	0.935	1	1	0	Non-neutral	1	0	Either Cohort	Non-neutral Either Cohort	0.66	4.94954e-06	0.0008
TP53	T284R	0.0395816	30.6825	-9.27	0	3.41326e-07	0.00418985	1	0.728	0	0	0	Non-neutral	0	0		Non-neutral NA	0.578	0.0031448	0.0134
TP53	D208A	0.00771086	30.6034	-9.73	0	1.8024e-07	0.00221468	1	0.931	0	0	0	Non-neutral	0	0		Non-neutral NA	0.688	0.00166187	0.0019
TP53	D208V	0.00615009	30.6517	-9.76	1	3.41683e-07	8.80736e-06	1	0.95	7	3+	2.92669e+06	Non-neutral	3+	1	Both Cohorts	Non-neutral Both Cohorts	0.692	2.40876e-25	0.0049
TP53	D259V	0.0136799	30.7236	-9.14	2	3.41683e-07	1.23329e-08	1	0.742	1	1	5.85338e+06	Non-neutral	1	2	Both Cohorts	Non-neutral Both Cohorts	0.667	4.95989e-06	0.0019
TP53	D281A	0.00562406	30.5669	-9.73	0	1.8024e-07	0.00221468	1	0.977	0	0	0	Non-neutral	0	0		Non-neutral NA	0.831	0.00166187	0.0006
TP53	D281G	0.00553602	30.5808	-9.74	5	8.91471e-07	2.3897e-15	1	0.974	3	3+	5.60871e+06	Non-neutral	3+	3+	Both Cohorts	Non-neutral Both Cohorts	0.837	1.89456e-10	0.0006
TP53	D281V	0.00565372	30.6018	-9.76	1	3.41683e-07	8.80736e-06	1	0.969	4	3+	2.92669e+06	Non-neutral	3+	1	Both Cohorts	Non-neutral Both Cohorts	0.844	2.58739e-15	0.0002
TP53	D352A	0.140601	30.6637	-6.37	0	1.95816e-07	0.00240583	1	0.595	0	0	0	Non-neutral	0	0		Non-neutral NA	0.526	0.00180536	0.1949
TP53	D352G	0.0908655	30.6662	-6.46	0	6.3006e-07	0.00772041	1	0.655	0	0	0	Non-neutral	0	0		Non-neutral NA	0.563	0.00579733	0.1579
TP53	D352V	0.0400001	30.6876	-6.47	0	4.29755e-07	0.00527247	1	0.72	0	0	0	Non-neutral	0	0		Non-neutral NA	0.542	0.00395793	0.1371
TP53	E258A	0.00856618	30.673	-9.61	0	2.08086e-07	0.00255639	1	0.955	1	1	0	Non-neutral	1	0	Either Cohort	Non-neutral Either Cohort	0.785	1.84106e-06	0.0027
TP53	E258D	0.0129109	30.6443	-9.57	1	1.05949e-06	8.41862e-05	1	0.897	1	1	943848	Non-neutral	1	1	Both Cohorts	Non-neutral Both Cohorts	0.746	4.74794e-05	0.0062
TP53	E258G	0.0071259	30.655	-9.63	2	4.8138e-07	3.44429e-08	1	0.952	3	3+	4.15472e+06	Non-neutral	3+	2	Both Cohorts	Non-neutral Both Cohorts	0.803	1.61565e-11	0.0025
TP53	E271V	0.00615009	30.7268	-9.65	0	3.6737e-07	0.00450882	1	0.972	3	3+	0	Non-neutral	3+	0	Either Cohort	Non-neutral Either Cohort	0.828	5.48497e-12	0.0025
TP53	E285G	0.032411	30.6178	-9.33	0	5.14935e-07	0.0063142	1	0.923	0	0	0	Non-neutral	0	0		Non-neutral NA	0.704	0.00474055	0.0058
TP53	E285V	0.012314	30.6589	-9.36	3	3.6737e-07	1.73055e-11	1	0.936	4	3+	8.16615e+06	Non-neutral	3+	3+	Both Cohorts	Non-neutral Both Cohorts	0.719	3.71688e-15	0.0033
TP53	E286A	0.0101898	30.5446	-9.61	1	2.08086e-07	3.27009e-06	1	0.913	1	1	4.80571e+06	Non-neutral	1	1	Both Cohorts	Non-neutral Both Cohorts	0.756	1.84106e-06	0.0027
TP53	E286G	0.0171515	30.5259	-9.63	3	4.8138e-07	5.09606e-11	1	0.913	1	1	6.23208e+06	Non-neutral	1	3+	Both Cohorts	Non-neutral Both Cohorts	0.771	9.83623e-06	0.0021
TP53	E286V	0.0136799	30.5766	-9.65	2	2.51651e-07	4.93119e-09	1	0.916	2	2	7.94751e+06	Non-neutral	2	2	Both Cohorts	Non-neutral Both Cohorts	0.771	2.08291e-09	0.0027
TP53	E343A	0.16291	30.7348	-6.37	0	2.37679e-07	0.00291942	1	0.454	0	0	0	Non-neutral	0	0		Non-neutral NA	0.479	0.0021909	0.386
TP53	E343V	0.124581	30.7745	-6.39	0	3.6737e-07	0.00450882	1	0.418	0	0	0	Non-neutral	0	0		Non-neutral NA	0.463	0.00338435	0.3503
TP53	E346G	0.0491073	30.65	-6.97	0	5.14935e-07	0.0063142	1	0.859	0	0	0	Non-neutral	0	0		Non-neutral NA	0.54	0.00474055	0.1793
TP53	E346V	0.0343415	30.6977	-6.99	0	3.6737e-07	0.00450882	1	0.861	0	0	0	Non-neutral	0	0		Non-neutral NA	0.54	0.00338435	0.2295
TP53	E349V	0.0109684	30.6685	-7.74	0	2.51651e-07	0.00309077	1	0.871	0	0	0	Non-neutral	0	0		Non-neutral NA	0.633	0.00231954	0.1188
TP53	H168P	0.0371606	30.6683	-9.19	3	2.06038e-07	1.71493e-12	1	0.526	1	1	1.45604e+07	Non-neutral	1	3+	Both Cohorts	Non-neutral Both Cohorts	0.679	1.80502e-06	0.0058
TP53	H168R	0.036387	30.6514	-9.18	4	7.96333e-07	7.449e-13	1	0.562	8	3+	5.02302e+06	Non-neutral	3+	3+	Both Cohorts	Non-neutral Both Cohorts	0.665	1.70409e-25	0.0045
TP53	H178P	0.0177014	30.7487	-9.11	0	2.06038e-07	0.00253126	1	0.918	3	3+	0	Non-neutral	3+	0	Either Cohort	Non-neutral Either Cohort	0.712	5.43333e-13	0.0016
TP53	H179R	0.0090764	30.5509	-10.25	32	1.03009e-06	2.69288e-100	1	0.935	17	3+	3.10653e+07	Non-neutral	3+	3+	Both Cohorts	Non-neutral Both Cohorts	0.833	6.11259e-53	0.0025
TP53	H193L	0.00605381	30.75	-9.56	8	3.46923e-07	1.28487e-27	1	0.864	8	3+	2.30599e+07	Non-neutral	3+	3+	Both Cohorts	Non-neutral Both Cohorts	0.719	9.66848e-29	0.0132
TP53	H193R	0.00605381	30.7433	-9.55	26	1.03009e-06	5.26404e-80	1	0.884	24	3+	2.52406e+07	Non-neutral	3+	3+	Both Cohorts	Non-neutral Both Cohorts	0.703	1.74105e-76	0.0012
TP53	H214L	0.0181731	30.7585	-9.08	0	3.46923e-07	0.00425841	1	0.869	1	1	0	Non-neutral	1	0	Either Cohort	Non-neutral Either Cohort	0.454	5.11302e-06	0.0305
TP53	H214R	0.0123789	30.727	-9.03	13	1.03009e-06	3.09495e-38	1	0.885	14	3+	1.26203e+07	Non-neutral	3+	3+	Both Cohorts	Non-neutral Both Cohorts	0.434	3.50285e-43	0.0305
TP53	I162F	0.0451438	30.783	-9.32	2	3.46923e-07	1.29084e-08	1	0.676	1	1	5.76497e+06	Non-neutral	1	2	Both Cohorts	Non-neutral Both Cohorts	0.656	5.11302e-06	0.0105
TP53	I195F	0.00997767	30.7607	-9.34	7	4.21607e-07	1.28907e-23	1	0.904	5	3+	1.66031e+07	Non-neutral	3+	3+	Both Cohorts	Non-neutral Both Cohorts	0.679	4.79299e-18	0.0134
TP53	I232F	0.0108537	30.7402	-9.24	1	3.46923e-07	9.07918e-06	1	0.84	1	1	2.88248e+06	Non-neutral	1	1	Both Cohorts	Non-neutral Both Cohorts	0.679	5.11302e-06	0.0008
TP53	I251F	0.00634727	30.686	-9.58	0	3.46923e-07	0.00425841	1	0.962	4	3+	0	Non-neutral	3+	0	Either Cohort	Non-neutral Either Cohort	0.828	2.79186e-15	0.0008
TP53	I251L	0.00926937	30.6355	-9.42	0	1.92678e-07	0.00236733	1	0.882	0	0	0	Non-neutral	0	0		Non-neutral NA	0.787	0.00177645	0.0021
TP53	I254F	0.00568353	30.6868	-9.47	0	3.46923e-07	0.00425841	1	0.942	1	1	0	Non-neutral	1	0	Either Cohort	Non-neutral Either Cohort	0.715	5.11302e-06	0.0025
TP53	I255F	0.0281203	30.7192	-8.96	4	3.46923e-07	1.17433e-14	1	0.785	4	3+	1.15299e+07	Non-neutral	3+	3+	Both Cohorts	Non-neutral Both Cohorts	0.637	2.79186e-15	0.0014
TP53	K120E	0.0150383	30.5866	-9.58	1	5.79083e-07	2.52485e-05	1	0.925	2	2	1.72687e+06	Non-neutral	2	1	Both Cohorts	Non-neutral Both Cohorts	0.61	2.53229e-08	0.0008
TP53	K120M	0.0195618	30.5891	-9.65	1	3.97654e-07	1.19237e-05	1	0.92	0	0	2.51475e+06	Non-neutral	0	1	Either Cohort	Non-neutral Either Cohort	0.549	0.00366283	0.0023
TP53	K164E	0.00708852	30.609	-9.12	4	5.79083e-07	1.51808e-13	1	0.875	5	3+	6.90747e+06	Non-neutral	3+	3+	Both Cohorts	Non-neutral Both Cohorts	0.728	3.21413e-17	0.0049
TP53	K305M	0.0177014	30.5157	-8.46	0	3.97654e-07	0.0048796	1	0.764	0	0	0	Non-neutral	0	0		Non-neutral NA	0.495	0.00366283	0.0144
TP53	K305R	0.109807	30.4624	-8.38	0	7.33608e-07	0.00898352	1	0.572	0	0	0	Non-neutral	0	0		Non-neutral NA	0.52	0.00674687	0.0008
TP53	K320Q	0.038352	30.5402	-6.26	0	2.08086e-07	0.00255639	1	0.685	0	0	0	Non-neutral	0	0		Non-neutral NA	0.406	0.00191838	0.0848
TP53	K320R	0.0575006	30.4598	-5.93	0	7.33608e-07	0.00898352	1	0.188	0	0	0	Non-neutral	0	0		Non-neutral NA	0.392	0.00674687	0.0548
TP53	K321E	0.0217317	30.5351	-6.58	0	4.8138e-07	0.00590396	1	0.722	0	0	0	Non-neutral	0	0		Non-neutral NA	0.347	0.00443232	0.1233
TP53	K351E	0.242967	30.7118	-6.3	1	5.79083e-07	2.52485e-05	1	0.458	0	0	1.72687e+06	Non-neutral	0	1	Either Cohort	Non-neutral Either Cohort	0.545	0.00532953	0.0867
TP53	M133L	0.105838	30.3832	-7.86	0	6.2557e-07	0.00766561	0	0.426	0	0	0	Neutral	0	0		Neutral NA	0.493	0.00575613	0.0574
TP53	M243L	0.0557143	30.7615	-8.95	0	5.39601e-07	0.00661565	1	0.763	0	0	0	Non-neutral	0	0		Non-neutral NA	0.667	0.00496706	0.0062
TP53	M246L	0.0195618	30.6662	-9.08	1	5.39601e-07	2.19301e-05	1	0.865	1	1	1.85322e+06	Non-neutral	1	1	Both Cohorts	Non-neutral Both Cohorts	0.763	1.2355e-05	0.0019
TP53	M246V	0.0162728	30.6583	-9.13	11	1.03009e-06	3.51588e-32	1	0.924	11	3+	1.06787e+07	Non-neutral	3+	3+	Both Cohorts	Non-neutral Both Cohorts	0.806	1.11823e-33	0.0023
TP53	N131I	0.0272467	30.7669	-9.22	0	3.29041e-07	0.00403935	1	0.939	6	3+	0	Non-neutral	3+	0	Either Cohort	Non-neutral Either Cohort	0.615	4.6982e-22	0.0177
TP53	N200D	0.0880427	30.6863	-8.97	0	4.33483e-07	0.00531808	1	0.84	0	0	0	Non-neutral	0	0		Non-neutral NA	0.624	0.00399219	0.0074
TP53	N200Y	0.0178886	30.6969	-9.11	0	3.03649e-07	0.00372822	1	0.9	0	0	0	Non-neutral	0	0		Non-neutral NA	0.697	0.00279815	0.0231
TP53	N210Y	0.0635437	30.6708	-8.96	0	3.03649e-07	0.00372822	0	0.48	0	0	0	Neutral	0	0		Neutral NA	0.449	0.00279815	0.0867
TP53	N235D	0.082224	30.759	-9.11	0	5.79083e-07	0.00709799	0	0.912	3	3+	0	Neutral	3+	0	Either Cohort	Neutral Either Cohort	0.626	3.38099e-11	0.0008
TP53	N239D	0.0488497	30.7573	-9	5	8.60492e-07	1.93341e-15	1	0.948	9	3+	5.81063e+06	Non-neutral	3+	3+	Both Cohorts	Non-neutral Both Cohorts	0.803	2.71351e-28	0.0025
TP53	N239S	0.202115	30.7565	-9.04	7	1.26876e-06	8.59093e-20	1	0.897	8	3+	5.51718e+06	Non-neutral	3+	3+	Both Cohorts	Non-neutral Both Cohorts	0.781	1.12297e-23	0.0027
TP53	N239T	0.0468369	30.7736	-9.06	1	3.65397e-07	1.00704e-05	1	0.935	0	0	2.73675e+06	Non-neutral	0	1	Either Cohort	Non-neutral Either Cohort	0.801	0.00336621	0.0025
TP53	N247I	0.0121851	30.6803	-9.56	3	3.29041e-07	1.11412e-11	1	0.953	2	2	9.1174e+06	Non-neutral	2	3+	Both Cohorts	Non-neutral Both Cohorts	0.819	4.65363e-09	0.0025
TP53	N268T	0.433321	30.8712	-9.01	0	3.65397e-07	0.00448466	1	0.384	0	0	0	Non-neutral	0	0		Non-neutral NA	0.592	0.00336621	0.0156
TP53	N288S	0.41986	30.6154	-9.03	0	8.90019e-07	0.0108884	0	0.48	0	0	0	Neutral	0	0		Neutral NA	0.504	0.00817946	0.0041
TP53	N345D	0.388009	30.7155	-6.93	1	4.8138e-07	1.74614e-05	1	0.753	0	0	2.07736e+06	Non-neutral	0	1	Either Cohort	Non-neutral Either Cohort	0.556	0.00443232	0.0422
TP53	N345H	0.265692	30.7263	-6.93	0	2.08086e-07	0.00255639	1	0.788	0	0	0	Non-neutral	0	0		Non-neutral NA	0.545	0.00191838	0.0906
TP53	N345S	0.483926	30.7205	-6.92	0	8.90019e-07	0.0108884	1	0.663	0	0	0	Non-neutral	0	0		Non-neutral NA	0.561	0.00817946	0.0414
TP53	N345T	0.189753	30.7258	-6.92	0	3.37263e-07	0.00414008	1	0.826	0	0	0	Non-neutral	0	0		Non-neutral NA	0.542	0.00310743	0.1641
TP53	N345Y	0.0537004	30.7339	-6.94	0	2.51651e-07	0.00309077	1	0.856	0	0	0	Non-neutral	0	0		Non-neutral NA	0.579	0.00231954	0.0825
TP53	Q144P	0.0128432	30.7272	-9.13	0	2.30875e-07	0.00283596	1	0.801	1	1	0	Non-neutral	1	0	Either Cohort	Non-neutral Either Cohort	0.526	2.26608e-06	0.0101
TP53	R249G	0.00608574	30.697	-9.7	0	5.14935e-07	0.0063142	1	0.888	4	3+	0	Non-neutral	3+	0	Either Cohort	Non-neutral Either Cohort	0.867	2.00877e-14	0.0006
TP53	R249W	0.00763017	30.6847	-9.73	4	3.6737e-07	1.56333e-14	1	0.846	6	3+	1.08882e+07	Non-neutral	3+	3+	Both Cohorts	Non-neutral Both Cohorts	0.831	1.01572e-21	0.0027
TP53	R280G	0.00592778	30.6255	-9.7	3	5.14935e-07	6.67035e-11	1	0.924	10	3+	5.82598e+06	Non-neutral	3+	3+	Both Cohorts	Non-neutral Both Cohorts	0.822	6.91553e-34	0.0006
TP53	R280S	0.0062479	30.6326	-9.67	3	6.05048e-07	1.27032e-10	1	0.878	4	3+	4.95828e+06	Non-neutral	3+	3+	Both Cohorts	Non-neutral Both Cohorts	0.826	4.49589e-14	0.0006
TP53	S215G	0.0227851	30.6848	-9.56	4	9.07837e-07	1.43274e-12	1	0.896	3	3+	4.40608e+06	Non-neutral	3+	3+	Both Cohorts	Non-neutral Both Cohorts	0.751	2.03732e-10	0.05
TP53	S240G	0.0246555	30.7036	-9.3	0	6.66335e-07	0.00816309	1	0.872	4	3+	0	Non-neutral	3+	0	Either Cohort	Non-neutral Either Cohort	0.737	7.27989e-14	0.0025
TP53	T123A	0.0458618	30.6325	-9.45	0	8.91471e-07	0.0109061	1	0.775	0	0	0	Non-neutral	0	0		Non-neutral NA	0.284	0.00819275	0.1066
TP53	T140A	0.0200831	30.6264	-9.45	0	8.91471e-07	0.0109061	1	0.806	0	0	0	Non-neutral	0	0		Non-neutral NA	0.465	0.00819275	0.0124
TP53	T155P	0.0385542	30.7601	-9.14	0	2.06038e-07	0.00253126	1	0.581	4	3+	0	Non-neutral	3+	0	Either Cohort	Non-neutral Either Cohort	0.71	2.06507e-16	0.0214
TP53	T211P	0.0062479	30.6141	-9.13	1	2.06038e-07	3.2061e-06	1	0.911	0	0	4.85347e+06	Non-neutral	0	1	Either Cohort	Non-neutral Either Cohort	0.712	0.00189951	0.0091
TP53	T231P	0.00834384	30.7264	-9.29	0	2.06038e-07	0.00253126	1	0.959	0	0	0	Non-neutral	0	0		Non-neutral NA	0.517	0.00189951	0.0008
TP53	T253A	0.0275348	30.6942	-9.1	0	7.96333e-07	0.00974787	1	0.854	2	2	0	Non-neutral	2	0	Either Cohort	Non-neutral Either Cohort	0.722	6.5754e-08	0.0023
TP53	T81A	0.254744	30.4359	-6.08	0	1.6004e-06	0.019494	1	0.355	0	0	0	Non-neutral	0	0		Non-neutral NA	0.252	0.0146599	0.1303
TP53	Y103F	0.0294834	30.5793	-9.6	0	3.77632e-07	0.00463448	1	0.775	0	0	0	Non-neutral	0	0		Non-neutral NA	0.574	0.00347872	0.0144
TP53	Y126C	0.00577393	30.69	-9.75	3	1.6004e-06	6.15761e-09	1	0.981	6	3+	1.87454e+06	Non-neutral	3+	3+	Both Cohorts	Non-neutral Both Cohorts	0.703	2.99445e-17	0.0004
TP53	Y126S	0.00641439	30.7376	-9.71	0	1.60649e-07	0.00197419	1	0.972	1	1	0	Non-neutral	1	0	Either Cohort	Non-neutral Either Cohort	0.679	1.09765e-06	0.0105
TP53	Y163C	0.00644822	30.7045	-9.75	27	1.6004e-06	5.38221e-78	1	0.872	25	3+	1.68708e+07	Non-neutral	3+	3+	Both Cohorts	Non-neutral Both Cohorts	0.844	5.96509e-75	0.0012
TP53	Y205C	0.00621513	30.6638	-9.75	14	1.40372e-06	2.69835e-39	1	0.873	13	3+	9.97348e+06	Non-neutral	3+	3+	Both Cohorts	Non-neutral Both Cohorts	0.71	4.20253e-38	0.0008
TP53	Y220C	0.00697755	30.6731	-9.47	66	1.40372e-06	1.76345e-213	1	0.936	49	3+	4.70178e+07	Non-neutral	3+	3+	Both Cohorts	Non-neutral Both Cohorts	0.772	1.18341e-159	0.0012
TP53	Y220S	0.00634727	30.7192	-9.42	3	1.93959e-07	1.34694e-12	1	0.918	4	3+	1.54672e+07	Non-neutral	3+	3+	Both Cohorts	Non-neutral Both Cohorts	0.758	1.52682e-16	0.0043
TP53	Y234C	0.00763017	30.752	-9.37	20	1.6004e-06	2.84191e-56	1	0.945	17	3+	1.24969e+07	Non-neutral	3+	3+	Both Cohorts	Non-neutral Both Cohorts	0.726	1.69206e-49	0.0006
TP53	Y236C	0.0116217	30.7618	-9.18	13	1.6004e-06	1.46809e-35	1	0.811	24	3+	8.12299e+06	Non-neutral	3+	3+	Both Cohorts	Non-neutral Both Cohorts	0.719	1.05303e-71	0.0012
TP53	Y236S	0.0152774	30.8109	-9.17	0	1.60649e-07	0.00197419	1	0.78	2	2	0	Non-neutral	2	0	Either Cohort	Non-neutral Either Cohort	0.744	5.42228e-10	0.001
TP53	A119D	0.00997767	30.5791	-9.42	0	8.12615e-07	0.00994619	1	0.944	0	0	0	Non-neutral	0	0		Non-neutral NA	0.586	0.00747077	0.0025
TP53	A119G	0.0236396	30.567	-9.39	1	2.86929e-07	6.21359e-06	0	0.856	2	2	3.48518e+06	Neutral	2	1	Both Cohorts	Neutral Both Cohorts	0.574	3.08668e-09	0.05
TP53	A119T	0.02051	30.5578	-9.3	0	1.56765e-06	0.019099	0	0.85	0	0	0	Neutral	0	0		Neutral NA	0.544	0.0143622	0.0245
TP53	A129D	0.0423826	30.6216	-8.98	0	8.12615e-07	0.00994619	0	0.553	0	0	0	Neutral	0	0		Neutral NA	0.486	0.00747077	0.1793
TP53	A129G	0.145109	30.5784	-9.06	0	2.86929e-07	0.00352329	0	0.407	0	0	0	Neutral	0	0		Neutral NA	0.488	0.00264428	0.2633
TP53	A129T	0.148194	30.6248	-9	0	1.39277e-06	0.0169865	0	0.438	0	0	0	Neutral	0	0		Neutral NA	0.47	0.0127702	0.1256
TP53	A129V	0.0889738	30.6615	-9.05	0	2.19411e-06	0.0266288	0	0.468	0	0	0	Neutral	0	0		Neutral NA	0.467	0.0200437	0.1482
TP53	A138D	0.00751072	30.6901	-9.66	0	8.12615e-07	0.00994619	0	0.901	0	0	0	Neutral	0	0		Neutral NA	0.635	0.00747077	0.0177
TP53	A159D	0.0132549	30.7235	-9.66	0	8.12615e-07	0.00994619	1	0.836	0	0	0	Non-neutral	0	0		Non-neutral NA	0.787	0.00747077	0.0043
TP53	A159S	0.0296389	30.6923	-9.58	0	1.1897e-06	0.0145279	0	0.727	0	0	0	Neutral	0	0		Neutral NA	0.758	0.0109185	0.0128
TP53	A159T	0.0365788	30.6573	-9.61	0	1.00162e-05	0.115922	0	0.715	0	0	0	Neutral	0	0		Neutral NA	0.722	0.0882867	0.0276
TP53	A161P	0.0339822	30.6723	-9.23	0	2.86929e-07	0.00352329	0	0.641	0	0	0	Neutral	0	0		Neutral NA	0.629	0.00264428	0.0245
TP53	A189T	0.0190541	30.5512	-9.18	0	2.19411e-06	0.0266288	0	0.728	0	0	0	Neutral	0	0		Neutral NA	0.622	0.0200437	0.0214
TP53	A276S	0.0177948	30.6832	-9.58	0	8.28418e-07	0.0101386	0	0.85	1	1	0	Neutral	1	0	Either Cohort	Neutral Either Cohort	0.819	2.90687e-05	0.0175
TP53	A276T	0.0114398	30.685	-9.61	0	1.39277e-06	0.0169865	0	0.928	0	0	0	Neutral	0	0		Neutral NA	0.831	0.0127702	0.0006
TP53	A307V	0.153752	30.4193	-8.21	1	1.39277e-06	0.000145083	0	0.427	0	0	717995	Neutral	0	1	Either Cohort	Neutral Either Cohort	0.354	0.0127702	0.0239
TP53	A353T	0.141342	30.5622	-6.29	0	1.39277e-06	0.0169865	0	0.301	0	0	0	Neutral	0	0		Neutral NA	0.502	0.0127702	0.0996
TP53	A364P	0.557766	30.6292	-8.15	0	2.86929e-07	0.00352329	0	0.274	0	0	0	Neutral	0	0		Neutral NA	0.191	0.00264428	0.2851
TP53	A364T	0.831864	30.6499	-8.09	0	2.19411e-06	0.0266288	0	0.343	1	1	0	Neutral	1	0	Either Cohort	Neutral Either Cohort	0.163	0.000202208	0.0558
TP53	A364V	0.772811	30.648	-8.16	0	1.56765e-06	0.019099	0	0.422	0	0	0	Neutral	0	0		Neutral NA	0.156	0.0143622	0.0885
TP53	A39P	0.0655809	30.5808	-6.31	0	2.73039e-07	0.00335302	0	0.504	0	0	0	Neutral	0	0		Neutral NA	0.266	0.00251643	0.4335
TP53	A39V	0.0578038	30.5449	-6.3	0	1.39277e-06	0.0169865	0	0.454	0	0	0	Neutral	0	0		Neutral NA	0.216	0.0127702	0.0784
TP53	A63P	0.193787	30.425	-6.44	0	2.73039e-07	0.00335302	0	0.379	0	0	0	Neutral	0	0		Neutral NA	0.261	0.00251643	0.1846
TP53	A63T	0.336642	30.3832	-6.4	0	1.56765e-06	0.019099	0	0.265	0	0	0	Neutral	0	0		Neutral NA	0.193	0.0143622	0.1381
TP53	A63V	0.261532	30.4324	-6.42	0	1.56765e-06	0.019099	0	0.282	0	0	0	Neutral	0	0		Neutral NA	0.193	0.0143622	0.0675
TP53	A69D	0.231733	30.4738	-6.42	0	7.8236e-07	0.00957765	0	0.348	0	0	0	Neutral	0	0		Neutral NA	0.231	0.00719362	0.2633
TP53	A69G	0.440213	30.4366	-6.4	0	2.73039e-07	0.00335302	0	0.26	0	0	0	Neutral	0	0		Neutral NA	0.216	0.00251643	0.3792
TP53	A69T	0.295163	30.4345	-6.38	0	2.19411e-06	0.0266288	0	0.231	0	0	0	Neutral	0	0		Neutral NA	0.213	0.0200437	0.0889
TP53	A69V	0.299858	30.4365	-6.41	0	1.56765e-06	0.019099	0	0.314	0	0	0	Neutral	0	0		Neutral NA	0.204	0.0143622	0.0727
TP53	A70T	0.326184	30.4148	-6.28	0	1.39277e-06	0.0169865	0	0.291	0	0	0	Neutral	0	0		Neutral NA	0.206	0.0127702	0.1371
TP53	A74P	0.204253	30.4022	-6.24	0	2.86929e-07	0.00352329	0	0.298	0	0	0	Neutral	0	0		Neutral NA	0.277	0.00264428	0.162
TP53	A74T	0.358574	30.3827	-6.19	0	2.19411e-06	0.0266288	0	0.244	0	0	0	Neutral	0	0		Neutral NA	0.243	0.0200437	0.0906
TP53	A74V	0.312744	30.4165	-6.26	0	2.19411e-06	0.0266288	0	0.234	0	0	0	Neutral	0	0		Neutral NA	0.227	0.0200437	0.0906
TP53	A76G	0.388009	30.5558	-6.5	0	2.22594e-07	0.00273438	0	0.197	0	0	0	Neutral	0	0		Neutral NA	0.249	0.00205199	0.3738
TP53	A76T	0.209695	30.5435	-6.48	0	1.39277e-06	0.0169865	0	0.402	0	0	0	Neutral	0	0		Neutral NA	0.227	0.0127702	0.1188
TP53	A78V	0.170807	30.5973	-6.32	0	1.39277e-06	0.0169865	0	0.266	0	0	0	Neutral	0	0		Neutral NA	0.227	0.0127702	0.1206
TP53	A79G	0.141342	30.4352	-6.56	0	2.73039e-07	0.00335302	0	0.358	0	0	0	Neutral	0	0		Neutral NA	0.231	0.00251643	0.3967
TP53	A79T	0.141342	30.428	-6.49	0	1.56765e-06	0.019099	0	0.359	0	0	0	Neutral	0	0		Neutral NA	0.24	0.0143622	0.1091
TP53	A79V	0.103634	30.4868	-6.55	1	1.56765e-06	0.000183543	0	0.399	0	0	637896	Neutral	0	1	Either Cohort	Neutral Either Cohort	0.216	0.0143622	0.097
TP53	A83V	0.129935	30.5245	-6.26	0	1.00162e-05	0.115922	0	0.377	0	0	0	Neutral	0	0		Neutral NA	0.224	0.0882867	0.0675
TP53	A84V	0.0581086	30.3659	-6.33	0	2.19411e-06	0.0266288	0	0.438	0	0	0	Neutral	0	0		Neutral NA	0.24	0.0200437	0.058
TP53	A88T	0.0584151	30.4394	-6.39	0	1.56765e-06	0.019099	0	0.515	0	0	0	Neutral	0	0		Neutral NA	0.241	0.0143622	0.0751
TP53	A88V	0.0648947	30.4568	-6.37	0	2.19411e-06	0.0266288	0	0.51	0	0	0	Neutral	0	0		Neutral NA	0.202	0.0200437	0.0784
TP53	C124G	0.0297952	30.765	-9.02	2	2.20045e-07	3.29775e-09	0	0.843	1	1	9.08905e+06	Neutral	1	2	Both Cohorts	Neutral Both Cohorts	0.424	2.05861e-06	0.0117
TP53	C124S	0.0694871	30.7255	-8.98	0	5.00181e-07	0.00613384	0	0.668	0	0	0	Neutral	0	0		Neutral NA	0.338	0.00460504	0.0315
TP53	C124W	0.100415	30.7426	-8.91	0	2.22594e-07	0.00273438	0	0.537	0	0	0	Neutral	0	0		Neutral NA	0.349	0.00205199	0.1122
TP53	C124Y	0.0421603	30.6826	-8.98	1	1.39277e-06	0.000145083	0	0.713	0	0	717995	Neutral	0	1	Either Cohort	Neutral Either Cohort	0.363	0.0127702	0.0889
TP53	C141F	0.00628085	30.6799	-9.33	0	8.28418e-07	0.0101386	0	0.88	0	0	0	Neutral	0	0		Neutral NA	0.769	0.0076155	0.0014
TP53	C141G	0.00618253	30.6733	-9.28	2	2.30875e-07	3.80864e-09	1	0.859	2	2	8.6627e+06	Non-neutral	2	2	Both Cohorts	Non-neutral Both Cohorts	0.801	1.60867e-09	0.0006
TP53	C141S	0.0178886	30.6644	-9.17	1	6.65887e-07	3.33616e-05	0	0.813	0	0	1.50176e+06	Neutral	0	1	Either Cohort	Neutral Either Cohort	0.794	0.00612597	0.0025
TP53	C176G	0.00679644	30.6149	-12.99	2	2.30875e-07	3.80864e-09	1	0.946	3	3+	8.6627e+06	Non-neutral	3+	2	Both Cohorts	Non-neutral Both Cohorts	0.856	8.56455e-13	0.0006
TP53	C182R	0.0506817	30.643	-8.97	0	6.66335e-07	0.00816309	0	0.644	0	0	0	Neutral	0	0		Neutral NA	0.551	0.00613008	0.0422
TP53	C182S	0.0923106	30.5994	-8.96	0	6.65887e-07	0.00815762	0	0.438	0	0	0	Neutral	0	0		Neutral NA	0.535	0.00612597	0.0825
TP53	C182Y	0.0568989	30.6665	-9.02	0	1.39277e-06	0.0169865	0	0.634	0	0	0	Neutral	0	0		Neutral NA	0.561	0.0127702	0.0175
TP53	C229F	0.134101	30.7141	-8.96	0	7.79695e-07	0.00954518	0	0.401	0	0	0	Neutral	0	0		Neutral NA	0.449	0.00716921	0.0848
TP53	C229R	0.0432837	30.7597	-9.03	0	6.66335e-07	0.00816309	0	0.754	0	0	0	Neutral	0	0		Neutral NA	0.493	0.00613008	0.0074
TP53	C229S	0.0537004	30.7257	-9	0	7.84619e-07	0.00960517	0	0.535	0	0	0	Neutral	0	0		Neutral NA	0.499	0.00721432	0.0406
TP53	C229Y	0.167251	30.6061	-9.01	0	1.04042e-06	0.0127167	0	0.389	1	1	0	Neutral	1	0	Either Cohort	Neutral Either Cohort	0.449	4.57911e-05	0.05
TP53	C242G	0.00547809	30.6396	-10.36	4	2.30875e-07	1.53471e-15	1	0.963	1	1	1.73254e+07	Non-neutral	1	3+	Both Cohorts	Non-neutral Both Cohorts	0.851	2.26608e-06	0.0006
TP53	C242W	0.00553602	30.6276	-10.38	0	2.22594e-07	0.00273438	1	0.94	2	2	0	Non-neutral	2	0	Either Cohort	Non-neutral Either Cohort	0.822	1.44179e-09	0.0004
TP53	C275G	0.00536404	30.7113	-9.75	1	2.20045e-07	3.65641e-06	1	0.957	1	1	4.54452e+06	Non-neutral	1	1	Both Cohorts	Non-neutral Both Cohorts	0.873	2.05861e-06	0.0006
TP53	C275S	0.00556521	30.7195	-9.73	1	6.18912e-07	2.88317e-05	1	0.982	2	2	1.61574e+06	Non-neutral	2	1	Both Cohorts	Non-neutral Both Cohorts	0.86	3.09071e-08	0.0006
TP53	C277G	0.0140444	30.6738	-9.75	1	2.30875e-07	4.02483e-06	1	0.846	0	0	4.33135e+06	Non-neutral	0	1	Either Cohort	Non-neutral Either Cohort	0.837	0.00212825	0.0025
TP53	C277S	0.00701434	30.721	-9.73	0	7.84619e-07	0.00960517	0	0.936	0	0	0	Neutral	0	0		Neutral NA	0.767	0.00721432	0.0025
TP53	D148A	0.13913	30.5644	-9.05	0	1.95816e-07	0.00240583	0	0.404	0	0	0	Neutral	0	0		Neutral NA	0.497	0.00180536	0.0922
TP53	D148E	0.356693	30.523	-9	0	7.75239e-07	0.00949089	0	0.289	1	1	0	Neutral	1	0	Either Cohort	Neutral Either Cohort	0.497	2.54647e-05	0.2017
TP53	D148G	0.0983246	30.5961	-9.14	0	6.3006e-07	0.00772041	0	0.467	0	0	0	Neutral	0	0		Neutral NA	0.519	0.00579733	0.0224
TP53	D148H	0.152945	30.552	-9.16	0	1.43565e-06	0.0175049	0	0.482	0	0	0	Neutral	0	0		Neutral NA	0.513	0.0131608	0.577
TP53	D148N	0.572629	30.4799	-9.11	0	4.06434e-06	0.0487664	0	0.277	0	0	0	Neutral	0	0		Neutral NA	0.472	0.0368112	0.3098
TP53	D148Y	0.0602879	30.5973	-9.18	0	1.05483e-06	0.0128916	0	0.531	0	0	0	Neutral	0	0		Neutral NA	0.508	0.00968671	0.1346
TP53	D184H	0.023026	30.576	-9.23	0	1.65714e-06	0.0201781	0	0.7	0	0	0	Neutral	0	0		Neutral NA	0.586	0.0151758	0.2703
TP53	D184N	0.184828	30.5511	-9.16	0	2.75855e-06	0.0333637	0	0.433	0	0	0	Neutral	0	0		Neutral NA	0.538	0.0251347	0.1896
TP53	D184V	0.0152774	30.615	-9.23	0	4.29755e-07	0.00527247	0	0.842	0	0	0	Neutral	0	0		Neutral NA	0.59	0.00395793	0.0465
TP53	D184Y	0.014648	30.5725	-9.24	0	1.65566e-06	0.0201603	0	0.715	0	0	0	Neutral	0	0		Neutral NA	0.545	0.0151623	0.0523
TP53	D186H	0.0257151	30.5762	-9.16	0	7.85117e-07	0.00961124	0	0.692	0	0	0	Neutral	0	0		Neutral NA	0.554	0.00721888	0.3042
TP53	D186V	0.015934	30.6223	-9.16	0	4.29755e-07	0.00527247	0	0.8	0	0	0	Neutral	0	0		Neutral NA	0.556	0.00395793	0.0387
TP53	D186Y	0.016018	30.6049	-9.17	0	1.46069e-06	0.0178075	0	0.815	0	0	0	Neutral	0	0		Neutral NA	0.542	0.0133889	0.0305
TP53	D207A	0.0548421	30.6944	-9.17	0	1.95816e-07	0.00240583	0	0.518	0	0	0	Neutral	0	0		Neutral NA	0.418	0.00180536	0.097
TP53	D207G	0.0312395	30.727	-9.19	0	6.3006e-07	0.00772041	0	0.616	0	0	0	Neutral	0	0		Neutral NA	0.415	0.00579733	0.1346
TP53	D207H	0.0539836	30.7075	-9.21	0	7.21019e-07	0.00883004	0	0.538	0	0	0	Neutral	0	0		Neutral NA	0.413	0.00663148	0.7445
TP53	D207N	0.312744	30.697	-9.14	0	4.57249e-06	0.0546938	0	0.406	0	0	0	Neutral	0	0		Neutral NA	0.384	0.0413172	0.4455
TP53	D207V	0.0272467	30.6983	-9.21	0	4.29755e-07	0.00527247	0	0.616	0	0	0	Neutral	0	0		Neutral NA	0.463	0.00395793	0.0784
TP53	D207Y	0.0285675	30.7297	-9.23	0	1.09278e-06	0.0133524	0	0.606	0	0	0	Neutral	0	0		Neutral NA	0.443	0.0100335	0.0574
TP53	D208E	0.00922075	30.5966	-9.65	0	1.12102e-06	0.013695	0	0.767	1	1	0	Neutral	1	0	Either Cohort	Neutral Either Cohort	0.662	5.3134e-05	0.0214
TP53	D208G	0.00638074	30.6041	-9.74	2	8.91471e-07	2.17929e-07	0	0.944	0	0	2.24348e+06	Neutral	0	2	Either Cohort	Neutral Either Cohort	0.69	0.00819275	0.0006
TP53	D208H	0.00644822	30.5933	-9.77	0	1.43565e-06	0.0175049	0	0.93	0	0	0	Neutral	0	0		Neutral NA	0.669	0.0131608	0.2851
TP53	D208N	0.230518	30.579	-9.72	0	4.06434e-06	0.0487664	0	0.76	1	1	0	Neutral	1	0	Either Cohort	Neutral Either Cohort	0.631	0.00068593	0.0574
TP53	D208Y	0.00621513	30.6277	-9.78	0	1.05483e-06	0.0128916	1	0.943	0	0	0	Non-neutral	0	0		Non-neutral NA	0.662	0.00968671	0.0025
TP53	D228A	0.0426061	30.6833	-9.11	0	1.8024e-07	0.00221468	0	0.758	0	0	0	Neutral	0	0		Neutral NA	0.492	0.00166187	0.0356
TP53	D228E	0.176283	30.6008	-8.7	0	1.15144e-06	0.014064	0	0.371	0	0	0	Neutral	0	0		Neutral NA	0.461	0.0105692	0.0473
TP53	D228G	0.0343415	30.6872	-9.13	0	8.91471e-07	0.0109061	0	0.704	0	0	0	Neutral	0	0		Neutral NA	0.477	0.00819275	0.0321
TP53	D228H	0.0356294	30.6861	-9.16	0	1.43565e-06	0.0175049	0	0.777	2	2	0	Neutral	2	0	Either Cohort	Neutral Either Cohort	0.488	3.83584e-07	0.1793
TP53	D228N	0.272772	30.6385	-9.09	0	4.06434e-06	0.0487664	0	0.546	0	0	0	Neutral	0	0		Neutral NA	0.463	0.0368112	0.0177
TP53	D228Y	0.0246555	30.7206	-9.17	0	1.05483e-06	0.0128916	0	0.849	0	0	0	Neutral	0	0		Neutral NA	0.492	0.00968671	0.0251
TP53	D259A	0.0212792	30.6703	-9.09	0	1.8024e-07	0.00221468	1	0.691	0	0	0	Non-neutral	0	0		Non-neutral NA	0.662	0.00166187	0.0045
TP53	D259E	0.0590328	30.6955	-9.06	0	1.15144e-06	0.014064	1	0.564	0	0	0	Non-neutral	0	0		Non-neutral NA	0.663	0.0105692	0.0045
TP53	D259H	0.0247855	30.6953	-9.09	0	1.65714e-06	0.0201781	1	0.714	1	1	0	Non-neutral	1	0	Either Cohort	Non-neutral Either Cohort	0.674	0.000115727	0.0245
TP53	D324E	0.185803	30.6191	-7.15	0	5.39601e-07	0.00661565	0	0.302	0	0	0	Neutral	0	0		Neutral NA	0.429	0.00496706	0.5037
TP53	D393N	0.442534	30.5962	-8.59	0	2.75855e-06	0.0333637	0	0.535	0	0	0	Neutral	0	0		Neutral NA	0.206	0.0251347	0.141
TP53	D41N	0.228106	30.4248	-6.33	0	4.57249e-06	0.0546938	0	0.323	0	0	0	Neutral	0	0		Neutral NA	0.311	0.0413172	0.6013
TP53	D42Y	0.0972957	30.5236	-6.45	0	1.05483e-06	0.0128916	1	0.422	0	0	0	Non-neutral	0	0		Non-neutral NA	0.324	0.00968671	0.2017
TP53	D48G	0.158681	30.4412	-6.22	0	8.91471e-07	0.0109061	0	0.264	0	0	0	Neutral	0	0		Neutral NA	0.265	0.00819275	0.0751
TP53	D49N	0.578684	30.4679	-6.24	0	1.18243e-05	0.135369	0	0.235	0	0	0	Neutral	0	0		Neutral NA	0.3	0.103373	0.424
TP53	D49Y	0.0830935	30.5296	-6.3	0	1.46069e-06	0.0178075	0	0.396	0	0	0	Neutral	0	0		Neutral NA	0.37	0.0133889	0.0848
TP53	D61G	0.190754	30.4655	-6.32	0	6.3006e-07	0.00772041	0	0.364	0	0	0	Neutral	0	0		Neutral NA	0.263	0.00579733	0.0548
TP53	D61N	0.569625	30.4596	-6.13	0	2.75855e-06	0.0333637	0	0.202	0	0	0	Neutral	0	0		Neutral NA	0.283	0.0251347	0.3738
TP53	D7H	0.0439721	30.5801	-3.69	0	1.65714e-06	0.0201781	0	0.466	0	0	0	Neutral	0	0		Neutral NA	0.141	0.0151758	0.5838
TP53	E11K	0.0491073	30.5955	-3.85	2	1.18243e-05	0.000459942	0	0.525	0	0	169143	Neutral	0	2	Either Cohort	Neutral Either Cohort	0.213	0.103373	0.424
TP53	E11Q	0.0514877	30.6154	-3.86	0	7.85117e-07	0.00961124	0	0.449	0	0	0	Neutral	0	0		Neutral NA	0.249	0.00721888	0.5887
TP53	E171D	0.0367717	30.5431	-9.06	0	1.76227e-06	0.0214444	0	0.597	0	0	0	Neutral	0	0		Neutral NA	0.681	0.0161307	0.3503
TP53	E171G	0.0197687	30.6264	-9.31	0	5.14935e-07	0.0063142	1	0.917	1	1	0	Non-neutral	1	0	Either Cohort	Non-neutral Either Cohort	0.728	1.1253e-05	0.0045
TP53	E171K	0.0184621	30.5727	-9.28	2	4.57249e-06	2.84271e-05	0	0.873	0	0	437398	Neutral	0	2	Either Cohort	Neutral Either Cohort	0.704	0.0413172	0.1206
TP53	E171Q	0.0312395	30.6427	-9.29	0	7.21019e-07	0.00883004	0	0.849	0	0	0	Neutral	0	0		Neutral NA	0.715	0.00663148	0.5634
TP53	E17D	0.0402111	30.5952	-4.06	0	8.65159e-07	0.0105859	0	0.663	0	0	0	Neutral	0	0		Neutral NA	0.485	0.00795191	0.5282
TP53	E17K	0.0358173	30.6226	-4.61	0	4.57249e-06	0.0546938	0	0.768	0	0	0	Neutral	0	0		Neutral NA	0.493	0.0413172	0.3042
TP53	E180A	0.0257151	30.6748	-9.12	0	2.37679e-07	0.00291942	0	0.883	0	0	0	Neutral	0	0		Neutral NA	0.704	0.0021909	0.0364
TP53	E180G	0.02051	30.6215	-9.21	0	5.14935e-07	0.0063142	0	0.915	0	0	0	Neutral	0	0		Neutral NA	0.712	0.00474055	0.0049
TP53	E180Q	0.0491073	30.6426	-9.11	0	1.43565e-06	0.0175049	0	0.659	0	0	0	Neutral	0	0		Neutral NA	0.717	0.0131608	0.2744
TP53	E198G	0.00655077	30.6637	-9.63	0	4.8138e-07	0.00590396	0	0.915	0	0	0	Neutral	0	0		Neutral NA	0.731	0.00443232	0.0082
TP53	E198K	0.00608574	30.7054	-9.6	0	4.57249e-06	0.0546938	0	0.91	0	0	0	Neutral	0	0		Neutral NA	0.697	0.0413172	0.0906
TP53	E198Q	0.00922075	30.721	-9.62	0	7.21019e-07	0.00883004	0	0.889	0	0	0	Neutral	0	0		Neutral NA	0.71	0.00663148	0.4111
TP53	E198V	0.00812728	30.748	-9.65	0	2.51651e-07	0.00309077	0	0.926	0	0	0	Neutral	0	0		Neutral NA	0.717	0.00231954	0.0263
TP53	E204A	0.0534187	30.7379	-9.06	0	2.37679e-07	0.00291942	0	0.6	0	0	0	Neutral	0	0		Neutral NA	0.458	0.0021909	0.255
TP53	E204D	0.0866644	30.6909	-9.08	1	1.15144e-06	9.93571e-05	0	0.494	0	0	868479	Neutral	0	1	Either Cohort	Neutral Either Cohort	0.477	0.0105692	0.5951
TP53	E204G	0.0501514	30.7079	-9.12	0	5.14935e-07	0.0063142	0	0.604	0	0	0	Neutral	0	0		Neutral NA	0.479	0.00474055	0.0848
TP53	E204K	0.0385542	30.6831	-8.98	0	4.57249e-06	0.0546938	0	0.624	0	0	0	Neutral	0	0		Neutral NA	0.431	0.0413172	0.4405
TP53	E204Q	0.0889738	30.6939	-9.02	0	7.21019e-07	0.00883004	0	0.458	0	0	0	Neutral	0	0		Neutral NA	0.442	0.00663148	0.8259
TP53	E204V	0.0458618	30.7609	-9.12	0	3.6737e-07	0.00450882	0	0.588	0	0	0	Neutral	0	0		Neutral NA	0.463	0.00338435	0.1188
TP53	E221A	0.0107401	30.6673	-9.61	0	2.37679e-07	0.00291942	0	0.88	0	0	0	Neutral	0	0		Neutral NA	0.624	0.0021909	0.051
TP53	E221Q	0.0204024	30.6931	-9.62	0	1.43565e-06	0.0175049	0	0.84	0	0	0	Neutral	0	0		Neutral NA	0.595	0.0131608	0.5159
TP53	E224D	0.0496266	30.6026	-9.05	1	1.76227e-06	0.000231574	0	0.697	5	3+	567450	Neutral	3+	1	Both Cohorts	Neutral Both Cohorts	0.501	2.52925e-14	0.577
TP53	E224G	0.0531385	30.6364	-9.11	0	5.14935e-07	0.0063142	0	0.89	0	0	0	Neutral	0	0		Neutral NA	0.545	0.00474055	0.0613
TP53	E224V	0.0319037	30.6818	-9.11	0	3.6737e-07	0.00450882	0	0.868	0	0	0	Neutral	0	0		Neutral NA	0.533	0.00338435	0.1122
TP53	E258V	0.00743213	30.7009	-9.65	1	2.51651e-07	4.78098e-06	1	0.963	2	2	3.97376e+06	Non-neutral	2	1	Both Cohorts	Non-neutral Both Cohorts	0.79	2.08291e-09	0.0025
TP53	E271D	0.0124442	30.7097	-9.57	0	1.76227e-06	0.0214444	0	0.843	0	0	0	Neutral	0	0		Neutral NA	0.758	0.0161307	0.0196
TP53	E271Q	0.010572	30.7252	-9.62	0	1.43565e-06	0.0175049	0	0.924	4	3+	0	Neutral	3+	0	Either Cohort	Neutral Either Cohort	0.79	3.35995e-12	0.0144
TP53	E285A	0.0358173	30.6409	-9.31	0	2.37679e-07	0.00291942	0	0.91	0	0	0	Neutral	0	0		Neutral NA	0.71	0.0021909	0.0134
TP53	E286D	0.0294834	30.5133	-9.57	1	1.05949e-06	8.41862e-05	1	0.765	0	0	943848	Non-neutral	0	1	Either Cohort	Non-neutral Either Cohort	0.749	0.00972937	0.0132
TP53	E287D	0.168133	30.5438	-9.1	1	3.3128e-06	0.000808034	0	0.405	2	2	301859	Neutral	2	1	Both Cohorts	Neutral Both Cohorts	0.574	4.65232e-06	0.0189
TP53	E287G	0.0942732	30.5907	-9.15	0	5.14935e-07	0.0063142	0	0.626	0	0	0	Neutral	0	0		Neutral NA	0.569	0.00474055	0.0119
TP53	E287K	0.0736258	30.5487	-9.08	0	2.75855e-06	0.0333637	0	0.583	2	2	0	Neutral	2	0	Either Cohort	Neutral Either Cohort	0.542	2.69643e-06	0.0156
TP53	E287V	0.0871215	30.6391	-9.2	0	3.6737e-07	0.00450882	0	0.644	0	0	0	Neutral	0	0		Neutral NA	0.569	0.00338435	0.0084
TP53	E28A	0.0796698	30.5585	-3.71	0	2.08086e-07	0.00255639	0	0.44	0	0	0	Neutral	0	0		Neutral NA	0.197	0.00191838	0.3147
TP53	E294A	0.134101	30.5855	-8.1	0	2.37679e-07	0.00291942	0	0.371	0	0	0	Neutral	0	0		Neutral NA	0.302	0.0021909	0.0101
TP53	E294D	0.252079	30.5219	-8.16	0	1.0554e-06	0.0128986	0	0.324	0	0	0	Neutral	0	0		Neutral NA	0.324	0.00969195	0.0134
TP53	E294K	0.149761	30.5491	-8.14	0	4.57249e-06	0.0546938	0	0.371	0	0	0	Neutral	0	0		Neutral NA	0.308	0.0413172	0.0136
TP53	E294Q	0.331372	30.4806	-8.18	0	7.21019e-07	0.00883004	0	0.321	0	0	0	Neutral	0	0		Neutral NA	0.311	0.00663148	0.0196
TP53	E294V	0.157021	30.5667	-8.21	0	3.6737e-07	0.00450882	0	0.355	0	0	0	Neutral	0	0		Neutral NA	0.309	0.00338435	0.0095
TP53	E298A	0.142837	30.6531	-8.15	0	2.37679e-07	0.00291942	0	0.375	0	0	0	Neutral	0	0		Neutral NA	0.349	0.0021909	0.0119
TP53	E298K	0.329633	30.626	-8.05	0	1.18243e-05	0.135369	0	0.286	0	0	0	Neutral	0	0		Neutral NA	0.334	0.103373	0.0214
TP53	E298Q	0.422074	30.6235	-8.11	0	7.85117e-07	0.00961124	0	0.191	1	1	0	Neutral	1	0	Either Cohort	Neutral Either Cohort	0.342	2.61162e-05	0.0134
TP53	E326G	0.0105165	30.6035	-7.68	0	4.8138e-07	0.00590396	0	0.245	0	0	0	Neutral	0	0		Neutral NA	0.515	0.00443232	0.0175
TP53	E326K	0.00936739	30.5896	-7.72	0	2.75855e-06	0.0333637	0	0.842	1	1	0	Neutral	1	0	Either Cohort	Neutral Either Cohort	0.499	0.000318522	0.0692
TP53	E349D	0.044204	30.6132	-7.54	0	6.94438e-07	0.0085059	0	0.653	0	0	0	Neutral	0	0		Neutral NA	0.57	0.00638779	0.4111
TP53	E358D	0.609936	30.5369	-6.31	0	1.0554e-06	0.0128986	0	0.163	0	0	0	Neutral	0	0		Neutral NA	0.207	0.00969195	0.6968
TP53	E358K	0.0967853	30.5678	-6.14	0	4.57249e-06	0.0546938	0	0.304	0	0	0	Neutral	0	0		Neutral NA	0.198	0.0413172	0.2147
TP53	E358V	0.106396	30.6288	-6.36	0	3.6737e-07	0.00450882	0	0.481	0	0	0	Neutral	0	0		Neutral NA	0.216	0.00338435	0.0535
TP53	E56K	0.0709644	30.4331	-6.28	0	4.06434e-06	0.0487664	0	0.478	0	0	0	Neutral	0	0		Neutral NA	0.299	0.0368112	0.267
TP53	E56V	0.109807	30.5443	-6.34	0	2.51651e-07	0.00309077	0	0.321	0	0	0	Neutral	0	0		Neutral NA	0.325	0.00231954	0.097
TP53	E62D	0.285994	30.3438	-6.43	0	1.05949e-06	0.0129483	0	0.329	0	0	0	Neutral	0	0		Neutral NA	0.216	0.00972937	0.655
TP53	F109C	0.00648222	30.6894	-9.56	2	2.08086e-07	2.78907e-09	1	0.965	1	1	9.61141e+06	Non-neutral	1	2	Both Cohorts	Non-neutral Both Cohorts	0.71	1.84106e-06	0.0023
TP53	F109S	0.00662004	30.7331	-9.55	0	4.8138e-07	0.00590396	1	0.952	2	2	0	Non-neutral	2	0	Either Cohort	Non-neutral Either Cohort	0.737	1.45562e-08	0.0049
TP53	F109V	0.00808464	30.7022	-9.47	3	5.6151e-07	9.42692e-11	1	0.875	1	1	5.34274e+06	Non-neutral	1	3+	Both Cohorts	Non-neutral Both Cohorts	0.719	1.33768e-05	0.0045
TP53	F113I	0.0144186	30.672	-9.62	1	3.97654e-07	1.19237e-05	1	0.903	0	0	2.51475e+06	Non-neutral	0	1	Either Cohort	Non-neutral Either Cohort	0.635	0.00366283	0.0008
TP53	F113L	0.0151973	30.637	-9.54	1	4.04641e-06	0.00119833	1	0.783	0	0	247133	Non-neutral	0	1	Either Cohort	Non-neutral Either Cohort	0.601	0.0366518	0.0074
TP53	F113S	0.00694095	30.6762	-9.67	0	4.8138e-07	0.00590396	1	0.952	2	2	0	Non-neutral	2	0	Either Cohort	Non-neutral Either Cohort	0.699	1.45562e-08	0.0006
TP53	F134C	0.00992533	30.7172	-9.51	4	5.6151e-07	1.30154e-13	1	0.949	3	3+	7.12365e+06	Non-neutral	3+	3+	Both Cohorts	Non-neutral Both Cohorts	0.662	2.98929e-11	0.0012
TP53	F134S	0.00791633	30.7523	-9.49	0	4.33483e-07	0.00531808	1	0.942	0	0	0	Non-neutral	0	0		Non-neutral NA	0.703	0.00399219	0.0006
TP53	F134V	0.0145711	30.7196	-9.47	1	3.65397e-07	1.00704e-05	1	0.959	3	3+	2.73675e+06	Non-neutral	3+	1	Both Cohorts	Non-neutral Both Cohorts	0.685	5.36816e-12	0.0025
TP53	F212I	0.0717149	30.7398	-9.01	0	3.03649e-07	0.00372822	1	0.478	0	0	0	Non-neutral	0	0		Non-neutral NA	0.309	0.00279815	0.1303
TP53	F212S	0.0446715	30.7645	-8.92	0	4.33483e-07	0.00531808	0	0.554	0	0	0	Neutral	0	0		Neutral NA	0.327	0.00399219	0.1715
TP53	F212Y	0.103091	30.693	-9	0	3.03649e-07	0.00372822	0	0.395	0	0	0	Neutral	0	0		Neutral NA	0.311	0.00279815	0.1282
TP53	F270Y	0.0111429	30.6976	-9.26	0	3.03649e-07	0.00372822	0	0.936	0	0	0	Neutral	0	0		Neutral NA	0.789	0.00279815	0.0473
TP53	F328L	0.0157672	30.6761	-7.36	0	2.92396e-06	0.0353285	0	0.731	0	0	0	Neutral	0	0		Neutral NA	0.526	0.0266215	0.4306
TP53	F328S	0.00821322	30.6778	-7.42	0	4.8138e-07	0.00590396	0	0.232	0	0	0	Neutral	0	0		Neutral NA	0.606	0.00443232	0.0473
TP53	F328V	0.0109684	30.7029	-7.42	0	5.6151e-07	0.00688334	0	0.189	0	0	0	Neutral	0	0		Neutral NA	0.544	0.00516821	0.1715
TP53	F338I	0.0680404	30.7465	-6.62	0	3.97654e-07	0.0048796	0	0.691	0	0	0	Neutral	0	0		Neutral NA	0.529	0.00366283	0.0949
TP53	F338L	0.0615697	30.7391	-6.6	1	2.97942e-06	0.000655368	0	0.587	0	0	335636	Neutral	0	1	Either Cohort	Neutral Either Cohort	0.522	0.0271196	0.1927
TP53	F385L	0.699316	30.5005	-7.9	0	3.75924e-06	0.0451896	0	0.286	0	0	0	Neutral	0	0		Neutral NA	0.418	0.0340955	0.0727
TP53	F54Y	0.214154	30.4455	-6.23	0	2.51651e-07	0.00309077	0	0.374	0	0	0	Neutral	0	0		Neutral NA	0.304	0.00231954	0.1552
TP53	G105A	0.00795808	30.6073	-9.96	0	2.86929e-07	0.00352329	0	0.905	0	0	0	Neutral	0	0		Neutral NA	0.713	0.00264428	0.0331
TP53	G105R	0.00648222	30.614	-10.02	2	3.11316e-07	9.33086e-09	1	0.918	0	0	6.42434e+06	Non-neutral	0	2	Either Cohort	Non-neutral Either Cohort	0.715	0.0028687	0.0198
TP53	G105S	0.00747132	30.6003	-9.97	2	2.71842e-06	6.07621e-06	1	0.883	1	1	735722	Non-neutral	1	2	Both Cohorts	Non-neutral Both Cohorts	0.665	0.000309397	0.0054
TP53	G105V	0.00599047	30.6436	-10.01	2	8.12615e-07	1.65183e-07	1	0.919	4	3+	2.46119e+06	Non-neutral	3+	2	Both Cohorts	Non-neutral Both Cohorts	0.726	1.96154e-13	0.0054
TP53	G108C	0.0415003	30.7337	-9.12	0	1.72479e-06	0.0209931	0	0.654	0	0	0	Neutral	0	0		Neutral NA	0.295	0.0157904	0.0136
TP53	G112D	0.025987	30.7099	-8.96	0	2.19411e-06	0.0266288	0	0.667	0	0	0	Neutral	0	0		Neutral NA	0.243	0.0200437	0.0245
TP53	G112S	0.128575	30.7388	-8.98	0	2.71842e-06	0.0328864	0	0.387	0	0	0	Neutral	0	0		Neutral NA	0.247	0.0247736	0.2147
TP53	G117R	0.0354425	30.604	-9.1	0	2.07117e-06	0.0251557	0	0.77	0	0	0	Neutral	0	0		Neutral NA	0.443	0.0189313	0.1371
TP53	G154C	0.0119944	30.6854	-10.04	0	1.72479e-06	0.0209931	0	0.715	0	0	0	Neutral	0	0		Neutral NA	0.728	0.0157904	0.0124
TP53	G187C	0.0348877	30.5355	-9.13	0	1.04689e-06	0.0127952	0	0.705	0	0	0	Neutral	0	0		Neutral NA	0.545	0.00961417	0.0204
TP53	G187D	0.0377516	30.5598	-8.91	0	1.52509e-06	0.0185853	0	0.625	1	1	0	Neutral	1	0	Either Cohort	Neutral Either Cohort	0.486	9.80974e-05	0.0387
TP53	G187R	0.0358173	30.5872	-9.07	1	2.6864e-07	5.44754e-06	0	0.7	2	2	3.72245e+06	Neutral	2	1	Both Cohorts	Neutral Both Cohorts	0.524	2.53358e-09	0.0751
TP53	G187S	0.0408506	30.4951	-9.01	3	1.80253e-06	9.88945e-09	0	0.649	0	0	1.66433e+06	Neutral	0	3+	Either Cohort	Neutral Either Cohort	0.486	0.0164962	0.097
TP53	G187V	0.0331001	30.6176	-9.12	0	8.52688e-07	0.0104341	0	0.666	0	0	0	Neutral	0	0		Neutral NA	0.558	0.00783773	0.0523
TP53	G199A	0.0193571	30.6984	-9.23	0	7.21019e-07	0.00883004	0	0.888	0	0	0	Neutral	0	0		Neutral NA	0.688	0.00663148	0.2345
TP53	G199E	0.0131854	30.7179	-9.22	0	4.57249e-06	0.0546938	1	0.88	6	3+	0	Non-neutral	3+	0	Either Cohort	Non-neutral Either Cohort	0.669	4.54347e-14	0.0443
TP53	G226A	0.0269616	30.6095	-9.96	0	2.86929e-07	0.00352329	0	0.767	0	0	0	Neutral	0	0		Neutral NA	0.569	0.00264428	0.063
TP53	G226D	0.0419391	30.5787	-10.01	0	2.19411e-06	0.0266288	0	0.698	1	1	0	Neutral	1	0	Either Cohort	Neutral Either Cohort	0.576	0.000202208	0.0276
TP53	G226S	0.02768	30.5963	-9.97	0	1.80253e-06	0.021929	0	0.866	0	0	0	Neutral	0	0		Neutral NA	0.535	0.0164962	0.0231
TP53	G226V	0.0145711	30.6356	-10.01	0	8.12615e-07	0.00994619	0	0.838	0	0	0	Neutral	0	0		Neutral NA	0.624	0.00747077	0.0204
TP53	G244R	0.00825653	30.6659	-10.02	1	3.11316e-07	7.31324e-06	1	0.942	0	0	3.21217e+06	Non-neutral	0	1	Either Cohort	Non-neutral Either Cohort	0.796	0.0028687	0.0041
TP53	G262V	0.00550698	30.6344	-11.38	5	8.52688e-07	1.83071e-15	1	0.929	7	3+	5.86381e+06	Non-neutral	3+	3+	Both Cohorts	Non-neutral Both Cohorts	0.738	3.60835e-22	0.0097
TP53	G266A	0.00690453	30.6586	-9.96	0	7.21019e-07	0.00883004	0	0.96	0	0	0	Neutral	0	0		Neutral NA	0.769	0.00663148	0.1091
TP53	G279W	0.0127758	30.7037	-10.05	0	1.04689e-06	0.0127952	1	0.93	0	0	0	Non-neutral	0	0		Non-neutral NA	0.753	0.00961417	0.0175
TP53	G293E	0.29672	30.5586	-8.07	0	2.71842e-06	0.0328864	0	0.242	0	0	0	Neutral	0	0		Neutral NA	0.359	0.0247736	0.015
TP53	G293R	0.121987	30.603	-8.14	0	2.44355e-06	0.0296109	0	0.402	0	0	0	Neutral	0	0		Neutral NA	0.37	0.0222968	0.0613
TP53	G293V	0.110386	30.6693	-8.16	0	1.23409e-06	0.0150659	0	0.528	0	0	0	Neutral	0	0		Neutral NA	0.359	0.0113236	0.0101
TP53	G302E	0.253408	30.4786	-8.16	0	2.71842e-06	0.0328864	0	0.331	0	0	0	Neutral	0	0		Neutral NA	0.322	0.0247736	0.0344
TP53	G302R	0.253408	30.4506	-8.22	0	2.44355e-06	0.0296109	0	0.374	0	0	0	Neutral	0	0		Neutral NA	0.349	0.0222968	0.1846
TP53	G302V	0.129253	30.5836	-8.25	0	1.23409e-06	0.0150659	0	0.503	0	0	0	Neutral	0	0		Neutral NA	0.345	0.0113236	0.0574
TP53	G325A	0.368129	30.5529	-6.15	0	7.21019e-07	0.00883004	0	0.271	0	0	0	Neutral	0	0		Neutral NA	0.397	0.00663148	0.424
TP53	G325E	0.358574	30.59	-5.93	0	4.57249e-06	0.0546938	0	0.315	0	0	0	Neutral	0	0		Neutral NA	0.374	0.0413172	0.2703
TP53	G334W	0.00611783	30.7165	-11.04	0	1.04689e-06	0.0127952	0	0.948	0	0	0	Neutral	0	0		Neutral NA	0.658	0.00961417	0.051
TP53	G356A	0.740969	30.4744	-6.03	0	3.11316e-07	0.00382218	0	0.172	0	0	0	Neutral	0	0		Neutral NA	0.213	0.0028687	0.5572
TP53	G356W	0.28004	30.6477	-6.17	0	1.04689e-06	0.0127952	0	0.265	0	0	0	Neutral	0	0		Neutral NA	0.257	0.00961417	0.1523
TP53	G360V	0.454326	30.6025	-8.12	0	1.23409e-06	0.0150659	0	0.325	0	0	0	Neutral	0	0		Neutral NA	0.24	0.0113236	0.4335
TP53	G389W	0.0972957	30.6157	-8.37	0	1.40249e-06	0.0171041	0	0.471	0	0	0	Neutral	0	0		Neutral NA	0.29	0.0128588	0.0029
TP53	G59C	0.10473	30.4023	-6.39	0	1.40249e-06	0.0171041	0	0.391	0	0	0	Neutral	0	0		Neutral NA	0.222	0.0128588	0.1346
TP53	G59D	0.106957	30.436	-6.33	0	1.52509e-06	0.0185853	0	0.358	0	0	0	Neutral	0	0		Neutral NA	0.243	0.013975	0.0535
TP53	H168D	0.0468369	30.7433	-9.09	0	2.22594e-07	0.00273438	0	0.551	0	0	0	Neutral	0	0		Neutral NA	0.645	0.00205199	0.0825
TP53	H168L	0.0273904	30.6633	-9.2	0	3.12228e-07	0.00383335	1	0.55	0	0	0	Non-neutral	0	0		Non-neutral NA	0.669	0.00287709	0.0076
TP53	H178L	0.0299523	30.7634	-9.13	0	3.12228e-07	0.00383335	0	0.843	0	0	0	Neutral	0	0		Neutral NA	0.678	0.00287709	0.015
TP53	H178N	0.088507	30.7073	-8.92	0	1.04689e-06	0.0127952	0	0.722	0	0	0	Neutral	0	0		Neutral NA	0.637	0.00961417	0.0239
TP53	H178Q	0.0275348	30.7798	-9.11	0	1.19163e-06	0.0145514	1	0.814	0	0	0	Non-neutral	0	0		Non-neutral NA	0.681	0.0109361	0.0101
TP53	H178R	0.0336266	30.7424	-9.1	0	7.96333e-07	0.00974787	0	0.882	0	0	0	Neutral	0	0		Neutral NA	0.685	0.00732163	0.0177
TP53	H179D	0.00879444	30.5918	-10.16	3	2.6864e-07	4.95306e-12	0	0.916	4	3+	1.11674e+07	Neutral	3+	3+	Both Cohorts	Neutral Both Cohorts	0.83	7.77755e-16	0.0025
TP53	H179P	0.00884082	30.5391	-10.26	0	1.92678e-07	0.00236733	0	0.911	2	2	0	Neutral	2	0	Either Cohort	Neutral Either Cohort	0.856	9.35293e-10	0.0012
TP53	H193D	0.00615009	30.756	-9.56	1	2.22594e-07	3.74154e-06	1	0.922	2	2	4.49248e+06	Non-neutral	2	1	Both Cohorts	Non-neutral Both Cohorts	0.742	1.44179e-09	0.0224
TP53	H193N	0.0272467	30.7504	-9.57	2	8.28418e-07	1.74983e-07	1	0.875	3	3+	2.41424e+06	Non-neutral	3+	2	Both Cohorts	Non-neutral Both Cohorts	0.726	1.41345e-10	0.014
TP53	H193P	0.00599047	30.745	-9.59	4	1.92678e-07	6.21543e-16	1	0.87	1	1	2.076e+07	Non-neutral	1	3+	Both Cohorts	Non-neutral Both Cohorts	0.731	1.57866e-06	0.014
TP53	H214P	0.012314	30.7463	-9.11	0	1.92678e-07	0.00236733	0	0.932	1	1	0	Neutral	1	0	Either Cohort	Neutral Either Cohort	0.481	1.57866e-06	0.0751
TP53	H233P	0.0129109	30.7923	-9.02	0	2.06038e-07	0.00253126	0	0.844	0	0	0	Neutral	0	0		Neutral NA	0.529	0.00189951	0.0134
TP53	H233Q	0.0406363	30.7707	-8.99	0	1.15144e-06	0.014064	0	0.669	0	0	0	Neutral	0	0		Neutral NA	0.501	0.0105692	0.0305
TP53	H233Y	0.0393739	30.7738	-8.98	0	1.80253e-06	0.021929	0	0.69	0	0	0	Neutral	0	0		Neutral NA	0.497	0.0164962	0.0175
TP53	H296D	0.158681	30.4246	-7.99	0	1.43565e-06	0.0175049	0	0.423	0	0	0	Neutral	0	0		Neutral NA	0.367	0.0131608	0.0492
TP53	H296N	0.385973	30.4165	-7.96	0	1.05483e-06	0.0128916	0	0.283	0	0	0	Neutral	0	0		Neutral NA	0.367	0.00968671	0.0144
TP53	H296P	0.123927	30.4369	-8.07	0	2.06038e-07	0.00253126	0	0.389	0	0	0	Neutral	0	0		Neutral NA	0.383	0.00189951	0.0144
TP53	H296Q	0.368129	30.4198	-8.01	0	1.19163e-06	0.0145514	0	0.349	0	0	0	Neutral	0	0		Neutral NA	0.383	0.0109361	0.0196
TP53	H296R	0.368129	30.3881	-8	0	7.96333e-07	0.00974787	0	0.328	0	0	0	Neutral	0	0		Neutral NA	0.386	0.00732163	0.0076
TP53	H297D	0.210801	30.5221	-8.02	0	2.6864e-07	0.00329909	0	0.378	0	0	0	Neutral	0	0		Neutral NA	0.343	0.00247594	0.0245
TP53	H297N	0.362366	30.5515	-8.03	0	1.04689e-06	0.0127952	0	0.336	0	0	0	Neutral	0	0		Neutral NA	0.338	0.00961417	0.0101
TP53	H297Y	0.324473	30.5155	-8.09	0	1.80253e-06	0.021929	1	0.304	0	0	0	Non-neutral	0	0		Non-neutral NA	0.325	0.0164962	0.0016
TP53	H365R	0.1655	30.6693	-8.09	0	7.96333e-07	0.00974787	0	0.492	0	0	0	Neutral	0	0		Neutral NA	0.275	0.00732163	0.0867
TP53	I162M	0.050949	30.7928	-9.33	0	1.65714e-06	0.0201781	0	0.629	0	0	0	Neutral	0	0		Neutral NA	0.638	0.0151758	0.1153
TP53	I162S	0.0115001	30.7814	-9.33	1	1.95816e-07	2.89611e-06	1	0.865	1	1	5.10683e+06	Non-neutral	1	1	Both Cohorts	Non-neutral Both Cohorts	0.712	1.63046e-06	0.001
TP53	I162V	0.112733	30.6211	-8.73	0	1.03009e-06	0.0125912	0	0.498	0	0	0	Neutral	0	0		Neutral NA	0.603	0.00946062	0.05
TP53	I195L	0.0304286	30.7465	-9.15	0	1.93959e-07	0.00238305	0	0.724	0	0	0	Neutral	0	0		Neutral NA	0.637	0.00178825	0.0885
TP53	I195V	0.0385542	30.7248	-9.01	0	1.40372e-06	0.017119	0	0.725	0	0	0	Neutral	0	0		Neutral NA	0.592	0.01287	0.0885
TP53	I232L	0.0315698	30.7095	-9.04	0	1.92678e-07	0.00236733	1	0.688	0	0	0	Non-neutral	0	0		Non-neutral NA	0.637	0.00177645	0.0025
TP53	I232N	0.0136799	30.7674	-9.25	1	4.29755e-07	1.39228e-05	1	0.916	1	1	2.32691e+06	Non-neutral	1	1	Both Cohorts	Non-neutral Both Cohorts	0.744	7.8421e-06	0.0006
TP53	I232S	0.00683229	30.7533	-9.25	5	1.95816e-07	2.70379e-19	1	0.935	1	1	2.55342e+07	Non-neutral	1	3+	Both Cohorts	Non-neutral Both Cohorts	0.715	1.63046e-06	0.0008
TP53	I232V	0.114526	30.6794	-8.88	0	1.03009e-06	0.0125912	0	0.419	0	0	0	Neutral	0	0		Neutral NA	0.594	0.00946062	0.0255
TP53	I251N	0.0129109	30.6674	-9.61	0	4.29755e-07	0.00527247	1	0.927	1	1	0	Non-neutral	1	0	Either Cohort	Non-neutral Either Cohort	0.851	7.8421e-06	0.0006
TP53	I251V	0.0155204	30.6612	-9.38	0	1.03009e-06	0.0125912	0	0.856	0	0	0	Neutral	0	0		Neutral NA	0.794	0.00946062	0.0021
TP53	I254L	0.017983	30.668	-9.3	1	1.92678e-07	2.8041e-06	0	0.871	1	1	5.19001e+06	Neutral	1	1	Both Cohorts	Neutral Both Cohorts	0.669	1.57866e-06	0.0239
TP53	I254S	0.00553602	30.7009	-9.48	4	1.95816e-07	6.7381e-16	1	0.953	3	3+	2.04273e+07	Non-neutral	3+	3+	Both Cohorts	Non-neutral Both Cohorts	0.789	4.43304e-13	0.0006
TP53	I254V	0.0412826	30.6835	-9.14	0	1.03009e-06	0.0125912	0	0.78	0	0	0	Neutral	0	0		Neutral NA	0.638	0.00946062	0.0196
TP53	I255N	0.020189	30.7784	-9.27	3	4.29755e-07	3.23882e-11	1	0.928	5	3+	6.98072e+06	Non-neutral	3+	3+	Both Cohorts	Non-neutral Both Cohorts	0.717	5.37598e-18	0.0004
TP53	I255S	0.00791633	30.7737	-9.26	4	1.95816e-07	6.7381e-16	1	0.943	3	3+	2.04273e+07	Non-neutral	3+	3+	Both Cohorts	Non-neutral Both Cohorts	0.722	4.43304e-13	0.0006
TP53	I255V	0.152143	30.7002	-9.07	0	1.03009e-06	0.0125912	0	0.628	0	0	0	Neutral	0	0		Neutral NA	0.569	0.00946062	0.0177
TP53	I332V	0.388009	30.6677	-6.13	0	6.3006e-07	0.00772041	0	0.416	0	0	0	Neutral	0	0		Neutral NA	0.515	0.00579733	0.1793
TP53	K101N	0.177212	30.5821	-9.02	0	8.65159e-07	0.0105859	0	0.34	0	0	0	Neutral	0	0		Neutral NA	0.442	0.00795191	0.0675
TP53	K101R	0.0724732	30.6359	-9.03	0	4.33483e-07	0.00531808	0	0.533	0	0	0	Neutral	0	0		Neutral NA	0.467	0.00399219	0.1429
TP53	K120N	0.101477	30.567	-9.61	1	1.15144e-06	9.93571e-05	1	0.862	1	1	868479	Non-neutral	1	1	Both Cohorts	Non-neutral Both Cohorts	0.579	5.6046e-05	0.0008
TP53	K120Q	0.0354425	30.551	-9.6	0	2.20045e-07	0.00270311	1	0.899	0	0	0	Non-neutral	0	0		Non-neutral NA	0.561	0.00202852	0.0023
TP53	K139Q	0.0358173	30.6538	-9.29	0	2.20045e-07	0.00270311	0	0.768	0	0	0	Neutral	0	0		Neutral NA	0.628	0.00202852	0.0338
TP53	K139R	0.0694871	30.6405	-9.25	0	7.33608e-07	0.00898352	0	0.76	0	0	0	Neutral	0	0		Neutral NA	0.64	0.00674687	0.0949
TP53	K139T	0.0151973	30.6717	-9.25	0	6.61839e-07	0.00810823	0	0.8	1	1	0	Neutral	1	0	Either Cohort	Neutral Either Cohort	0.619	1.85727e-05	0.0076
TP53	K164M	0.00982147	30.6686	-9.26	0	3.97654e-07	0.0048796	0	0.925	0	0	0	Neutral	0	0		Neutral NA	0.662	0.00366283	0.0074
TP53	K164N	0.0622208	30.5924	-9.24	0	1.0554e-06	0.0128986	0	0.794	0	0	0	Neutral	0	0		Neutral NA	0.721	0.00969195	0.0132
TP53	K164Q	0.0124442	30.5968	-9.17	0	2.20045e-07	0.00270311	0	0.899	0	0	0	Neutral	0	0		Neutral NA	0.701	0.00202852	0.0049
TP53	K164R	0.0142678	30.5658	-9.2	0	7.33608e-07	0.00898352	0	0.906	0	0	0	Neutral	0	0		Neutral NA	0.731	0.00674687	0.0076
TP53	K164T	0.0101364	30.6241	-9.22	0	6.61839e-07	0.00810823	0	0.927	0	0	0	Neutral	0	0		Neutral NA	0.688	0.00608884	0.0074
TP53	K24N	0.0694871	30.6314	-3.39	0	6.94438e-07	0.0085059	0	0.46	0	0	0	Neutral	0	0		Neutral NA	0.363	0.00638779	0.4852
TP53	K291E	0.0389619	30.5711	-8.24	0	5.79083e-07	0.00709799	0	0.557	0	0	0	Neutral	0	0		Neutral NA	0.454	0.00532953	0.0117
TP53	K291Q	0.0590328	30.5304	-8.35	0	2.20045e-07	0.00270311	0	0.61	0	0	0	Neutral	0	0		Neutral NA	0.46	0.00202852	0.0101
TP53	K291R	0.16991	30.5549	-8.26	0	7.33608e-07	0.00898352	0	0.694	0	0	0	Neutral	0	0		Neutral NA	0.492	0.00674687	0.0062
TP53	K292E	0.0805122	30.6025	-8.17	0	4.8138e-07	0.00590396	0	0.51	0	0	0	Neutral	0	0		Neutral NA	0.318	0.00443232	0.0105
TP53	K292N	0.272772	30.5908	-8.24	0	1.05949e-06	0.0129483	0	0.45	0	0	0	Neutral	0	0		Neutral NA	0.322	0.00972937	0.0105
TP53	K292R	0.156197	30.525	-8.24	0	4.33483e-07	0.00531808	0	0.473	0	0	0	Neutral	0	0		Neutral NA	0.329	0.00399219	0.0074
TP53	K292T	0.0575006	30.5909	-8.22	0	5.6151e-07	0.00688334	0	0.58	0	0	0	Neutral	0	0		Neutral NA	0.345	0.00516821	0.0058
TP53	K305E	0.16291	30.5231	-8.37	0	8.60492e-07	0.0105291	1	0.652	0	0	0	Non-neutral	0	0		Non-neutral NA	0.501	0.00790918	0.0006
TP53	K305T	0.0456212	30.4732	-8.41	0	6.61839e-07	0.00810823	0	0.68	1	1	0	Neutral	1	0	Either Cohort	Neutral Either Cohort	0.493	1.85727e-05	0.0006
TP53	K319E	0.0317363	30.5637	-7	0	4.33483e-07	0.00531808	0	0.787	0	0	0	Neutral	0	0		Neutral NA	0.47	0.00399219	0.0692
TP53	K319N	0.100945	30.5428	-7.02	1	3.3128e-06	0.000808034	0	0.326	1	1	301859	Neutral	1	1	Both Cohorts	Neutral Both Cohorts	0.44	0.000457816	0.1346
TP53	K320N	0.102012	30.5313	-6.3	0	3.3128e-06	0.0399317	0	0.784	0	0	0	Neutral	0	0		Neutral NA	0.422	0.030108	0.1927
TP53	K351N	0.512749	30.699	-6.32	1	1.76227e-06	0.000231574	0	0.463	0	0	567450	Neutral	0	1	Either Cohort	Neutral Either Cohort	0.504	0.0161307	0.4405
TP53	K370Q	0.142837	30.612	-8.3	0	2.08086e-07	0.00255639	0	0.49	0	0	0	Neutral	0	0		Neutral NA	0.238	0.00191838	0.0535
TP53	L111M	0.0666239	30.6362	-9.35	0	1.65566e-06	0.0201603	0	0.517	1	1	0	Neutral	1	0	Either Cohort	Neutral Either Cohort	0.384	0.000115521	0.063
TP53	L137M	0.178147	30.7092	-9.46	0	7.09078e-07	0.00868444	0	0.637	0	0	0	Neutral	0	0		Neutral NA	0.501	0.00652201	0.2464
TP53	L137P	0.00739314	30.75	-9.58	0	6.66335e-07	0.00816309	0	0.95	0	0	0	Neutral	0	0		Neutral NA	0.603	0.00613008	0.0029
TP53	L137V	0.0281203	30.7493	-9.42	0	4.4236e-07	0.00542669	0	0.731	0	0	0	Neutral	0	0		Neutral NA	0.552	0.00407378	0.0922
TP53	L145M	0.0932867	30.5986	-9.24	0	7.8236e-07	0.00957765	0	0.505	0	0	0	Neutral	0	0		Neutral NA	0.533	0.00719362	0.1995
TP53	L145Q	0.0112017	30.6366	-9.29	6	4.43293e-07	2.82603e-20	1	0.846	1	1	1.35351e+07	Non-neutral	1	3+	Both Cohorts	Non-neutral Both Cohorts	0.645	8.34326e-06	0.0008
TP53	L188P	0.017983	30.6358	-9.1	0	6.66335e-07	0.00816309	0	0.617	0	0	0	Neutral	0	0		Neutral NA	0.408	0.00613008	0.071
TP53	L188V	0.0468369	30.6041	-9.01	0	1.65714e-06	0.0201781	0	0.572	0	0	0	Neutral	0	0		Neutral NA	0.367	0.0151758	0.2106
TP53	L194I	0.0161025	30.7008	-9.36	0	1.65566e-06	0.0201603	0	0.791	0	0	0	Neutral	0	0		Neutral NA	0.595	0.0151623	0.0848
TP53	L194V	0.0118688	30.7003	-9.43	1	1.65714e-06	0.000204946	0	0.833	0	0	603449	Neutral	0	1	Either Cohort	Neutral Either Cohort	0.61	0.0151758	0.1746
TP53	L201F	0.0927974	30.6589	-9.03	0	1.05101e-06	0.0128453	0	0.446	0	0	0	Neutral	0	0		Neutral NA	0.47	0.00965186	0.3378
TP53	L201S	0.0622208	30.7135	-8.84	0	5.79083e-07	0.00709799	0	0.505	0	0	0	Neutral	0	0		Neutral NA	0.465	0.00532953	0.1464
TP53	L206M	0.084415	30.6412	-9.06	0	3.03649e-07	0.00372822	0	0.436	0	0	0	Neutral	0	0		Neutral NA	0.426	0.00279815	0.3324
TP53	L257R	0.00536404	30.6742	-10.07	0	2.30875e-07	0.00283596	1	0.922	5	3+	0	Non-neutral	3+	0	Either Cohort	Non-neutral Either Cohort	0.776	1.29442e-19	0.0008
TP53	L264I	0.239163	30.7248	-9.19	0	1.65566e-06	0.0201603	0	0.378	0	0	0	Neutral	0	0		Neutral NA	0.558	0.0151623	0.0371
TP53	L264P	0.0186574	30.6672	-9.39	0	9.07837e-07	0.0111052	0	0.831	0	0	0	Neutral	0	0		Neutral NA	0.64	0.00834253	0.0062
TP53	L264Q	0.0314042	30.7113	-9.38	0	4.40429e-07	0.00540307	0	0.813	0	0	0	Neutral	0	0		Neutral NA	0.619	0.00405603	0.0101
TP53	L264V	0.312744	30.6368	-9.02	0	1.65714e-06	0.0201781	0	0.381	0	0	0	Neutral	0	0		Neutral NA	0.538	0.0151758	0.051
TP53	L265M	0.00825653	30.6503	-9.77	1	7.09078e-07	3.78163e-05	0	0.87	0	0	1.41028e+06	Neutral	0	1	Either Cohort	Neutral Either Cohort	0.638	0.00652201	0.05
TP53	L265Q	0.00553602	30.6852	-9.81	0	4.43293e-07	0.00543811	1	0.964	0	0	0	Non-neutral	0	0		Non-neutral NA	0.801	0.00408235	0.0006
TP53	L265R	0.00536404	30.7034	-9.8	2	2.30875e-07	3.80864e-09	1	0.965	1	1	8.6627e+06	Non-neutral	1	2	Both Cohorts	Non-neutral Both Cohorts	0.803	2.26608e-06	0.0006
TP53	L289R	0.240424	30.6208	-8.23	0	2.37679e-07	0.00291942	0	0.426	0	0	0	Neutral	0	0		Neutral NA	0.551	0.0021909	0.0263
TP53	L299P	0.317718	30.4627	-8.15	0	6.66335e-07	0.00816309	0	0.338	0	0	0	Neutral	0	0		Neutral NA	0.401	0.00613008	0.015
TP53	L299Q	0.324473	30.5619	-8.09	0	4.43293e-07	0.00543811	0	0.274	0	0	0	Neutral	0	0		Neutral NA	0.359	0.00408235	0.022
TP53	L299V	0.338417	30.4959	-8.03	0	2.73039e-07	0.00335302	0	0.352	0	0	0	Neutral	0	0		Neutral NA	0.365	0.00251643	0.0204
TP53	L308V	0.153752	30.4794	-8.18	0	4.4236e-07	0.00542669	0	0.427	0	0	0	Neutral	0	0		Neutral NA	0.232	0.00407378	0.141
TP53	L323M	0.27711	30.5633	-6.21	0	7.09078e-07	0.00868444	0	0.362	0	0	0	Neutral	0	0		Neutral NA	0.349	0.00652201	0.4737
TP53	L323V	0.29672	30.5296	-6.2	0	4.4236e-07	0.00542669	0	0.288	0	0	0	Neutral	0	0		Neutral NA	0.358	0.00407378	0.4306
TP53	L330F	0.00926937	30.5769	-7.6	0	2.08377e-06	0.0253068	0	0.856	0	0	0	Neutral	0	0		Neutral NA	0.479	0.0190454	0.0657
TP53	L35F	0.0767899	30.4252	-6.36	0	1.05101e-06	0.0128453	0	0.486	0	0	0	Neutral	0	0		Neutral NA	0.261	0.00965186	0.2248
TP53	L369P	0.244248	30.4746	-8.28	0	6.66335e-07	0.00816309	0	0.34	0	0	0	Neutral	0	0		Neutral NA	0.286	0.00613008	0.0331
TP53	L383F	0.677592	30.5426	-8.29	0	1.04374e-06	0.012757	0	0.426	0	0	0	Neutral	0	0		Neutral NA	0.361	0.00958539	0.1282
TP53	L43S	0.0334502	30.4384	-6.71	0	5.79083e-07	0.00709799	0	0.506	0	0	0	Neutral	0	0		Neutral NA	0.379	0.00532953	0.0387
TP53	L45M	0.258796	30.4386	-6.75	0	7.8236e-07	0.00957765	0	0.323	0	0	0	Neutral	0	0		Neutral NA	0.25	0.00719362	0.3503
TP53	L45P	0.114526	30.4744	-6.8	0	6.66335e-07	0.00816309	0	0.362	0	0	0	Neutral	0	0		Neutral NA	0.327	0.00613008	0.0305
TP53	L93M	0.0918263	30.4931	-6.49	0	1.40249e-06	0.0171041	0	0.369	0	0	0	Neutral	0	0		Neutral NA	0.46	0.0128588	0.2587
TP53	M133I	0.0899146	30.5279	-8.95	0	2.16144e-06	0.0262376	0	0.479	1	1	0	Neutral	1	0	Either Cohort	Neutral Either Cohort	0.493	0.000196272	0.1015
TP53	M133K	0.0114398	30.5789	-9.08	1	3.46923e-07	9.07918e-06	1	0.845	2	2	2.88248e+06	Non-neutral	2	1	Both Cohorts	Non-neutral Both Cohorts	0.604	5.45365e-09	0.0029
TP53	M133V	0.0880427	30.5551	-8.98	0	6.3006e-07	0.00772041	0	0.503	0	0	0	Neutral	0	0		Neutral NA	0.524	0.00579733	0.063
TP53	M160L	0.0763871	30.7385	-9	0	5.39601e-07	0.00661565	0	0.569	0	0	0	Neutral	0	0		Neutral NA	0.608	0.00496706	0.0574
TP53	M169I	0.0470839	30.6851	-8.84	0	6.55482e-06	0.077466	0	0.597	0	0	0	Neutral	0	0		Neutral NA	0.599	0.058695	0.162
TP53	M169K	0.0217317	30.7828	-9.03	0	3.46923e-07	0.00425841	0	0.834	0	0	0	Neutral	0	0		Neutral NA	0.631	0.00319629	0.0245
TP53	M169T	0.0338039	30.7037	-9.01	1	1.03009e-06	7.95972e-05	0	0.726	0	0	970791	Neutral	0	1	Either Cohort	Neutral Either Cohort	0.599	0.00946062	0.0239
TP53	M169V	0.0713387	30.6297	-8.54	0	1.03009e-06	0.0125912	0	0.503	0	0	0	Neutral	0	0		Neutral NA	0.583	0.00946062	0.0613
TP53	M243I	0.0593441	30.7584	-9.03	0	3.11806e-06	0.0376291	0	0.82	0	0	0	Neutral	0	0		Neutral NA	0.665	0.0283635	0.0276
TP53	M243R	0.0223107	30.8019	-9.19	0	1.92678e-07	0.00236733	0	0.89	0	0	0	Neutral	0	0		Neutral NA	0.738	0.00177645	0.0492
TP53	M246K	0.0110844	30.712	-9.17	0	3.46923e-07	0.00425841	1	0.963	3	3+	0	Non-neutral	3+	0	Either Cohort	Non-neutral Either Cohort	0.821	4.36272e-12	0.0008
TP53	M340I	0.381935	30.6726	-6.32	0	2.16144e-06	0.0262376	0	0.265	0	0	0	Neutral	0	0		Neutral NA	0.474	0.0197482	0.2509
TP53	M340V	0.2	30.7109	-6.56	0	6.3006e-07	0.00772041	0	0.382	0	0	0	Neutral	0	0		Neutral NA	0.504	0.00579733	0.1233
TP53	M40L	0.0923106	30.4927	-6.11	0	7.75239e-07	0.00949089	0	0.46	0	0	0	Neutral	0	0		Neutral NA	0.318	0.00712838	0.3147
TP53	M44I	0.307848	30.4316	-6.14	0	2.44378e-06	0.0296136	0	0.272	0	0	0	Neutral	0	0		Neutral NA	0.304	0.0222989	0.3681
TP53	M44T	0.190754	30.4982	-6.11	0	1.03009e-06	0.0125912	0	0.278	0	0	0	Neutral	0	0		Neutral NA	0.308	0.00946062	0.0523
TP53	M44V	0.298285	30.5068	-6.12	0	6.3006e-07	0.00772041	0	0.296	0	0	0	Neutral	0	0		Neutral NA	0.3	0.00579733	0.1682
TP53	M66I	0.267093	30.4332	-6.13	0	2.44378e-06	0.0296136	0	0.277	0	0	0	Neutral	0	0		Neutral NA	0.29	0.0222989	0.2509
TP53	M66R	0.185803	30.5367	-6.28	0	1.92678e-07	0.00236733	0	0.338	0	0	0	Neutral	0	0		Neutral NA	0.311	0.00177645	0.267
TP53	N131D	0.0927974	30.7105	-9.04	0	5.79083e-07	0.00709799	0	0.724	0	0	0	Neutral	0	0		Neutral NA	0.563	0.00532953	0.0198
TP53	N131K	0.141342	30.7772	-9.09	0	1.12102e-06	0.013695	0	0.662	0	0	0	Neutral	0	0		Neutral NA	0.535	0.0102915	0.0344
TP53	N131Y	0.0255802	30.7674	-9.22	1	2.77587e-07	5.81601e-06	1	0.879	0	0	3.60247e+06	Non-neutral	0	1	Either Cohort	Non-neutral Either Cohort	0.594	0.0025583	0.0156
TP53	N200I	0.0225467	30.6914	-9.12	0	4.37976e-07	0.00537306	0	0.792	0	0	0	Neutral	0	0		Neutral NA	0.672	0.00403349	0.0144
TP53	N200K	0.0702219	30.6669	-9.01	0	7.75239e-07	0.00949089	0	0.592	0	0	0	Neutral	0	0		Neutral NA	0.688	0.00712838	0.0105
TP53	N200S	0.173523	30.6593	-9	0	8.90019e-07	0.0108884	0	0.678	0	0	0	Neutral	0	0		Neutral NA	0.585	0.00817946	0.071
TP53	N200T	0.0385542	30.664	-9.05	0	3.37263e-07	0.00414008	0	0.768	0	0	0	Neutral	0	0		Neutral NA	0.644	0.00310743	0.0535
TP53	N210H	0.180031	30.6076	-8.94	0	5.6151e-07	0.00688334	0	0.34	0	0	0	Neutral	0	0		Neutral NA	0.46	0.00516821	0.1188
TP53	N210I	0.0751912	30.668	-8.91	0	3.29041e-07	0.00403935	0	0.502	0	0	0	Neutral	0	0		Neutral NA	0.463	0.00303179	0.1303
TP53	N210K	0.168133	30.6771	-8.98	0	1.12102e-06	0.013695	0	0.37	0	0	0	Neutral	0	0		Neutral NA	0.451	0.0102915	0.2182
TP53	N210S	0.319393	30.6403	-8.97	0	1.26876e-06	0.0154859	0	0.262	0	0	0	Neutral	0	0		Neutral NA	0.465	0.0116399	0.0675
TP53	N210T	0.142088	30.5983	-8.94	0	3.65397e-07	0.00448466	0	0.38	0	0	0	Neutral	0	0		Neutral NA	0.461	0.00336621	0.2939
TP53	N235H	0.084415	30.7666	-9.19	0	2.20045e-07	0.00270311	0	0.902	0	0	0	Neutral	0	0		Neutral NA	0.645	0.00202852	0.0021
TP53	N235I	0.0212792	30.7768	-9.2	0	3.29041e-07	0.00403935	0	0.886	0	0	0	Neutral	0	0		Neutral NA	0.699	0.00303179	0.001
TP53	N235T	0.0563035	30.7582	-9.15	0	3.65397e-07	0.00448466	0	0.872	0	0	0	Neutral	0	0		Neutral NA	0.637	0.00336621	0.0074
TP53	N235Y	0.0192556	30.7615	-9.21	0	2.77587e-07	0.00340878	0	0.932	0	0	0	Neutral	0	0		Neutral NA	0.681	0.0025583	0.0008
TP53	N239H	0.0615697	30.7787	-9.1	0	2.71209e-07	0.00333058	0	0.927	2	2	0	Neutral	2	0	Either Cohort	Neutral Either Cohort	0.817	2.60692e-09	0.0097
TP53	N239I	0.0144947	30.8113	-9.09	0	3.29041e-07	0.00403935	1	0.943	0	0	0	Non-neutral	0	0		Non-neutral NA	0.824	0.00303179	0.0014
TP53	N239Y	0.00884082	30.7944	-9.1	0	3.86934e-07	0.00474837	0	0.905	0	0	0	Neutral	0	0		Neutral NA	0.808	0.00356426	0.0105
TP53	N247D	0.0496266	30.6669	-9.5	0	4.8138e-07	0.00590396	0	0.94	0	0	0	Neutral	0	0		Neutral NA	0.799	0.00443232	0.0021
TP53	N247K	0.0908655	30.6954	-9.51	0	1.19163e-06	0.0145514	0	0.889	0	0	0	Neutral	0	0		Neutral NA	0.842	0.0109361	0.014
TP53	N247S	0.14359	30.6694	-9.5	0	1.26876e-06	0.0154859	0	0.935	0	0	0	Neutral	0	0		Neutral NA	0.819	0.0116399	0.0095
TP53	N247T	0.0307504	30.6657	-9.53	0	3.65397e-07	0.00448466	1	0.95	0	0	0	Non-neutral	0	0		Non-neutral NA	0.819	0.00336621	0.0025
TP53	N263H	0.523651	30.7436	-9.08	0	2.71209e-07	0.00333058	0	0.315	0	0	0	Neutral	0	0		Neutral NA	0.583	0.00249959	0.0198
TP53	N263I	0.417658	30.7678	-9.09	0	4.37976e-07	0.00537306	1	0.318	0	0	0	Non-neutral	0	0		Non-neutral NA	0.583	0.00403349	0.0076
TP53	N263K	0.831864	30.744	-9	0	6.2557e-07	0.00766561	0	0.213	0	0	0	Neutral	0	0		Neutral NA	0.567	0.00575613	0.0239
TP53	N263S	0.797588	30.7265	-9.03	0	8.90019e-07	0.0108884	0	0.243	0	0	0	Neutral	0	0		Neutral NA	0.572	0.00817946	0.0097
TP53	N268H	0.343799	30.8657	-9.04	0	2.08086e-07	0.00255639	0	0.404	0	0	0	Neutral	0	0		Neutral NA	0.561	0.00191838	0.0196
TP53	N268K	0.377938	30.8828	-8.89	0	1.12102e-06	0.013695	0	0.343	0	0	0	Neutral	0	0		Neutral NA	0.576	0.0102915	0.0198
TP53	N268S	0.534784	30.8449	-9	0	1.26876e-06	0.0154859	0	0.327	0	0	0	Neutral	0	0		Neutral NA	0.558	0.0116399	0.0124
TP53	N268Y	0.108088	30.865	-9.06	0	2.51651e-07	0.00309077	0	0.561	0	0	0	Neutral	0	0		Neutral NA	0.586	0.00231954	0.0049
TP53	N30S	0.256088	30.4479	-6.26	0	1.26876e-06	0.0154859	0	0.381	0	0	0	Neutral	0	0		Neutral NA	0.234	0.0116399	0.1233
TP53	N310K	0.549035	30.4855	-8.01	0	1.12102e-06	0.013695	0	0.195	0	0	0	Neutral	0	0		Neutral NA	0.177	0.0102915	0.2633
TP53	N310T	0.578684	30.3391	-8	0	3.65397e-07	0.00448466	0	0.366	0	0	0	Neutral	0	0		Neutral NA	0.197	0.00336621	0.2423
TP53	N311H	0.406817	30.5227	-8.13	0	2.20045e-07	0.00270311	0	0.234	0	0	0	Neutral	0	0		Neutral NA	0.227	0.00202852	0.2345
TP53	N311K	0.520904	30.5527	-8.01	0	1.12102e-06	0.013695	0	0.311	0	0	0	Neutral	0	0		Neutral NA	0.193	0.0102915	0.2017
TP53	N311T	0.483926	30.5218	-8.07	0	3.65397e-07	0.00448466	0	0.372	0	0	0	Neutral	0	0		Neutral NA	0.222	0.00336621	0.2744
TP53	P128A	0.0784225	30.7669	-9.12	0	3.11316e-07	0.00382218	0	0.482	1	1	0	Neutral	1	0	Either Cohort	Neutral Either Cohort	0.536	4.11822e-06	0.3503
TP53	P128L	0.0809368	30.7883	-9.16	0	2.08377e-06	0.0253068	0	0.501	0	0	0	Neutral	0	0		Neutral NA	0.569	0.0190454	0.0414
TP53	P128R	0.0389619	30.8054	-9.14	0	3.59778e-07	0.00441585	0	0.56	0	0	0	Neutral	0	0		Neutral NA	0.556	0.00331453	0.162
TP53	P128S	0.0751912	30.7613	-9.12	0	2.71842e-06	0.0328864	0	0.516	1	1	0	Neutral	1	0	Either Cohort	Neutral Either Cohort	0.54	0.000309397	0.063
TP53	P142A	0.00731578	30.644	-10.16	0	3.11316e-07	0.00382218	0	0.901	0	0	0	Neutral	0	0		Neutral NA	0.529	0.0028687	0.0387
TP53	P142H	0.00672533	30.6674	-10.2	0	1.40249e-06	0.0171041	0	0.914	0	0	0	Neutral	0	0		Neutral NA	0.563	0.0128588	0.0105
TP53	P142R	0.00565372	30.6822	-10.18	0	3.59778e-07	0.00441585	0	0.907	0	0	0	Neutral	0	0		Neutral NA	0.615	0.00331453	0.0045
TP53	P142S	0.00641439	30.6405	-10.11	1	2.71842e-06	0.000546741	0	0.887	0	0	367861	Neutral	0	1	Either Cohort	Neutral Either Cohort	0.536	0.0247736	0.0276
TP53	P142T	0.00648222	30.6706	-10.17	0	1.23409e-06	0.0150659	0	0.891	0	0	0	Neutral	0	0		Neutral NA	0.549	0.0113236	0.0286
TP53	P151L	0.0347047	30.6258	-9.89	0	2.71842e-06	0.0328864	0	0.771	0	0	0	Neutral	0	0		Neutral NA	0.751	0.0247736	0.0101
TP53	P152A	0.0275348	30.5992	-9.85	0	3.11316e-07	0.00382218	1	0.803	0	0	0	Non-neutral	0	0		Non-neutral NA	0.753	0.0028687	0.0136
TP53	P152R	0.0104613	30.6255	-9.89	0	4.90071e-07	0.00601023	1	0.853	1	1	0	Non-neutral	1	0	Either Cohort	Non-neutral Either Cohort	0.76	1.01941e-05	0.0027
TP53	P152S	0.018269	30.5949	-9.86	1	2.71842e-06	0.000546741	1	0.863	1	1	367861	Non-neutral	1	1	Both Cohorts	Non-neutral Both Cohorts	0.762	0.000309397	0.0062
TP53	P153A	0.169019	30.6143	-9.02	0	2.86929e-07	0.00352329	0	0.369	0	0	0	Neutral	0	0		Neutral NA	0.567	0.00264428	0.3738
TP53	P153H	0.10255	30.6571	-9.08	0	1.23409e-06	0.0150659	0	0.391	0	0	0	Neutral	0	0		Neutral NA	0.567	0.0113236	0.0906
TP53	P153L	0.0923106	30.6492	-9.07	0	2.71842e-06	0.0328864	0	0.37	1	1	0	Neutral	1	0	Either Cohort	Neutral Either Cohort	0.536	0.000309397	0.0727
TP53	P153R	0.116961	30.6543	-9.03	0	3.11316e-07	0.00382218	0	0.399	0	0	0	Neutral	0	0		Neutral NA	0.583	0.0028687	0.176
TP53	P153S	0.112142	30.6467	-8.91	0	2.19411e-06	0.0266288	0	0.359	0	0	0	Neutral	0	0		Neutral NA	0.585	0.0200437	0.1682
TP53	P177A	0.0224284	30.6879	-9.01	0	3.11316e-07	0.00382218	0	0.866	0	0	0	Neutral	0	0		Neutral NA	0.797	0.0028687	0.0774
TP53	P177T	0.0177014	30.709	-9.02	0	1.23409e-06	0.0150659	0	0.878	0	0	0	Neutral	0	0		Neutral NA	0.81	0.0113236	0.0177
TP53	P190A	0.0548421	30.6041	-8.98	0	3.11316e-07	0.00382218	0	0.757	0	0	0	Neutral	0	0		Neutral NA	0.676	0.0028687	0.0906
TP53	P190S	0.0387575	30.6243	-8.99	1	2.71842e-06	0.000546741	0	0.788	1	1	367861	Neutral	1	1	Both Cohorts	Neutral Both Cohorts	0.676	0.000309397	0.0124
TP53	P191L	0.027826	30.6937	-9.06	1	2.08377e-06	0.000322927	0	0.748	0	0	479899	Neutral	0	1	Either Cohort	Neutral Either Cohort	0.633	0.0190454	0.063
TP53	P191R	0.0523066	30.6874	-8.97	0	3.59778e-07	0.00441585	0	0.617	0	0	0	Neutral	0	0		Neutral NA	0.536	0.00331453	0.238
TP53	P191S	0.0465912	30.6548	-9.01	0	4.57249e-06	0.0546938	0	0.722	0	0	0	Neutral	0	0		Neutral NA	0.604	0.0413172	0.0889
TP53	P191T	0.0258507	30.715	-9.06	0	1.09278e-06	0.0133524	0	0.727	0	0	0	Neutral	0	0		Neutral NA	0.583	0.0100335	0.2464
TP53	P219R	0.00571351	30.6736	-9.99	0	3.11316e-07	0.00382218	1	0.966	1	1	0	Non-neutral	1	0	Either Cohort	Non-neutral Either Cohort	0.642	4.11822e-06	0.0021
TP53	P219T	0.00665495	30.6715	-9.99	0	8.12615e-07	0.00994619	1	0.962	0	0	0	Non-neutral	0	0		Non-neutral NA	0.601	0.00747077	0.0144
TP53	P223S	0.0301102	30.658	-10.31	0	2.19411e-06	0.0266288	0	0.765	0	0	0	Neutral	0	0		Neutral NA	0.642	0.0200437	0.0406
TP53	P250A	0.0102435	30.7088	-9.85	0	2.86929e-07	0.00352329	0	0.892	0	0	0	Neutral	0	0		Neutral NA	0.839	0.00264428	0.0124
TP53	P250H	0.00912426	30.7044	-9.92	0	1.23409e-06	0.0150659	1	0.941	0	0	0	Non-neutral	0	0		Non-neutral NA	0.844	0.0113236	0.0008
TP53	P250S	0.00834384	30.689	-9.86	0	2.19411e-06	0.0266288	0	0.939	0	0	0	Neutral	0	0		Neutral NA	0.842	0.0200437	0.0049
TP53	P27L	0.0545544	30.6229	-3.75	0	2.08377e-06	0.0253068	1	0.639	0	0	0	Non-neutral	0	0		Non-neutral NA	0.404	0.0190454	0.071
TP53	P295H	0.290543	30.5058	-8.1	0	1.40249e-06	0.0171041	1	0.258	0	0	0	Non-neutral	0	0		Non-neutral NA	0.342	0.0128588	0.0027
TP53	P295R	0.141342	30.5404	-8.1	0	3.59778e-07	0.00441585	0	0.325	0	0	0	Neutral	0	0		Neutral NA	0.331	0.00331453	0.0136
TP53	P295S	0.343799	30.436	-8.01	0	2.19411e-06	0.0266288	0	0.308	0	0	0	Neutral	0	0		Neutral NA	0.32	0.0200437	0.0043
TP53	P300L	0.116347	30.632	-8.19	0	2.71842e-06	0.0328864	0	0.499	0	0	0	Neutral	0	0		Neutral NA	0.406	0.0247736	0.0091
TP53	P300S	0.159518	30.5699	-8.1	0	2.19411e-06	0.0266288	0	0.302	0	0	0	Neutral	0	0		Neutral NA	0.384	0.0200437	0.0027
TP53	P301A	0.177212	30.5917	-8.12	0	3.11316e-07	0.00382218	0	0.368	0	0	0	Neutral	0	0		Neutral NA	0.349	0.0028687	0.0286
TP53	P301L	0.134101	30.5786	-8.17	0	1.80253e-06	0.021929	0	0.328	0	0	0	Neutral	0	0		Neutral NA	0.32	0.0164962	0.0136
TP53	P301S	0.250756	30.504	-8.07	0	2.71842e-06	0.0328864	0	0.354	0	0	0	Neutral	0	0		Neutral NA	0.345	0.0247736	0.0074
TP53	P301T	0.271341	30.5786	-8.12	0	1.23409e-06	0.0150659	0	0.31	0	0	0	Neutral	0	0		Neutral NA	0.359	0.0113236	0.0136
TP53	P309H	0.0590328	30.4837	-8.2	0	1.23409e-06	0.0150659	0	0.444	0	0	0	Neutral	0	0		Neutral NA	0.252	0.0113236	0.176
TP53	P316L	0.0655809	30.5854	-8.21	0	2.71842e-06	0.0328864	0	0.338	0	0	0	Neutral	0	0		Neutral NA	0.291	0.0247736	0.0305
TP53	P316S	0.144348	30.5623	-8.16	0	4.57249e-06	0.0546938	0	0.441	0	0	0	Neutral	0	0		Neutral NA	0.283	0.0413172	0.0414
TP53	P316T	0.184828	30.605	-8.2	0	1.09278e-06	0.0133524	1	0.426	0	0	0	Non-neutral	0	0		Non-neutral NA	0.229	0.0100335	0.0473
TP53	P318A	0.272772	30.5581	-6.35	0	2.86929e-07	0.00352329	0	0.024	0	0	0	Neutral	0	0		Neutral NA	0.197	0.00264428	0.3563
TP53	P318L	0.161205	30.5527	-6.36	0	1.80253e-06	0.021929	0	0.358	0	0	0	Neutral	0	0		Neutral NA	0.215	0.0164962	0.0523
TP53	P318S	0.207501	30.4745	-6.32	0	2.19411e-06	0.0266288	0	0.302	0	0	0	Neutral	0	0		Neutral NA	0.193	0.0200437	0.0889
TP53	P322L	0.11513	30.6321	-6.09	0	1.80253e-06	0.021929	0	0.367	0	0	0	Neutral	0	0		Neutral NA	0.413	0.0164962	0.0222
TP53	P34L	0.0645543	30.48	-6.2	1	2.71842e-06	0.000546741	1	0.446	0	0	367861	Non-neutral	0	1	Either Cohort	Non-neutral Either Cohort	0.25	0.0247736	0.0727
TP53	P359S	0.515453	30.434	-8	0	2.19411e-06	0.0266288	0	0.331	0	0	0	Neutral	0	0		Neutral NA	0.272	0.0200437	0.071
TP53	P36L	0.0615697	30.5573	-6.22	0	8.10766e-06	0.0949207	1	0.542	1	1	0	Non-neutral	1	0	Either Cohort	Non-neutral Either Cohort	0.268	0.00266281	0.0443
TP53	P36Q	0.0983246	30.602	-6.22	0	1.72479e-06	0.0209931	0	0.434	0	0	0	Neutral	0	0		Neutral NA	0.241	0.0157904	0.2464
TP53	P47L	0.173523	30.5233	-6.49	0	8.10766e-06	0.0949207	0	0.345	0	0	0	Neutral	0	0		Neutral NA	0.291	0.0720875	0.0949
TP53	P58L	0.136233	30.3969	-6.19	0	1.80253e-06	0.021929	0	0.341	0	0	0	Neutral	0	0		Neutral NA	0.365	0.0164962	0.063
TP53	P58Q	0.182894	30.3885	-6.14	0	1.04689e-06	0.0127952	0	0.308	0	0	0	Neutral	0	0		Neutral NA	0.281	0.00961417	0.3275
TP53	P58T	0.207501	30.4253	-6.17	0	1.23409e-06	0.0150659	0	0.302	0	0	0	Neutral	0	0		Neutral NA	0.304	0.0113236	0.281
TP53	P60A	0.202115	30.4627	-6.43	0	7.21019e-07	0.00883004	0	0.294	0	0	0	Neutral	0	0		Neutral NA	0.211	0.00663148	0.5099
TP53	P60L	0.237908	30.4755	-6.53	0	1.80253e-06	0.021929	0	0.313	0	0	0	Neutral	0	0		Neutral NA	0.254	0.0164962	0.0885
TP53	P60Q	0.249441	30.4706	-6.52	0	1.04689e-06	0.0127952	0	0.308	0	0	0	Neutral	0	0		Neutral NA	0.2	0.00961417	0.2464
TP53	P60R	0.142837	30.5084	-6.52	0	2.6864e-07	0.00329909	0	0.362	0	0	0	Neutral	0	0		Neutral NA	0.225	0.00247594	0.1371
TP53	P60S	0.35296	30.4523	-6.36	0	4.57249e-06	0.0546938	0	0.257	0	0	0	Neutral	0	0		Neutral NA	0.236	0.0413172	0.0825
TP53	P60T	0.231733	30.4966	-6.49	0	1.09278e-06	0.0133524	0	0.318	0	0	0	Neutral	0	0		Neutral NA	0.22	0.0100335	0.2703
TP53	P67L	0.347435	30.4394	-6.15	0	1.80253e-06	0.021929	0	0.322	0	0	0	Neutral	0	0		Neutral NA	0.254	0.0164962	0.0774
TP53	P67R	0.22102	30.4704	-6.22	0	2.6864e-07	0.00329909	0	0.301	0	0	0	Neutral	0	0		Neutral NA	0.25	0.00247594	0.1464
TP53	P67S	0.526412	30.4635	-6.09	0	2.19411e-06	0.0266288	0	0.22	0	0	0	Neutral	0	0		Neutral NA	0.218	0.0200437	0.0523
TP53	P71T	0.326184	30.4414	-6.17	0	1.09278e-06	0.0133524	0	0.236	0	0	0	Neutral	0	0		Neutral NA	0.245	0.0100335	0.4306
TP53	P75H	0.225719	30.5159	-6.33	0	1.40249e-06	0.0171041	0	0.44	0	0	0	Neutral	0	0		Neutral NA	0.274	0.0128588	0.1896
TP53	P75L	0.222185	30.4986	-6.18	0	2.08377e-06	0.0253068	1	0.388	0	0	0	Non-neutral	0	0		Non-neutral NA	0.333	0.0190454	0.0286
TP53	P75R	0.239163	30.5145	-6.29	0	3.59778e-07	0.00441585	0	0.362	0	0	0	Neutral	0	0		Neutral NA	0.29	0.00331453	0.2248
TP53	P75S	0.27711	30.4524	-6.22	0	2.71842e-06	0.0328864	0	0.349	0	0	0	Neutral	0	0		Neutral NA	0.27	0.0247736	0.0535
TP53	P77A	0.184828	30.428	-6.06	0	3.38943e-07	0.00416066	0	0.31	0	0	0	Neutral	0	0		Neutral NA	0.313	0.00312288	0.3792
TP53	P77Q	0.285994	30.4325	-6.25	0	1.04689e-06	0.0127952	0	0.287	0	0	0	Neutral	0	0		Neutral NA	0.213	0.00961417	0.4737
TP53	P80L	0.0796698	30.4152	-6.64	0	2.08377e-06	0.0253068	0	0.419	0	0	0	Neutral	0	0		Neutral NA	0.333	0.0190454	0.0848
TP53	P80S	0.0458618	30.3476	-6.61	1	4.57249e-06	0.00152362	0	0.493	0	0	218699	Neutral	0	1	Either Cohort	Neutral Either Cohort	0.268	0.0413172	0.0774
TP53	P82S	0.0575006	30.5236	-6.52	0	1.52509e-06	0.0185853	0	0.449	0	0	0	Neutral	0	0		Neutral NA	0.241	0.013975	0.097
TP53	P85L	0.0635437	30.3881	-6.45	0	2.08377e-06	0.0253068	0	0.436	0	0	0	Neutral	0	0		Neutral NA	0.302	0.0190454	0.071
TP53	P85S	0.0687599	30.4112	-6.46	0	2.71842e-06	0.0328864	0	0.459	0	0	0	Neutral	0	0		Neutral NA	0.266	0.0247736	0.0727
TP53	P87Q	0.0581086	30.3721	-6.6	0	1.04689e-06	0.0127952	0	0.356	0	0	0	Neutral	0	0		Neutral NA	0.325	0.00961417	0.2744
TP53	P89L	0.100415	30.541	-6.16	0	2.71842e-06	0.0328864	0	0.362	0	0	0	Neutral	0	0		Neutral NA	0.234	0.0247736	0.2345
TP53	P89S	0.0759864	30.4839	-6.13	0	2.71842e-06	0.0328864	0	0.485	0	0	0	Neutral	0	0		Neutral NA	0.213	0.0247736	0.1715
TP53	P8S	0.0687599	30.413	-3.44	0	4.57249e-06	0.0546938	0	0.504	0	0	0	Neutral	0	0		Neutral NA	0.216	0.0413172	0.0825
TP53	P92A	0.0575006	30.5161	-6.49	0	2.86929e-07	0.00352329	1	0.509	0	0	0	Non-neutral	0	0		Non-neutral NA	0.461	0.00264428	0.0805
TP53	P92L	0.0923106	30.4874	-6.63	0	2.71842e-06	0.0328864	0	0.487	0	0	0	Neutral	0	0		Neutral NA	0.493	0.0247736	0.063
TP53	P92S	0.0612467	30.5336	-6.57	0	2.19411e-06	0.0266288	0	0.502	0	0	0	Neutral	0	0		Neutral NA	0.476	0.0200437	0.0443
TP53	Q100R	0.10255	30.6542	-9.01	0	6.66335e-07	0.00816309	0	0.403	0	0	0	Neutral	0	0		Neutral NA	0.433	0.00613008	0.0097
TP53	Q104H	0.192771	30.7123	-9.05	0	1.76227e-06	0.0214444	0	0.336	0	0	0	Neutral	0	0		Neutral NA	0.456	0.0161307	0.1429
TP53	Q104L	0.0889738	30.7784	-9.02	0	4.43293e-07	0.00543811	0	0.52	0	0	0	Neutral	0	0		Neutral NA	0.445	0.00408235	0.051
TP53	Q136E	0.0155204	30.736	-9.12	5	2.6864e-07	1.80125e-18	1	0.862	3	3+	1.86123e+07	Non-neutral	3+	3+	Both Cohorts	Non-neutral Both Cohorts	0.722	1.56949e-12	0.0214
TP53	Q136H	0.00727741	30.7056	-9.23	0	6.94438e-07	0.0085059	1	0.946	0	0	0	Non-neutral	0	0		Non-neutral NA	0.722	0.00638779	0.0134
TP53	Q136K	0.0127088	30.685	-8.91	0	1.04689e-06	0.0127952	0	0.869	0	0	0	Neutral	0	0		Neutral NA	0.703	0.00961417	0.0422
TP53	Q136L	0.0104065	30.7243	-9.21	0	2.77587e-07	0.00340878	0	0.959	0	0	0	Neutral	0	0		Neutral NA	0.694	0.0025583	0.0076
TP53	Q136P	0.00648222	30.7346	-9.22	0	2.20045e-07	0.00270311	1	0.964	2	2	0	Non-neutral	2	0	Either Cohort	Non-neutral Either Cohort	0.744	1.39285e-09	0.0062
TP53	Q136R	0.00951637	30.7088	-9.01	0	5.79083e-07	0.00709799	0	0.877	0	0	0	Neutral	0	0		Neutral NA	0.71	0.00532953	0.0058
TP53	Q144H	0.0329265	30.7063	-9.14	0	1.0554e-06	0.0128986	0	0.708	0	0	0	Neutral	0	0		Neutral NA	0.468	0.00969195	0.0224
TP53	Q144K	0.0211676	30.6755	-9.01	0	8.28418e-07	0.0101386	0	0.763	0	0	0	Neutral	0	0		Neutral NA	0.513	0.0076155	0.0196
TP53	Q144R	0.0288696	30.7269	-9.07	1	6.66335e-07	3.34063e-05	0	0.751	0	0	1.50075e+06	Neutral	0	1	Either Cohort	Neutral Either Cohort	0.488	0.00613008	0.0084
TP53	Q165E	0.10255	30.6033	-9	0	2.22594e-07	0.00273438	0	0.572	0	0	0	Neutral	0	0		Neutral NA	0.56	0.00205199	0.238
TP53	Q165H	0.0662744	30.5771	-9.07	0	1.15144e-06	0.014064	0	0.6	0	0	0	Neutral	0	0		Neutral NA	0.554	0.0105692	0.2744
TP53	Q167E	0.118821	30.5479	-8.71	0	3.41326e-07	0.00418985	0	0.467	0	0	0	Neutral	0	0		Neutral NA	0.54	0.0031448	0.2509
TP53	Q167H	0.0724732	30.6679	-9.14	0	1.0554e-06	0.0128986	0	0.592	0	0	0	Neutral	0	0		Neutral NA	0.583	0.00969195	0.5951
TP53	Q167L	0.0744044	30.6578	-9.14	0	4.43293e-07	0.00543811	0	0.569	0	0	0	Neutral	0	0		Neutral NA	0.549	0.00408235	0.0156
TP53	Q16L	0.0548421	30.6532	-9.52	0	4.43293e-07	0.00543811	0	0.835	0	0	0	Neutral	0	0		Neutral NA	0.375	0.00408235	0.0134
TP53	Q192H	0.0625489	30.729	-9.04	2	1.0554e-06	3.61067e-07	0	0.537	0	0	1.89502e+06	Neutral	0	2	Either Cohort	Neutral Either Cohort	0.347	0.00969195	0.5099
TP53	Q192K	0.0415003	30.801	-8.93	0	1.05483e-06	0.0128916	0	0.64	0	0	0	Neutral	0	0		Neutral NA	0.393	0.00968671	0.3275
TP53	Q192L	0.0458618	30.8021	-9.04	0	4.43293e-07	0.00543811	0	0.718	1	1	0	Neutral	1	0	Either Cohort	Neutral Either Cohort	0.413	8.34326e-06	0.0177
TP53	Q192P	0.0247855	30.8181	-9	0	2.30875e-07	0.00283596	0	0.769	0	0	0	Neutral	0	0		Neutral NA	0.44	0.00212825	0.0727
TP53	Q192R	0.0493662	30.779	-9	0	6.66335e-07	0.00816309	0	0.677	0	0	0	Neutral	0	0		Neutral NA	0.386	0.00613008	0.0774
TP53	Q317H	0.327904	30.5043	-8.15	0	1.0554e-06	0.0128986	0	0.08	0	0	0	Neutral	0	0		Neutral NA	0.163	0.00969195	0.3792
TP53	Q317K	0.345612	30.5326	-8.03	0	1.04689e-06	0.0127952	0	0.321	0	0	0	Neutral	0	0		Neutral NA	0.159	0.00961417	0.255
TP53	Q317L	0.174438	30.5395	-8.12	0	4.43293e-07	0.00543811	0	0.075	0	0	0	Neutral	0	0		Neutral NA	0.177	0.00408235	0.0574
TP53	Q317P	0.27711	30.4771	-8.1	0	2.30875e-07	0.00283596	0	0.102	0	0	0	Neutral	0	0		Neutral NA	0.213	0.00212825	0.0949
TP53	Q317R	0.362366	30.522	-8.08	0	6.66335e-07	0.00816309	0	0.079	0	0	0	Neutral	0	0		Neutral NA	0.157	0.00613008	0.0949
TP53	Q331E	0.0903888	30.651	-6.23	0	1.43565e-06	0.0175049	0	0.522	0	0	0	Neutral	0	0		Neutral NA	0.504	0.0131608	0.5572
TP53	Q331H	0.0625489	30.5508	-6.31	3	3.3128e-06	1.11167e-07	0	0.078	0	0	905578	Neutral	0	3+	Either Cohort	Neutral Either Cohort	0.508	0.030108	0.4335
TP53	Q331P	0.0142678	30.614	-6.22	0	2.30875e-07	0.00283596	0	0.573	0	0	0	Neutral	0	0		Neutral NA	0.519	0.00212825	0.1846
TP53	Q331R	0.0593441	30.5733	-6.28	0	6.66335e-07	0.00816309	0	0.17	0	0	0	Neutral	0	0		Neutral NA	0.497	0.00613008	0.0657
TP53	Q354K	0.486478	30.6598	-6.13	0	1.04689e-06	0.0127952	0	0.21	0	0	0	Neutral	0	0		Neutral NA	0.365	0.00961417	0.5572
TP53	Q354R	0.653099	30.5839	-6.19	0	6.66335e-07	0.00816309	0	0.173	0	0	0	Neutral	0	0		Neutral NA	0.352	0.00613008	0.1896
TP53	Q38L	0.0581086	30.5229	-6.26	0	2.77587e-07	0.00340878	0	0.53	0	0	0	Neutral	0	0		Neutral NA	0.281	0.0025583	0.0613
TP53	Q5H	0.0480849	30.598	-6.33	0	1.15144e-06	0.014064	0	0.489	0	0	0	Neutral	0	0		Neutral NA	0.168	0.0105692	0.3792
TP53	R110C	0.0826576	30.6981	-9.09	0	8.10766e-06	0.0949207	1	0.471	2	2	0	Non-neutral	2	0	Either Cohort	Non-neutral Either Cohort	0.361	6.59783e-05	0.0315
TP53	R110G	0.0531385	30.7647	-9.03	0	4.90071e-07	0.00601023	1	0.577	0	0	0	Non-neutral	0	0		Non-neutral NA	0.388	0.00451217	0.0124
TP53	R110S	0.0889738	30.7706	-8.97	0	1.72479e-06	0.0209931	1	0.525	0	0	0	Non-neutral	0	0		Non-neutral NA	0.365	0.0157904	0.0198
TP53	R156C	0.0632103	30.7435	-9.08	1	8.10766e-06	0.00465432	0	0.493	0	0	123340	Neutral	0	1	Either Cohort	Neutral Either Cohort	0.61	0.0720875	0.0198
TP53	R156L	0.0528597	30.7877	-8.92	0	1.1897e-06	0.0145279	0	0.512	1	1	0	Neutral	1	0	Either Cohort	Neutral Either Cohort	0.687	5.98182e-05	0.0338
TP53	R156S	0.0537004	30.7992	-8.97	0	1.72479e-06	0.0209931	0	0.523	0	0	0	Neutral	0	0		Neutral NA	0.674	0.0157904	0.0117
TP53	R158S	0.00595904	30.7378	-9.67	1	1.72479e-06	0.000221896	1	0.864	0	0	579782	Non-neutral	0	1	Either Cohort	Non-neutral Either Cohort	0.86	0.0157904	0.0045
TP53	R174M	0.0391674	30.802	-9.3	0	1.40249e-06	0.0171041	0	0.628	0	0	0	Neutral	0	0		Neutral NA	0.567	0.0128588	0.0156
TP53	R174S	0.0331001	30.7261	-9.24	0	1.09954e-06	0.0134344	0	0.639	0	0	0	Neutral	0	0		Neutral NA	0.604	0.0100953	0.022
TP53	R174T	0.0381508	30.698	-9.26	0	3.59778e-07	0.00441585	0	0.633	0	0	0	Neutral	0	0		Neutral NA	0.608	0.00331453	0.0414
TP53	R174W	0.0371606	30.7335	-9.32	2	3.6737e-07	1.53251e-08	1	0.634	2	2	5.4441e+06	Non-neutral	2	2	Both Cohorts	Non-neutral Both Cohorts	0.583	6.47497e-09	0.0156
TP53	R181S	0.0262618	30.7032	-9.02	0	1.1897e-06	0.0145279	0	0.778	0	0	0	Neutral	0	0		Neutral NA	0.688	0.0109185	0.0889
TP53	R196G	0.00559456	30.7337	-9.7	0	4.90071e-07	0.00601023	0	0.897	0	0	0	Neutral	0	0		Neutral NA	0.697	0.00451217	0.0076
TP53	R202C	0.0287181	30.6643	-9.17	0	1.00162e-05	0.115922	0	0.498	2	2	0	Neutral	2	0	Either Cohort	Neutral Either Cohort	0.25	0.000122775	0.3324
TP53	R202G	0.0315698	30.6791	-9.14	0	3.29929e-07	0.00405023	0	0.483	0	0	0	Neutral	0	0		Neutral NA	0.266	0.00303996	0.1523
TP53	R202H	0.0554221	30.5717	-9.14	0	1.1484e-05	0.131741	0	0.528	0	0	0	Neutral	0	0		Neutral NA	0.207	0.100553	0.661
TP53	R202L	0.0451438	30.7151	-8.98	0	1.16997e-06	0.0142888	1	0.53	0	0	0	Non-neutral	0	0		Non-neutral NA	0.27	0.0107384	0.0101
TP53	R202P	0.0138974	30.6935	-9.15	0	5.17589e-07	0.00634664	0	0.528	0	0	0	Neutral	0	0		Neutral NA	0.279	0.00476492	0.1206
TP53	R209I	0.0514877	30.7535	-9.02	0	1.65566e-06	0.0201603	0	0.532	0	0	0	Neutral	0	0		Neutral NA	0.424	0.0151623	0.0465
TP53	R209K	0.11513	30.6608	-8.95	0	2.75855e-06	0.0333637	0	0.453	2	2	0	Neutral	2	0	Either Cohort	Neutral Either Cohort	0.424	2.69643e-06	0.4306
TP53	R209S	0.0498883	30.6464	-8.93	0	4.59737e-07	0.00563927	0	0.588	0	0	0	Neutral	0	0		Neutral NA	0.418	0.00423347	0.141
TP53	R267L	0.00716348	30.7728	-9.69	3	1.72479e-06	8.29687e-09	0	0.911	1	1	1.73935e+06	Neutral	1	3+	Both Cohorts	Neutral Both Cohorts	0.822	0.000125316	0.0006
TP53	R282L	0.0164448	30.7376	-9.69	0	1.72479e-06	0.0209931	0	0.898	1	1	0	Neutral	1	0	Either Cohort	Neutral Either Cohort	0.771	0.000125316	0.001
TP53	R282P	0.00861135	30.7182	-9.71	2	4.90071e-07	3.63394e-08	1	0.911	2	2	4.08104e+06	Non-neutral	2	2	Both Cohorts	Non-neutral Both Cohorts	0.83	1.5358e-08	0.0008
TP53	R283G	0.0245262	30.6634	-9.2	0	3.29929e-07	0.00405023	0	0.714	0	0	0	Neutral	0	0		Neutral NA	0.692	0.00303996	0.0008
TP53	R283L	0.0329265	30.6713	-9.19	0	1.1897e-06	0.0145279	0	0.685	0	0	0	Neutral	0	0		Neutral NA	0.654	0.0109185	0.0008
TP53	R283S	0.0338039	30.6527	-9.17	0	1.1897e-06	0.0145279	0	0.687	0	0	0	Neutral	0	0		Neutral NA	0.669	0.0109185	0.0008
TP53	R290S	0.0632103	30.5917	-8.24	0	1.72479e-06	0.0209931	0	0.605	0	0	0	Neutral	0	0		Neutral NA	0.558	0.0157904	0.0054
TP53	R306Q	0.0229052	30.49	-8.31	0	1.18243e-05	0.135369	1	0.764	1	1	0	Non-neutral	1	0	Either Cohort	Non-neutral Either Cohort	0.388	0.00553669	0.0023
TP53	R335G	0.0124442	30.7162	-7.65	0	3.29929e-07	0.00405023	0	0.844	0	0	0	Neutral	0	0		Neutral NA	0.574	0.00303996	0.0535
TP53	R335L	0.0223107	30.7165	-7.61	0	1.16997e-06	0.0142888	0	0.775	0	0	0	Neutral	0	0		Neutral NA	0.501	0.0107384	0.0196
TP53	R342L	0.336642	30.727	-6.2	0	1.46069e-06	0.0178075	0	0.151	0	0	0	Neutral	0	0		Neutral NA	0.454	0.0133889	0.0675
TP53	R342Q	0.437904	30.6296	-6.23	0	1.18243e-05	0.135369	0	0.104	0	0	0	Neutral	0	0		Neutral NA	0.47	0.103373	0.3792
TP53	R363K	0.622904	30.6165	-8.06	0	2.08377e-06	0.0253068	0	0.266	0	0	0	Neutral	0	0		Neutral NA	0.232	0.0190454	0.6729
TP53	R379H	0.198951	30.4778	-8.21	0	1.00162e-05	0.115922	0	0.338	0	0	0	Neutral	0	0		Neutral NA	0.17	0.0882867	0.1746
TP53	R65T	0.250756	30.5178	-6.26	0	1.65714e-06	0.0201781	0	0.311	0	0	0	Neutral	0	0		Neutral NA	0.224	0.0151758	0.267
TP53	S106G	0.194809	30.6037	-9.08	0	6.66335e-07	0.00816309	0	0.36	0	0	0	Neutral	0	0		Neutral NA	0.476	0.00613008	0.0949
TP53	S116C	0.0493662	30.5242	-9.41	0	1.65714e-06	0.0201781	0	0.706	0	0	0	Neutral	0	0		Neutral NA	0.442	0.0151758	0.0198
TP53	S116F	0.0245262	30.554	-9.41	0	2.75855e-06	0.0333637	0	0.728	0	0	0	Neutral	0	0		Neutral NA	0.501	0.0251347	0.0231
TP53	S116P	0.0190541	30.5586	-9.39	0	4.8138e-07	0.00590396	1	0.787	0	0	0	Non-neutral	0	0		Non-neutral NA	0.522	0.00443232	0.0033
TP53	S121T	0.0268202	30.5635	-9.55	0	3.41683e-07	0.00419422	0	0.876	0	0	0	Neutral	0	0		Neutral NA	0.567	0.00314809	0.0601
TP53	S127C	0.00976995	30.6128	-10.77	0	7.21019e-07	0.00883004	1	0.916	0	0	0	Non-neutral	0	0		Non-neutral NA	0.731	0.00663148	0.0263
TP53	S127T	0.0130474	30.6175	-10.7	3	3.6737e-07	1.73055e-11	1	0.924	0	0	8.16615e+06	Non-neutral	0	3+	Either Cohort	Non-neutral Either Cohort	0.719	0.00338435	0.0239
TP53	S149F	0.0475818	30.5759	-9.1	0	4.57249e-06	0.0546938	0	0.457	0	0	0	Neutral	0	0		Neutral NA	0.551	0.0413172	0.0867
TP53	S149P	0.0373566	30.6099	-9.09	0	4.8138e-07	0.00590396	0	0.558	0	0	0	Neutral	0	0		Neutral NA	0.572	0.00443232	0.0101
TP53	S149T	0.174438	30.5886	-9.01	0	2.51651e-07	0.00309077	0	0.327	0	0	0	Neutral	0	0		Neutral NA	0.552	0.00231954	0.2017
TP53	S15R	0.0243975	30.6154	-8.38	0	7.59602e-07	0.00930035	0	0.846	0	0	0	Neutral	0	0		Neutral NA	0.318	0.0069851	0.0692
TP53	S166A	0.11513	30.6268	-9.14	0	1.8024e-07	0.00221468	0	0.487	0	0	0	Neutral	0	0		Neutral NA	0.544	0.00166187	0.1579
TP53	S166L	0.0545544	30.5971	-9.21	0	4.06434e-06	0.0487664	0	0.613	0	0	0	Neutral	0	0		Neutral NA	0.502	0.0368112	0.104
TP53	S166P	0.0246555	30.6445	-9.1	0	8.91471e-07	0.0109061	0	0.707	0	0	0	Neutral	0	0		Neutral NA	0.549	0.00819275	0.097
TP53	S166T	0.0889738	30.6131	-9.18	0	3.41683e-07	0.00419422	0	0.512	0	0	0	Neutral	0	0		Neutral NA	0.542	0.00314809	0.3503
TP53	S185C	0.0652369	30.6236	-9.11	0	4.40429e-07	0.00540307	0	0.425	0	0	0	Neutral	0	0		Neutral NA	0.485	0.00405603	0.1346
TP53	S185G	0.126562	30.5494	-9.02	0	9.07837e-07	0.0111052	0	0.497	0	0	0	Neutral	0	0		Neutral NA	0.479	0.00834253	0.1303
TP53	S185I	0.0809368	30.6734	-9.09	0	7.8236e-07	0.00957765	0	0.452	0	0	0	Neutral	0	0		Neutral NA	0.493	0.00719362	0.097
TP53	S185N	0.231733	30.5608	-8.9	0	1.56765e-06	0.019099	0	0.325	0	0	0	Neutral	0	0		Neutral NA	0.467	0.0143622	0.141
TP53	S185R	0.0805122	30.6384	-9.06	0	1.72257e-06	0.0209664	0	0.477	0	0	0	Neutral	0	0		Neutral NA	0.497	0.0157702	0.0949
TP53	S185T	0.142088	30.6222	-9.04	0	2.73039e-07	0.00335302	0	0.331	0	0	0	Neutral	0	0		Neutral NA	0.493	0.00251643	0.2017
TP53	S215R	0.0114398	30.6734	-9.59	3	7.2121e-07	2.56156e-10	1	0.917	3	3+	4.15968e+06	Non-neutral	3+	3+	Both Cohorts	Non-neutral Both Cohorts	0.774	8.12592e-11	0.1482
TP53	S227F	0.0478327	30.6579	-9.32	0	2.75855e-06	0.0333637	0	0.727	0	0	0	Neutral	0	0		Neutral NA	0.493	0.0251347	0.015
TP53	S227P	0.0189541	30.6068	-9.3	0	5.14935e-07	0.0063142	0	0.681	0	0	0	Neutral	0	0		Neutral NA	0.536	0.00474055	0.0105
TP53	S240C	0.0124442	30.6557	-9.44	0	4.43293e-07	0.00543811	0	0.923	1	1	0	Neutral	1	0	Either Cohort	Neutral Either Cohort	0.74	8.34326e-06	0.0008
TP53	S240N	0.0720931	30.7317	-9.4	0	1.04374e-06	0.012757	0	0.75	0	0	0	Neutral	0	0		Neutral NA	0.685	0.00958539	0.0239
TP53	S240T	0.0296389	30.6818	-9.36	0	4.4236e-07	0.00542669	0	0.8	0	0	0	Neutral	0	0		Neutral NA	0.712	0.00407378	0.001
TP53	S241Y	0.00602206	30.6978	-9.61	4	1.09278e-06	3.61388e-12	1	0.96	4	3+	3.66038e+06	Non-neutral	3+	3+	Both Cohorts	Non-neutral Both Cohorts	0.848	8.60808e-13	0.0027
TP53	S260A	0.0498883	30.6045	-8.96	0	2.37679e-07	0.00291942	0	0.599	0	0	0	Neutral	0	0		Neutral NA	0.504	0.0021909	0.0727
TP53	S260C	0.036387	30.6292	-9.11	0	7.21019e-07	0.00883004	0	0.66	0	0	0	Neutral	0	0		Neutral NA	0.47	0.00663148	0.0613
TP53	S260F	0.0215043	30.6336	-9.1	0	4.57249e-06	0.0546938	1	0.636	0	0	0	Non-neutral	0	0		Non-neutral NA	0.497	0.0413172	0.0119
TP53	S260T	0.0776019	30.6076	-9.04	0	3.6737e-07	0.00450882	1	0.53	0	0	0	Non-neutral	0	0		Non-neutral NA	0.517	0.00338435	0.0134
TP53	S260Y	0.0255802	30.6732	-9.09	0	1.09278e-06	0.0133524	0	0.668	0	0	0	Neutral	0	0		Neutral NA	0.504	0.0100335	0.0255
TP53	S261C	0.181934	30.6315	-9.1	0	4.43293e-07	0.00543811	0	0.434	0	0	0	Neutral	0	0		Neutral NA	0.424	0.00408235	0.162
TP53	S261G	0.312744	30.7045	-9.05	0	6.66335e-07	0.00816309	0	0.384	0	0	0	Neutral	0	0		Neutral NA	0.465	0.00613008	0.0906
TP53	S261I	0.125898	30.7053	-9.08	0	7.09078e-07	0.00868444	0	0.575	0	0	0	Neutral	0	0		Neutral NA	0.431	0.00652201	0.0996
TP53	S261N	0.677592	30.6414	-9.01	0	1.04374e-06	0.012757	0	0.284	0	0	0	Neutral	0	0		Neutral NA	0.418	0.00958539	0.0996
TP53	S269C	0.248132	30.7356	-9.2	0	4.43293e-07	0.00543811	0	0.46	0	0	0	Neutral	0	0		Neutral NA	0.549	0.00408235	0.0657
TP53	S269N	0.244248	30.7797	-9.26	0	1.56765e-06	0.019099	0	0.729	0	0	0	Neutral	0	0		Neutral NA	0.635	0.0143622	0.0045
TP53	S269T	0.109231	30.7258	-9.2	0	2.73039e-07	0.00335302	0	0.603	0	0	0	Neutral	0	0		Neutral NA	0.574	0.00251643	0.0117
TP53	S303C	0.0612467	30.4969	-8.25	0	3.6737e-07	0.00450882	0	0.479	0	0	0	Neutral	0	0		Neutral NA	0.456	0.00338435	0.0245
TP53	S303I	0.0299523	30.5321	-8.24	0	7.8236e-07	0.00957765	0	0.629	0	0	0	Neutral	0	0		Neutral NA	0.461	0.00719362	0.0245
TP53	S303N	0.338417	30.4793	-8.18	0	1.56765e-06	0.019099	0	0.264	0	0	0	Neutral	0	0		Neutral NA	0.468	0.0143622	0.0124
TP53	S303T	0.208595	30.4922	-8.17	0	2.73039e-07	0.00335302	0	0.315	0	0	0	Neutral	0	0		Neutral NA	0.479	0.00251643	0.0105
TP53	S313C	0.100415	30.6132	-8.25	0	4.43293e-07	0.00543811	0	0.458	0	0	0	Neutral	0	0		Neutral NA	0.218	0.00408235	0.1682
TP53	S313I	0.0740141	30.6474	-8.23	0	7.8236e-07	0.00957765	0	0.474	0	0	0	Neutral	0	0		Neutral NA	0.266	0.00719362	0.0601
TP53	S313N	0.471365	30.5901	-8.16	0	1.56765e-06	0.019099	0	0.345	0	0	0	Neutral	0	0		Neutral NA	0.232	0.0143622	0.0727
TP53	S313R	0.0792518	30.6343	-8.18	0	1.28627e-06	0.0156979	0	0.574	0	0	0	Neutral	0	0		Neutral NA	0.25	0.0117996	0.1122
TP53	S315C	0.0875809	30.5572	-8.24	0	1.65714e-06	0.0201781	0	0.531	0	0	0	Neutral	0	0		Neutral NA	0.204	0.0151758	0.0805
TP53	S315F	0.0720931	30.5868	-8.21	0	2.75855e-06	0.0333637	0	0.519	0	0	0	Neutral	0	0		Neutral NA	0.249	0.0251347	0.1206
TP53	S315P	0.050949	30.55	-8.23	0	5.14935e-07	0.0063142	0	0.555	0	0	0	Neutral	0	0		Neutral NA	0.241	0.00474055	0.0535
TP53	S33F	0.0446715	30.4709	-6.28	1	4.57249e-06	0.00152362	0	0.608	0	0	218699	Neutral	0	1	Either Cohort	Neutral Either Cohort	0.349	0.0413172	0.1579
TP53	S33T	0.0862098	30.3914	-6.22	0	3.41683e-07	0.00419422	0	0.48	0	0	0	Neutral	0	0		Neutral NA	0.245	0.00314809	0.2423
TP53	S37P	0.0456212	30.4933	-6.33	0	8.91471e-07	0.0109061	0	0.574	0	0	0	Neutral	0	0		Neutral NA	0.297	0.00819275	0.0523
TP53	S37T	0.0918263	30.4676	-6.26	0	3.41683e-07	0.00419422	0	0.439	0	0	0	Neutral	0	0		Neutral NA	0.234	0.00314809	0.2509
TP53	S392L	0.038352	30.5893	-8.57	0	4.06434e-06	0.0487664	0	0.612	0	0	0	Neutral	0	0		Neutral NA	0.302	0.0368112	0.0331
TP53	S6L	0.041066	30.544	-3.78	0	4.06434e-06	0.0487664	0	0.592	0	0	0	Neutral	0	0		Neutral NA	0.17	0.0368112	0.2147
TP53	S90F	0.0596571	30.5461	-6.44	0	4.57249e-06	0.0546938	0	0.459	1	1	0	Neutral	1	0	Either Cohort	Neutral Either Cohort	0.442	0.000865469	0.1846
TP53	S90P	0.109231	30.4305	-6.33	0	5.14935e-07	0.0063142	0	0.433	0	0	0	Neutral	0	0		Neutral NA	0.458	0.00474055	0.0657
TP53	S90Y	0.0566004	30.5556	-6.44	0	1.09278e-06	0.0133524	0	0.419	0	0	0	Neutral	0	0		Neutral NA	0.44	0.0100335	0.2295
TP53	S94L	0.044204	30.5358	-6.8	0	4.06434e-06	0.0487664	0	0.553	0	0	0	Neutral	0	0		Neutral NA	0.538	0.0368112	0.0558
TP53	S94T	0.0776019	30.4369	-6.64	0	3.41683e-07	0.00419422	0	0.533	0	0	0	Neutral	0	0		Neutral NA	0.46	0.00314809	0.2744
TP53	S95F	0.0732396	30.6352	-9.19	0	2.75855e-06	0.0333637	0	0.751	0	0	0	Neutral	0	0		Neutral NA	0.495	0.0251347	0.0473
TP53	S95T	0.0635437	30.591	-9.08	0	4.29755e-07	0.00527247	0	0.584	0	0	0	Neutral	0	0		Neutral NA	0.499	0.00395793	0.1371
TP53	S96C	0.0642156	30.5531	-9.18	0	1.65714e-06	0.0201781	0	0.497	0	0	0	Neutral	0	0		Neutral NA	0.404	0.0151758	0.2851
TP53	T118I	0.0181731	30.5819	-9.23	0	1.04042e-06	0.0127167	0	0.897	0	0	0	Neutral	0	0		Neutral NA	0.47	0.00955509	0.0245
TP53	T118R	0.0141929	30.6048	-9.21	0	3.41326e-07	0.00418985	0	0.907	0	0	0	Neutral	0	0		Neutral NA	0.535	0.0031448	0.0473
TP53	T123I	0.0167945	30.6546	-9.52	0	1.04374e-06	0.012757	0	0.859	0	0	0	Neutral	0	0		Neutral NA	0.313	0.00958539	0.0084
TP53	T123N	0.057199	30.6831	-9.53	0	7.09078e-07	0.00868444	0	0.79	0	0	0	Neutral	0	0		Neutral NA	0.313	0.00652201	0.162
TP53	T125P	0.00735436	30.7048	-9.55	2	2.06038e-07	2.70758e-09	1	0.945	1	1	9.70695e+06	Non-neutral	1	2	Both Cohorts	Non-neutral Both Cohorts	0.519	1.80502e-06	0.0025
TP53	T140I	0.0112607	30.7124	-9.52	0	1.52509e-06	0.0185853	0	0.842	1	1	0	Neutral	1	0	Either Cohort	Neutral Either Cohort	0.506	9.80974e-05	0.0117
TP53	T140N	0.0687599	30.6776	-9.53	0	8.52688e-07	0.0104341	0	0.783	0	0	0	Neutral	0	0		Neutral NA	0.492	0.00783773	0.0239
TP53	T140P	0.00838784	30.6611	-9.55	0	1.8024e-07	0.00221468	0	0.841	0	0	0	Neutral	0	0		Neutral NA	0.508	0.00166187	0.0371
TP53	T140S	0.0666239	30.6562	-9.47	0	6.80627e-07	0.00833744	0	0.835	0	0	0	Neutral	0	0		Neutral NA	0.456	0.00626114	0.0344
TP53	T150K	0.179086	30.7228	-8.98	0	7.79695e-07	0.00954518	0	0.394	0	0	0	Neutral	0	0		Neutral NA	0.431	0.00716921	0.2894
TP53	T150P	0.105283	30.6122	-8.93	0	2.06038e-07	0.00253126	0	0.458	0	0	0	Neutral	0	0		Neutral NA	0.445	0.00189951	0.3042
TP53	T150R	0.164632	30.7459	-9.02	0	3.41326e-07	0.00418985	0	0.441	0	0	0	Neutral	0	0		Neutral NA	0.433	0.0031448	0.2703
TP53	T155A	0.128575	30.6905	-8.92	1	7.96333e-07	4.76618e-05	0	0.337	0	0	1.25576e+06	Neutral	0	1	Either Cohort	Neutral Either Cohort	0.626	0.00732163	0.0885
TP53	T155S	0.145109	30.6556	-8.96	0	6.51172e-07	0.00797807	0	0.359	0	0	0	Neutral	0	0		Neutral NA	0.628	0.005991	0.1579
TP53	T170A	0.0606058	30.6446	-9.07	0	8.91471e-07	0.0109061	0	0.518	0	0	0	Neutral	0	0		Neutral NA	0.619	0.00819275	0.0774
TP53	T170K	0.0196649	30.7113	-9.13	0	1.16997e-06	0.0142888	0	0.827	0	0	0	Neutral	0	0		Neutral NA	0.658	0.0107384	0.0885
TP53	T170M	0.0162728	30.6656	-9.18	0	1.1484e-05	0.131741	0	0.868	1	1	0	Neutral	1	0	Either Cohort	Neutral Either Cohort	0.642	0.00523341	0.1015
TP53	T170P	0.0151176	30.6886	-9.16	0	1.8024e-07	0.00221468	0	0.808	0	0	0	Neutral	0	0		Neutral NA	0.69	0.00166187	0.1122
TP53	T211N	0.0375536	30.612	-9.1	0	7.09078e-07	0.00868444	0	0.756	0	0	0	Neutral	0	0		Neutral NA	0.67	0.00652201	0.051
TP53	T211S	0.0151973	30.5778	-9.01	0	7.54589e-07	0.00923926	0	0.798	0	0	0	Neutral	0	0		Neutral NA	0.594	0.00693916	0.0692
TP53	T230A	0.0104613	30.6717	-9.19	0	1.6004e-06	0.019494	0	0.856	0	0	0	Neutral	0	0		Neutral NA	0.635	0.0146599	0.0136
TP53	T230N	0.0713387	30.7312	-9.28	0	8.52688e-07	0.0104341	0	0.875	0	0	0	Neutral	0	0		Neutral NA	0.687	0.00783773	0.0016
TP53	T230P	0.00651641	30.7206	-9.29	0	1.60649e-07	0.00197419	0	0.92	0	0	0	Neutral	0	0		Neutral NA	0.69	0.00148137	0.0025
TP53	T231I	0.0110844	30.722	-9.21	0	1.52509e-06	0.0185853	0	0.942	0	0	0	Neutral	0	0		Neutral NA	0.52	0.013975	0.0128
TP53	T253P	0.00997767	30.7344	-9.18	0	2.06038e-07	0.00253126	1	0.942	3	3+	0	Non-neutral	3+	0	Either Cohort	Non-neutral Either Cohort	0.762	5.43333e-13	0.0012
TP53	T256K	0.00658531	30.7317	-9.52	0	7.79695e-07	0.00954518	0	0.936	2	2	0	Neutral	2	0	Either Cohort	Neutral Either Cohort	0.669	6.17252e-08	0.0006
TP53	T256P	0.00644822	30.7059	-9.55	0	2.06038e-07	0.00253126	1	0.945	2	2	0	Non-neutral	2	0	Either Cohort	Non-neutral Either Cohort	0.642	1.14354e-09	0.0008
TP53	T256S	0.0483385	30.6809	-9.47	0	3.12228e-07	0.00383335	0	0.846	0	0	0	Neutral	0	0		Neutral NA	0.57	0.00287709	0.0161
TP53	T284A	0.203181	30.6086	-9.03	0	7.96333e-07	0.00974787	0	0.46	0	0	0	Neutral	0	0		Neutral NA	0.544	0.00732163	0.0025
TP53	T284I	0.0348877	30.6421	-9.25	0	1.04042e-06	0.0127167	0	0.699	0	0	0	Neutral	0	0		Neutral NA	0.561	0.00955509	0.0043
TP53	T284K	0.0395816	30.7083	-9.25	0	7.79695e-07	0.00954518	0	0.714	0	0	0	Neutral	0	0		Neutral NA	0.588	0.00716921	0.0161
TP53	T284P	0.0345226	30.6492	-9.28	0	2.06038e-07	0.00253126	1	0.569	0	0	0	Non-neutral	0	0		Non-neutral NA	0.619	0.00189951	0.0029
TP53	T304A	0.529188	30.4561	-8.11	0	7.96333e-07	0.00974787	0	0.272	0	0	0	Neutral	0	0		Neutral NA	0.474	0.00732163	0.0008
TP53	T304I	0.272772	30.583	-8.21	0	1.04374e-06	0.012757	1	0.253	0	0	0	Non-neutral	0	0		Non-neutral NA	0.447	0.00958539	0.0012
TP53	T304N	0.590988	30.6012	-8.13	0	7.09078e-07	0.00868444	1	0.199	0	0	0	Non-neutral	0	0		Non-neutral NA	0.458	0.00652201	0.0074
TP53	T312A	0.0709644	30.4731	-8.17	0	7.96333e-07	0.00974787	0	0.478	0	0	0	Neutral	0	0		Neutral NA	0.164	0.00732163	0.0889
TP53	T312I	0.0473322	30.4915	-8.22	0	1.52509e-06	0.0185853	0	0.52	0	0	0	Neutral	0	0		Neutral NA	0.186	0.013975	0.0848
TP53	T312S	0.132001	30.4516	-8.16	0	6.51172e-07	0.00797807	0	0.397	0	0	0	Neutral	0	0		Neutral NA	0.252	0.005991	0.2106
TP53	T329I	0.0350717	30.6436	-6.9	0	1.52509e-06	0.0185853	0	0.758	0	0	0	Neutral	0	0		Neutral NA	0.502	0.013975	0.1233
TP53	T329S	0.0548421	30.6816	-6.88	0	6.51172e-07	0.00797807	0	0.752	0	0	0	Neutral	0	0		Neutral NA	0.531	0.005991	0.521
TP53	T81I	0.132697	30.4578	-6.21	0	1.04042e-06	0.0127167	0	0.305	0	0	0	Neutral	0	0		Neutral NA	0.229	0.00955509	0.1641
TP53	V10I	0.0713387	30.4123	-3.62	1	1.1484e-05	0.00908554	0	0.474	0	0	87077.6	Neutral	0	1	Either Cohort	Neutral Either Cohort	0.136	0.100553	0.2464
TP53	V122L	0.0367717	30.6166	-9.18	0	1.12102e-06	0.013695	1	0.73	0	0	0	Non-neutral	0	0		Non-neutral NA	0.545	0.0102915	0.0231
TP53	V143G	0.00926937	30.6897	-9.45	2	2.06038e-07	2.70758e-09	1	0.692	2	2	9.70695e+06	Non-neutral	2	2	Both Cohorts	Non-neutral Both Cohorts	0.654	1.14354e-09	0.0021
TP53	V143L	0.0780111	30.6798	-9.29	0	1.12102e-06	0.013695	0	0.607	0	0	0	Neutral	0	0		Neutral NA	0.529	0.0102915	0.0321
TP53	V147A	0.0134657	30.6108	-9.36	0	1.26876e-06	0.0154859	0	0.812	0	0	0	Neutral	0	0		Neutral NA	0.608	0.0116399	0.0045
TP53	V147D	0.00583498	30.6443	-9.44	0	3.29041e-07	0.00403935	1	0.896	0	0	0	Non-neutral	0	0		Non-neutral NA	0.696	0.00303179	0.0049
TP53	V147F	0.00982147	30.6393	-9.43	0	8.52688e-07	0.0104341	0	0.747	0	0	0	Neutral	0	0		Neutral NA	0.554	0.00783773	0.1793
TP53	V147G	0.00608574	30.6224	-9.42	0	3.65397e-07	0.00448466	1	0.895	3	3+	0	Non-neutral	3+	0	Either Cohort	Non-neutral Either Cohort	0.683	5.36816e-12	0.0025
TP53	V147I	0.0554221	30.562	-9.29	0	1.52509e-06	0.0185853	0	0.549	0	0	0	Neutral	0	0		Neutral NA	0.56	0.013975	0.0239
TP53	V157A	0.0150383	30.6877	-9.31	0	8.91471e-07	0.0109061	1	0.848	1	1	0	Non-neutral	1	0	Either Cohort	Non-neutral Either Cohort	0.763	3.3649e-05	0.0014
TP53	V157G	0.00808464	30.6945	-9.36	3	1.8024e-07	1.00455e-12	1	0.872	1	1	1.66445e+07	Non-neutral	1	3+	Both Cohorts	Non-neutral Both Cohorts	0.774	1.38153e-06	0.0008
TP53	V157I	0.13913	30.6455	-9.02	0	1.1484e-05	0.131741	0	0.425	0	0	0	Neutral	0	0		Neutral NA	0.658	0.100553	0.0692
TP53	V172D	0.00679644	30.6874	-9.66	1	3.29041e-07	8.16853e-06	1	0.952	3	3+	3.03913e+06	Non-neutral	3+	1	Both Cohorts	Non-neutral Both Cohorts	0.822	3.53087e-12	0.0014
TP53	V172I	0.0483385	30.5708	-9.48	0	1.52509e-06	0.0185853	0	0.645	0	0	0	Neutral	0	0		Neutral NA	0.653	0.013975	0.1995
TP53	V197A	0.0157672	30.7066	-9.39	1	7.96333e-07	4.76618e-05	0	0.823	0	0	1.25576e+06	Neutral	0	1	Either Cohort	Neutral Either Cohort	0.778	0.00732163	0.0117
TP53	V197G	0.00708852	30.7466	-9.46	1	2.06038e-07	3.2061e-06	1	0.914	0	0	4.85347e+06	Non-neutral	0	1	Either Cohort	Non-neutral Either Cohort	0.815	0.00189951	0.0156
TP53	V203A	0.0451438	30.455	-8.74	0	7.96333e-07	0.00974787	0	0.526	0	0	0	Neutral	0	0		Neutral NA	0.451	0.00732163	0.0774
TP53	V203E	0.0199777	30.627	-9.05	0	3.12228e-07	0.00383335	0	0.63	0	0	0	Neutral	0	0		Neutral NA	0.499	0.00287709	0.0601
TP53	V203L	0.0632103	30.5753	-9.04	1	1.12102e-06	9.42006e-05	0	0.506	1	1	892044	Neutral	1	1	Both Cohorts	Neutral Both Cohorts	0.492	5.3134e-05	0.1641
TP53	V203M	0.0676835	30.5533	-9.08	0	1.04042e-06	0.0127167	0	0.519	0	0	0	Neutral	0	0		Neutral NA	0.436	0.00955509	0.1927
TP53	V216A	0.00739314	30.6496	-9.54	0	7.96333e-07	0.00974787	0	0.961	0	0	0	Neutral	0	0		Neutral NA	0.73	0.00732163	0.0027
TP53	V216G	0.00553602	30.6491	-9.71	2	2.06038e-07	2.70758e-09	1	0.98	3	3+	9.70695e+06	Non-neutral	3+	2	Both Cohorts	Non-neutral Both Cohorts	0.765	5.43333e-13	0.0027
TP53	V217A	0.0514877	30.672	-9.13	0	7.96333e-07	0.00974787	0	0.647	0	0	0	Neutral	0	0		Neutral NA	0.316	0.00732163	0.1153
TP53	V217L	0.0680404	30.6319	-8.98	0	1.19163e-06	0.0145514	0	0.544	0	0	0	Neutral	0	0		Neutral NA	0.324	0.0109361	0.5887
TP53	V217M	0.107521	30.6639	-9.18	0	1.52509e-06	0.0185853	0	0.451	0	0	0	Neutral	0	0		Neutral NA	0.3	0.013975	0.3147
TP53	V218A	0.0101898	30.6621	-9.8	0	7.96333e-07	0.00974787	0	0.974	0	0	0	Neutral	0	0		Neutral NA	0.713	0.00732163	0.0156
TP53	V218E	0.00669005	30.6839	-9.87	0	3.12228e-07	0.00383335	1	0.977	0	0	0	Non-neutral	0	0		Non-neutral NA	0.742	0.00287709	0.0305
TP53	V218G	0.00618253	30.6676	-9.87	2	2.06038e-07	2.70758e-09	0	0.972	2	2	9.70695e+06	Neutral	2	2	Both Cohorts	Neutral Both Cohorts	0.762	1.14354e-09	0.0414
TP53	V218L	0.0129109	30.6547	-9.71	0	1.19163e-06	0.0145514	0	0.864	1	1	0	Neutral	1	0	Either Cohort	Neutral Either Cohort	0.619	6.00123e-05	0.0906
TP53	V218M	0.0151973	30.6236	-9.85	0	1.52509e-06	0.0185853	1	0.873	0	0	0	Non-neutral	0	0		Non-neutral NA	0.645	0.013975	0.0774
TP53	V225F	0.0563035	30.6657	-9.22	0	8.52688e-07	0.0104341	0	0.704	0	0	0	Neutral	0	0		Neutral NA	0.517	0.00783773	0.0692
TP53	V225I	0.203181	30.5326	-9.13	0	1.52509e-06	0.0185853	0	0.388	1	1	0	Neutral	1	0	Either Cohort	Neutral Either Cohort	0.47	9.80974e-05	0.0364
TP53	V225L	0.21986	30.5852	-9.1	0	3.38943e-07	0.00416066	0	0.4	0	0	0	Neutral	0	0		Neutral NA	0.544	0.00312288	0.0675
TP53	V272E	0.00941679	30.7391	-9.4	1	3.12228e-07	7.3561e-06	1	0.806	2	2	3.20279e+06	Non-neutral	2	1	Both Cohorts	Non-neutral Both Cohorts	0.778	3.97656e-09	0.0132
TP53	V73E	0.125898	30.4966	-6.13	0	3.12228e-07	0.00383335	0	0.387	0	0	0	Neutral	0	0		Neutral NA	0.261	0.00287709	0.1682
TP53	V73L	0.4243	30.4893	-6.13	0	1.68756e-06	0.0205447	0	0.283	0	0	0	Neutral	0	0		Neutral NA	0.286	0.0154522	0.3417
TP53	V73M	0.164632	30.4482	-6.19	0	1.1484e-05	0.131741	0	0.37	0	0	0	Neutral	0	0		Neutral NA	0.245	0.100553	0.4068
TP53	V97A	0.0365788	30.6157	-9.37	0	8.91471e-07	0.0109061	0	0.854	0	0	0	Neutral	0	0		Neutral NA	0.508	0.00819275	0.0613
TP53	V97F	0.0268202	30.6257	-9.37	0	7.79695e-07	0.00954518	0	0.789	0	0	0	Neutral	0	0		Neutral NA	0.513	0.00716921	0.281
TP53	W146C	0.0655809	30.8008	-8.99	0	1.54541e-06	0.0188305	0	0.629	1	1	0	Neutral	1	0	Either Cohort	Neutral Either Cohort	0.556	0.000100716	0.0119
TP53	W146L	0.0866644	30.7667	-8.92	0	1.04689e-06	0.0127952	0	0.401	0	0	0	Neutral	0	0		Neutral NA	0.549	0.00961417	0.0558
TP53	W146S	0.0542683	30.8063	-8.91	0	2.6864e-07	0.00329909	0	0.521	0	0	0	Neutral	0	0		Neutral NA	0.586	0.00247594	0.0082
TP53	W53G	0.109807	30.5987	-6.25	0	1.92678e-07	0.00236733	0	0.442	0	0	0	Neutral	0	0		Neutral NA	0.538	0.00177645	0.1066
TP53	W91C	0.0332747	30.5755	-6.25	0	1.09954e-06	0.0134344	0	0.454	0	0	0	Neutral	0	0		Neutral NA	0.492	0.0100953	0.1381
TP53	Y107C	0.0144947	30.7102	-9.4	0	1.6004e-06	0.019494	0	0.883	0	0	0	Neutral	0	0		Neutral NA	0.479	0.0146599	0.014
TP53	Y107D	0.0112607	30.7916	-9.39	3	2.02944e-07	1.61427e-12	1	0.893	1	1	1.47824e+07	Non-neutral	1	3+	Both Cohorts	Non-neutral Both Cohorts	0.565	1.75125e-06	0.0023
TP53	Y107H	0.0942732	30.7121	-9.27	0	9.07837e-07	0.0111052	0	0.569	0	0	0	Neutral	0	0		Neutral NA	0.409	0.00834253	0.0224
TP53	Y126F	0.0262618	30.6919	-9.6	0	3.77632e-07	0.00463448	0	0.871	0	0	0	Neutral	0	0		Neutral NA	0.653	0.00347872	0.104
TP53	Y126N	0.00912426	30.7348	-9.72	2	3.77632e-07	1.6644e-08	1	0.965	0	0	5.29616e+06	Non-neutral	0	2	Either Cohort	Non-neutral Either Cohort	0.742	0.00347872	0.0008
TP53	Y163D	0.00651641	30.7417	-9.73	1	2.02944e-07	3.11061e-06	1	0.906	1	1	4.92747e+06	Non-neutral	1	1	Both Cohorts	Non-neutral Both Cohorts	0.848	1.75125e-06	0.0008
TP53	Y163F	0.0554221	30.6162	-9.6	0	3.77632e-07	0.00463448	0	0.723	0	0	0	Neutral	0	0		Neutral NA	0.797	0.00347872	0.0465
TP53	Y163S	0.00727741	30.7464	-9.71	0	1.60649e-07	0.00197419	1	0.901	0	0	0	Non-neutral	0	0		Non-neutral NA	0.864	0.00148137	0.0012
TP53	Y205F	0.0406363	30.6394	-9.6	0	4.21607e-07	0.00517276	1	0.823	3	3+	0	Non-neutral	3+	0	Either Cohort	Non-neutral Either Cohort	0.708	9.5108e-12	0.0922
TP53	Y205S	0.00553602	30.6891	-9.71	3	1.93959e-07	1.34694e-12	1	0.852	3	3+	1.54672e+07	Non-neutral	3+	3+	Both Cohorts	Non-neutral Both Cohorts	0.785	4.26732e-13	0.0058
TP53	Y220D	0.0062479	30.7302	-9.44	1	2.02944e-07	3.11061e-06	1	0.934	1	1	4.92747e+06	Non-neutral	1	1	Both Cohorts	Non-neutral Both Cohorts	0.799	1.75125e-06	0.0008
TP53	Y220F	0.0299523	30.6265	-9.31	0	4.21607e-07	0.00517276	0	0.838	0	0	0	Neutral	0	0		Neutral NA	0.696	0.00388303	0.0465
TP53	Y220N	0.0118688	30.7202	-9.44	4	4.40429e-07	3.8689e-14	1	0.91	2	2	9.08205e+06	Non-neutral	2	3+	Both Cohorts	Non-neutral Both Cohorts	0.796	1.11515e-08	0.0033
TP53	Y234D	0.00852124	30.7218	-9.35	0	2.02944e-07	0.0024933	1	0.876	1	1	0	Non-neutral	1	0	Either Cohort	Non-neutral Either Cohort	0.749	1.75125e-06	0.0006
TP53	Y234F	0.0857576	30.7084	-9.24	0	3.77632e-07	0.00463448	0	0.686	0	0	0	Neutral	0	0		Neutral NA	0.619	0.00347872	0.0231
TP53	Y234N	0.0102435	30.7738	-9.35	3	4.40429e-07	3.5724e-11	1	0.941	5	3+	6.81154e+06	Non-neutral	3+	3+	Both Cohorts	Non-neutral Both Cohorts	0.753	6.22803e-18	0.0006
TP53	Y234S	0.0119944	30.7862	-9.33	3	1.60649e-07	6.3411e-13	1	0.936	1	1	1.86743e+07	Non-neutral	1	3+	Both Cohorts	Non-neutral Both Cohorts	0.753	1.09765e-06	0.0006
TP53	Y236F	0.120078	30.6264	-8.31	1	3.77632e-07	1.0755e-05	0	0.468	0	0	2.64808e+06	Neutral	0	1	Either Cohort	Neutral Either Cohort	0.638	0.00347872	0.0231
TP53	Y236N	0.0144186	30.7972	-9.18	2	4.40429e-07	2.63893e-08	0	0.837	2	2	4.54103e+06	Neutral	2	2	Both Cohorts	Neutral Both Cohorts	0.749	1.11515e-08	0.0008
TP53	Y327C	0.0465912	30.6643	-6.23	0	1.40372e-06	0.017119	0	0.658	0	0	0	Neutral	0	0		Neutral NA	0.51	0.01287	0.051
TP53	Y327D	0.00936739	30.7264	-6.26	0	1.93959e-07	0.00238305	0	0.723	0	0	0	Neutral	0	0		Neutral NA	0.615	0.00178825	0.141
TP53	Y327H	0.0264003	30.6066	-6.26	0	1.40372e-06	0.017119	0	0.732	0	0	0	Neutral	0	0		Neutral NA	0.531	0.01287	0.051
TP53	Y327S	0.0130474	30.7494	-6.18	0	1.93959e-07	0.00238305	0	0.696	0	0	0	Neutral	0	0		Neutral NA	0.547	0.00178825	0.1464
BRCA1	N103I	0.0264003	1.1636	-0.46	0	3.29041e-07	0.00403935	0	0.016	0	0	0	Neutral	0	0		Neutral NA	0.473	0.00303179	0.0023
BRCA1	N103T	0.0327538	1.141	-0.42	0	3.65397e-07	0.00448466	0	0.017	0	0	0	Neutral	0	0		Neutral NA	0.423	0.00336621	0.0027
BRCA1	A102E	0.0185595	1.0559	-0.45	0	8.28418e-07	0.0101386	0	0.055	0	0	0	Neutral	0	0		Neutral NA	0.381	0.0076155	0.0049
BRCA1	A102V	0.0192556	0.9936	-0.4	0	1.39277e-06	0.0169865	0	0.618	0	0	0	Neutral	0	0		Neutral NA	0.359	0.0127702	0.0025
BRCA1	A102P	0.0164448	1.0464	-0.5	0	2.22594e-07	0.00273438	0	0.054	0	0	0	Neutral	0	0		Neutral NA	0.405	0.00205199	0.0043
BRCA1	A102S	0.027826	1.0293	-0.44	0	8.28418e-07	0.0101386	0	0.05	0	0	0	Neutral	0	0		Neutral NA	0.402	0.0076155	0.0023
BRCA1	A102T	0.0195618	1.0057	-0.35	0	1.39277e-06	0.0169865	0	0.048	0	0	0	Neutral	0	0		Neutral NA	0.382	0.0127702	0.0025
BRCA1	E100A	0.0320719	0.99448	0.49	0	2.37679e-07	0.00291942	0	0.015	0	0	0	Neutral	0	0		Neutral NA	0.384	0.0021909	0.0074
BRCA1	E100G	0.0343415	0.95271	0.49	0	5.14935e-07	0.0063142	0	0.008	0	0	0	Neutral	0	0		Neutral NA	0.37	0.00474055	0.0035
BRCA1	E100V	0.0226656	1.0322	0.43	0	3.6737e-07	0.00450882	0	0.015	0	0	0	Neutral	0	0		Neutral NA	0.386	0.00338435	0.0043
BRCA1	E100K	0.0184621	0.97268	0.56	0	4.57249e-06	0.0546938	0	0.432	0	0	0	Neutral	0	0		Neutral NA	0.324	0.0413172	0.0091
BRCA1	E100Q	0.0208362	0.87229	0.49	0	7.21019e-07	0.00883004	0	0.089	0	0	0	Neutral	0	0		Neutral NA	0.377	0.00663148	0.0043
BRCA1	L99S	0.0208362	1.0925	0.46	0	5.79083e-07	0.00709799	0	0.116	0	0	0	Neutral	0	0		Neutral NA	0.375	0.00532953	0.0175
BRCA1	G98V	0.0102435	1.0398	0.3	0	8.52688e-07	0.0104341	0	0.117	0	0	0	Neutral	0	0		Neutral NA	0.45	0.00783773	0.0084
BRCA1	T97I	0.0180778	1.0689	-0.46	0	1.04042e-06	0.0127167	0	0.782	0	0	0	Neutral	0	0		Neutral NA	0.547	0.00955509	0.0025
BRCA1	L95H	0.00834384	1.0003	-0.62	0	3.97654e-07	0.0048796	0	0.506	0	0	0	Neutral	0	0		Neutral NA	0.543	0.00366283	0.0091
BRCA1	L95R	0.00751072	1.0445	-0.6	0	6.61839e-07	0.00810823	0	0.502	0	0	0	Neutral	0	0		Neutral NA	0.579	0.00608884	0.0049
BRCA1	L95F	0.0178886	0.94889	-0.6	0	1.56765e-06	0.019099	0	0.705	0	0	0	Neutral	0	0		Neutral NA	0.519	0.0143622	0.0045
BRCA1	L95I	0.038352	0.97392	-0.52	0	7.8236e-07	0.00957765	0	0.263	0	0	0	Neutral	0	0		Neutral NA	0.48	0.00719362	0.0074
BRCA1	L95V	0.02051	0.97456	-0.51	0	2.73039e-07	0.00335302	0	0.263	0	0	0	Neutral	0	0		Neutral NA	0.529	0.00251643	0.0084
BRCA1	Q94R	0.0251797	0.93513	-0.41	0	6.66335e-07	0.00816309	0	0.115	0	0	0	Neutral	0	0		Neutral NA	0.474	0.00613008	0.0027
BRCA1	Q94E	0.0312395	0.83801	-0.39	0	1.43565e-06	0.0175049	0	0.451	0	0	0	Neutral	0	0		Neutral NA	0.469	0.0131608	0.0045
BRCA1	F93Y	0.0147252	1.003	0.49	0	3.03649e-07	0.00372822	0	0.655	0	0	0	Neutral	0	0		Neutral NA	0.561	0.00279815	0.0406
BRCA1	A92S	0.0207269	0.98965	-0.42	0	8.28418e-07	0.0101386	0	0.64	0	0	0	Neutral	0	0		Neutral NA	0.501	0.0076155	0.0084
BRCA1	C91W	0.0177014	0.93518	-0.42	0	2.06038e-07	0.00253126	0	0.598	0	0	0	Neutral	0	0		Neutral NA	0.384	0.00189951	0.0175
BRCA1	C91F	0.0216177	0.95978	-0.39	0	7.79695e-07	0.00954518	0	0.526	0	0	0	Neutral	0	0		Neutral NA	0.347	0.00716921	0.0025
BRCA1	C91Y	0.0236396	0.94143	-0.37	0	1.04042e-06	0.0127167	0	0.536	0	0	0	Neutral	0	0		Neutral NA	0.331	0.00955509	0.0025
BRCA1	C91G	0.0221937	0.93154	-0.38	0	2.20045e-07	0.00270311	0	0.534	0	0	0	Neutral	0	0		Neutral NA	0.347	0.00202852	0.0054
BRCA1	C91R	0.0224284	0.92724	-0.33	0	5.79083e-07	0.00709799	0	0.515	0	0	0	Neutral	0	0		Neutral NA	0.327	0.00532953	0.0023
BRCA1	I90M	0.0315698	1.0331	0.01	0	5.6151e-07	0.00688334	0	0.572	0	0	0	Neutral	0	0		Neutral NA	0.411	0.00516821	0.0134
BRCA1	I90N	0.0155204	1.0921	-0.02	0	4.37976e-07	0.00537306	0	0.718	0	0	0	Neutral	0	0		Neutral NA	0.485	0.00403349	0.0084
BRCA1	I90S	0.0097187	1.0816	-0.01	0	3.37263e-07	0.00414008	0	0.699	0	0	0	Neutral	0	0		Neutral NA	0.481	0.00310743	0.0101
BRCA1	I90T	0.00982147	1.0555	0.01	0	8.90019e-07	0.0108884	0	0.713	0	0	0	Neutral	0	0		Neutral NA	0.43	0.00817946	0.0027
BRCA1	I90F	0.0149594	1.05	0.02	0	3.46923e-07	0.00425841	0	0.648	0	0	0	Neutral	0	0		Neutral NA	0.421	0.00319629	0.0049
BRCA1	I90V	0.0242695	1.0327	0.3	0	1.03009e-06	0.0125912	0	0.614	0	0	0	Neutral	0	0		Neutral NA	0.402	0.00946062	0.0012
BRCA1	I89M	0.0334502	1.0748	-0.42	0	1.43565e-06	0.0175049	0	0.638	0	0	0	Neutral	0	0		Neutral NA	0.4	0.0131608	0.0406
BRCA1	I89F	0.025987	1.0851	-0.43	0	4.37976e-07	0.00537306	0	0.64	0	0	0	Neutral	0	0		Neutral NA	0.409	0.00403349	0.0132
BRCA1	I89L	0.0309126	1.0744	-0.4	0	3.37263e-07	0.00414008	0	0.566	0	0	0	Neutral	0	0		Neutral NA	0.396	0.00310743	0.0196
BRCA1	I89V	0.0307504	1.0451	-0.4	0	8.90019e-07	0.0108884	0	0.563	0	0	0	Neutral	0	0		Neutral NA	0.381	0.00817946	0.0027
BRCA1	K88I	0.0272467	1.1054	0.42	0	3.03649e-07	0.00372822	0	0.583	0	0	0	Neutral	0	0		Neutral NA	0.405	0.00279815	0.0043
BRCA1	K88R	0.0288696	1.0328	0.48	0	4.33483e-07	0.00531808	0	0.524	0	0	0	Neutral	0	0		Neutral NA	0.363	0.00399219	0.0006
BRCA1	K88T	0.025987	1.0829	0.47	0	5.6151e-07	0.00688334	0	0.545	0	0	0	Neutral	0	0		Neutral NA	0.389	0.00516821	0.0008
BRCA1	K88E	0.0157672	1.0816	0.62	0	4.8138e-07	0.00590396	0	0.563	0	0	0	Neutral	0	0		Neutral NA	0.358	0.00443232	0.0008
BRCA1	K88Q	0.0245262	1.0606	0.47	0	2.08086e-07	0.00255639	0	0.496	0	0	0	Neutral	0	0		Neutral NA	0.375	0.00191838	0.0008
BRCA1	L87S	0.0123789	1.0891	-0.49	0	5.79083e-07	0.00709799	0	0.665	0	0	0	Neutral	0	0		Neutral NA	0.517	0.00532953	0.0175
BRCA1	L87W	0.0249162	1.0511	-0.56	0	2.20045e-07	0.00270311	0	0.698	0	0	0	Neutral	0	0		Neutral NA	0.501	0.00202852	0.0128
BRCA1	L87M	0.0393739	1.0312	-0.52	0	4.37976e-07	0.00537306	0	0.531	0	0	0	Neutral	0	0		Neutral NA	0.469	0.00403349	0.058
BRCA1	L86I	0.0288696	0.99509	0.24	0	7.8236e-07	0.00957765	0	0.578	0	0	0	Neutral	0	0		Neutral NA	0.404	0.00719362	0.0214
BRCA1	L86V	0.0185595	0.98877	0.23	0	2.73039e-07	0.00335302	0	0.627	0	0	0	Neutral	0	0		Neutral NA	0.43	0.00251643	0.0119
BRCA1	E85A	0.025987	1.1007	-1.98	0	2.37679e-07	0.00291942	0	0.664	0	0	0	Neutral	0	0		Neutral NA	0.434	0.0021909	0.0134
BRCA1	E85G	0.0334502	1.0732	-2.03	0	5.14935e-07	0.0063142	0	0.619	0	0	0	Neutral	0	0		Neutral NA	0.407	0.00474055	0.0091
BRCA1	E85V	0.0148809	1.1573	-2.04	0	3.6737e-07	0.00450882	0	0.748	0	0	0	Neutral	0	0		Neutral NA	0.455	0.00338435	0.0136
BRCA1	E85K	0.0177948	1.0889	-1.85	0	2.75855e-06	0.0333637	0	0.68	0	0	0	Neutral	0	0		Neutral NA	0.377	0.0251347	0.0097
BRCA1	E84A	0.0125495	1.0191	0.43	0	2.08086e-07	0.00255639	0	0.762	0	0	0	Neutral	0	0		Neutral NA	0.512	0.00191838	0.0171
BRCA1	E84V	0.0125495	1.0545	0.39	0	2.51651e-07	0.00309077	0	0.8	0	0	0	Neutral	0	0		Neutral NA	0.54	0.00231954	0.0156
BRCA1	V83D	0.00621513	1.0714	-0.9	0	3.29041e-07	0.00403935	0	0.78	0	0	0	Neutral	0	0		Neutral NA	0.593	0.00303179	0.0119
BRCA1	V83G	0.00638074	1.0487	-0.88	0	3.65397e-07	0.00448466	0	0.822	0	0	0	Neutral	0	0		Neutral NA	0.559	0.00336621	0.0263
BRCA1	V83I	0.0365788	1.015	-0.73	0	1.04042e-06	0.0127167	0	0.575	0	0	0	Neutral	0	0		Neutral NA	0.386	0.00955509	0.0196
BRCA1	L82F	0.0181731	0.97478	0.24	0	1.04374e-06	0.012757	0	0.693	0	0	0	Neutral	0	0		Neutral NA	0.435	0.00958539	0.015
BRCA1	L82I	0.0305891	1.0268	0.67	0	7.09078e-07	0.00868444	0	0.564	0	0	0	Neutral	0	0		Neutral NA	0.405	0.00652201	0.0171
BRCA1	L82V	0.016883	1.014	0.46	0	4.4236e-07	0.00542669	0	0.647	0	0	0	Neutral	0	0		Neutral NA	0.457	0.00407378	0.0136
BRCA1	Q81L	0.013752	1.1078	-0.83	0	2.77587e-07	0.00340878	0	0.73	0	0	0	Neutral	0	0		Neutral NA	0.52	0.0025583	0.0161
BRCA1	Q81P	0.00735436	1.1096	-0.86	0	2.20045e-07	0.00270311	0	0.719	0	0	0	Neutral	0	0		Neutral NA	0.538	0.00202852	0.0091
BRCA1	Q81R	0.015934	1.0999	-0.8	0	5.79083e-07	0.00709799	0	0.614	0	0	0	Neutral	0	0		Neutral NA	0.464	0.00532953	0.0025
BRCA1	Q81E	0.0236396	1.1234	-0.79	0	1.43565e-06	0.0175049	0	0.629	1	1	0	Neutral	1	0	Either Cohort	Neutral Either Cohort	0.492	8.69762e-05	0.0076
BRCA1	Q81K	0.0180778	1.1159	-0.76	0	1.05483e-06	0.0128916	0	0.656	0	0	0	Neutral	0	0		Neutral NA	0.457	0.00968671	0.0175
BRCA1	S80I	0.00686832	1.0256	-0.31	0	7.09078e-07	0.00868444	0	0.094	0	0	0	Neutral	0	0		Neutral NA	0.501	0.00652201	0.0021
BRCA1	S80N	0.0369657	1.007	-0.43	0	1.04374e-06	0.012757	0	0.127	0	0	0	Neutral	0	0		Neutral NA	0.444	0.00958539	0.0029
BRCA1	S80T	0.0161025	0.99512	-0.41	0	4.4236e-07	0.00542669	0	0.127	0	0	0	Neutral	0	0		Neutral NA	0.419	0.00407378	0.0014
BRCA1	S80G	0.0165316	1.009	-0.43	0	9.07837e-07	0.0111052	0	0.711	0	0	0	Neutral	0	0		Neutral NA	0.434	0.00834253	0.0012
BRCA1	F79C	0.0062479	1.0832	-0.47	0	5.6151e-07	0.00688334	0	0.801	0	0	0	Neutral	0	0		Neutral NA	0.554	0.00516821	0.0136
BRCA1	F79S	0.00605381	1.1095	-0.44	0	4.33483e-07	0.00531808	0	0.85	0	0	0	Neutral	0	0		Neutral NA	0.595	0.00399219	0.0356
BRCA1	F79Y	0.0141929	1.0416	-0.45	0	3.03649e-07	0.00372822	0	0.728	0	0	0	Neutral	0	0		Neutral NA	0.483	0.00279815	0.0473
BRCA1	F79I	0.0101364	1.1107	-0.28	0	4.37976e-07	0.00537306	0	0.749	0	0	0	Neutral	0	0		Neutral NA	0.499	0.00403349	0.0128
BRCA1	F79V	0.00956656	1.0903	-0.3	0	3.37263e-07	0.00414008	0	0.76	0	0	0	Neutral	0	0		Neutral NA	0.543	0.00310743	0.0251
BRCA1	R78I	0.00898142	1.167	-0.4	0	1.65566e-06	0.0201603	0	0.771	0	0	0	Neutral	0	0		Neutral NA	0.513	0.0151623	0.0105
BRCA1	R78K	0.0135367	1.0786	-0.4	0	2.75855e-06	0.0333637	0	0.652	0	0	0	Neutral	0	0		Neutral NA	0.494	0.0251347	0.0084
BRCA1	R78G	0.00615009	1.1048	-0.39	0	5.14935e-07	0.0063142	0	0.792	0	0	0	Neutral	0	0		Neutral NA	0.542	0.00474055	0.0076
BRCA1	T77K	0.0130474	1.1414	-0.41	0	1.16997e-06	0.0142888	0	0.651	0	0	0	Neutral	0	0		Neutral NA	0.588	0.0107384	0.0105
BRCA1	T77M	0.0233922	1.1171	-0.49	0	1.1484e-05	0.131741	0	0.625	1	1	0	Neutral	1	0	Either Cohort	Neutral Either Cohort	0.513	0.00523341	0.0049
BRCA1	T77A	0.0186574	1.0837	-0.4	0	1.6004e-06	0.019494	0	0.577	0	0	0	Neutral	0	0		Neutral NA	0.519	0.0146599	0.0014
BRCA1	T77P	0.0138974	1.1248	-0.49	0	1.60649e-07	0.00197419	0	0.673	0	0	0	Neutral	0	0		Neutral NA	0.572	0.00148137	0.0124
BRCA1	T77S	0.0282685	1.0987	-0.33	0	3.77632e-07	0.00463448	0	0.535	0	0	0	Neutral	0	0		Neutral NA	0.55	0.00347872	0.0039
BRCA1	S76I	0.00966772	1.0577	-0.47	0	7.09078e-07	0.00868444	0	0.754	0	0	0	Neutral	0	0		Neutral NA	0.529	0.00652201	0.0124
BRCA1	S76N	0.0453819	1.0549	0.01	0	1.04374e-06	0.012757	0	0.503	0	0	0	Neutral	0	0		Neutral NA	0.411	0.00958539	0.0041
BRCA1	S76C	0.0319037	1.0946	-0.49	0	3.97654e-07	0.0048796	0	0.662	0	0	0	Neutral	0	0		Neutral NA	0.414	0.00366283	0.0144
BRCA1	S76G	0.0180778	1.0323	-0.45	0	7.33608e-07	0.00898352	0	0.734	0	0	0	Neutral	0	0		Neutral NA	0.425	0.00674687	0.0012
BRCA1	E75V	0.0210566	1.1191	0.45	0	2.51651e-07	0.00309077	0	0.7	0	0	0	Neutral	0	0		Neutral NA	0.4	0.00231954	0.0045
BRCA1	Q74L	0.0235156	1.0724	0.5	0	2.77587e-07	0.00340878	0	0.665	0	0	0	Neutral	0	0		Neutral NA	0.471	0.0025583	0.0076
BRCA1	Q74R	0.0262618	1.0449	0.68	0	5.79083e-07	0.00709799	0	0.535	0	0	0	Neutral	0	0		Neutral NA	0.377	0.00532953	0.0006
BRCA1	Q74K	0.0204024	1.053	0.65	0	7.79695e-07	0.00954518	0	0.557	0	0	0	Neutral	0	0		Neutral NA	0.423	0.00716921	0.0033
BRCA1	S72N	0.0501514	1.0221	-0.47	0	1.56765e-06	0.019099	0	0.429	0	0	0	Neutral	0	0		Neutral NA	0.462	0.0143622	0.0025
BRCA1	S72T	0.0242695	0.98754	-0.44	0	2.73039e-07	0.00335302	0	0.545	0	0	0	Neutral	0	0		Neutral NA	0.448	0.00251643	0.0025
BRCA1	S72G	0.000815498	1.067	-0.46	0	5.14935e-07	0.0063142	0	0.587	0	0	0	Neutral	0	0		Neutral NA	0.464	0.00474055	0.0029
BRCA1	K70I	0.012979	1.034	0.45	0	3.03649e-07	0.00372822	0	0.749	0	0	0	Neutral	0	0		Neutral NA	0.506	0.00279815	0.0023
BRCA1	K70R	0.0193571	0.99085	0.49	0	4.33483e-07	0.00531808	0	0.588	0	0	0	Neutral	0	0		Neutral NA	0.51	0.00399219	0.0023
BRCA1	T69I	0.0135367	1.0612	-0.46	0	1.52509e-06	0.0185853	0	0.642	0	0	0	Neutral	0	0		Neutral NA	0.579	0.013975	0.0076
BRCA1	T69N	0.0417191	1.0771	-0.37	0	8.52688e-07	0.0104341	0	0.604	0	0	0	Neutral	0	0		Neutral NA	0.54	0.00783773	0.0101
BRCA1	I68M	0.0290218	1.0162	-0.72	0	8.60492e-07	0.0105291	0	0.646	0	0	0	Neutral	0	0		Neutral NA	0.43	0.00790918	0.0276
BRCA1	I68V	0.0338039	1.0064	-0.54	0	1.40372e-06	0.017119	0	0.604	0	0	0	Neutral	0	0		Neutral NA	0.416	0.01287	0.0101
BRCA1	D67A	0.0336266	1.1154	-0.86	0	1.95816e-07	0.00240583	0	0.58	0	0	0	Neutral	0	0		Neutral NA	0.384	0.00180536	0.014
BRCA1	D67G	0.0211676	1.1039	-0.88	0	6.3006e-07	0.00772041	0	0.589	0	0	0	Neutral	0	0		Neutral NA	0.398	0.00579733	0.0134
BRCA1	D67V	0.0216177	1.1685	-0.91	0	4.29755e-07	0.00527247	0	0.652	0	0	0	Neutral	0	0		Neutral NA	0.411	0.00395793	0.0136
BRCA1	D67H	0.026124	1.0758	-0.91	0	1.43565e-06	0.0175049	0	0.592	0	0	0	Neutral	0	0		Neutral NA	0.384	0.0131608	0.0344
BRCA1	D67N	0.0809368	1.0267	-0.84	0	4.06434e-06	0.0487664	0	0.344	0	0	0	Neutral	0	0		Neutral NA	0.414	0.0368112	0.0132
BRCA1	N66I	0.0483385	1.1592	-0.42	0	4.37976e-07	0.00537306	0	0.038	0	0	0	Neutral	0	0		Neutral NA	0.373	0.00403349	0.0012
BRCA1	N66S	0.0740141	1.1076	-0.33	0	8.90019e-07	0.0108884	0	0.035	0	0	0	Neutral	0	0		Neutral NA	0.416	0.00817946	0.0006
BRCA1	N66T	0.0365788	1.1212	-0.25	0	3.37263e-07	0.00414008	0	0.035	0	0	0	Neutral	0	0		Neutral NA	0.393	0.00310743	0.0023
BRCA1	N66Y	0.032241	1.1028	-0.45	0	2.51651e-07	0.00309077	0	0.522	0	0	0	Neutral	0	0		Neutral NA	0.377	0.00231954	0.001
BRCA1	K65M	0.0125758	1.0991	0.17	0	3.97654e-07	0.0048796	0	0.749	0	0	0	Neutral	0	0		Neutral NA	0.522	0.00366283	0.0286
BRCA1	K65R	0.0189541	1.0628	0.45	0	7.33608e-07	0.00898352	0	0.67	0	0	0	Neutral	0	0		Neutral NA	0.535	0.00674687	0.0101
BRCA1	K65E	0.0101364	1.0775	0.27	0	8.60492e-07	0.0105291	0	0.67	0	0	0	Neutral	0	0		Neutral NA	0.572	0.00790918	0.0117
BRCA1	P62H	0.00763017	1.0413	-0.84	0	1.40249e-06	0.0171041	0	0.914	0	0	0	Neutral	0	0		Neutral NA	0.577	0.0128588	0.0204
BRCA1	P62T	0.00723923	1.056	-0.81	0	1.09278e-06	0.0133524	0	0.886	0	0	0	Neutral	0	0		Neutral NA	0.572	0.0100335	0.0255
BRCA1	Q60L	0.0162728	1.0297	-0.44	0	4.43293e-07	0.00543811	0	0.699	0	0	0	Neutral	0	0		Neutral NA	0.512	0.00408235	0.0101
BRCA1	Q60P	0.0106277	1.0363	-0.45	0	2.30875e-07	0.00283596	0	0.693	0	0	0	Neutral	0	0		Neutral NA	0.515	0.00212825	0.0189
BRCA1	Q60R	0.0139707	0.96839	-0.43	0	6.66335e-07	0.00816309	0	0.674	0	0	0	Neutral	0	0		Neutral NA	0.466	0.00613008	0.0045
BRCA1	Q60E	0.0293287	1.0415	-0.33	0	3.41326e-07	0.00418985	0	0.564	0	0	0	Neutral	0	0		Neutral NA	0.476	0.0031448	0.0117
BRCA1	Q60K	0.0163586	1.0446	-0.4	0	7.79695e-07	0.00954518	0	0.626	0	0	0	Neutral	0	0		Neutral NA	0.466	0.00716921	0.0136
BRCA1	S59A	0.0329265	0.97782	-0.4	0	2.08086e-07	0.00255639	0	0.556	0	0	0	Neutral	0	0		Neutral NA	0.462	0.00191838	0.0276
BRCA1	S59T	0.030269	0.99202	-0.42	0	2.51651e-07	0.00309077	0	0.555	0	0	0	Neutral	0	0		Neutral NA	0.443	0.00231954	0.0117
BRCA1	P58H	0.036387	1.0621	-1.18	0	1.40249e-06	0.0171041	0	0.65	0	0	0	Neutral	0	0		Neutral NA	0.388	0.0128588	0.0119
BRCA1	P58L	0.0381508	1.0709	-1.15	0	2.08377e-06	0.0253068	0	0.731	0	0	0	Neutral	0	0		Neutral NA	0.439	0.0190454	0.0136
BRCA1	P58R	0.0332747	1.0788	-1.16	0	3.59778e-07	0.00441585	0	0.649	0	0	0	Neutral	0	0		Neutral NA	0.411	0.00331453	0.0161
BRCA1	P58A	0.0183653	1.0547	-1.11	0	2.86929e-07	0.00352329	0	0.696	0	0	0	Neutral	0	0		Neutral NA	0.419	0.00264428	0.0124
BRCA1	P58S	0.0291749	1.0464	-1.12	0	2.19411e-06	0.0266288	0	0.584	0	0	0	Neutral	0	0		Neutral NA	0.398	0.0200437	0.0049
BRCA1	G57E	0.0257151	0.94792	-0.44	0	2.71842e-06	0.0328864	0	0.676	0	0	0	Neutral	0	0		Neutral NA	0.393	0.0247736	0.0132
BRCA1	G57V	0.0236396	0.98095	-0.37	0	1.23409e-06	0.0150659	0	0.653	0	0	0	Neutral	0	0		Neutral NA	0.405	0.0113236	0.0062
BRCA1	G57W	0.0215043	0.9918	-0.47	0	1.40249e-06	0.0171041	0	0.691	0	0	0	Neutral	0	0		Neutral NA	0.409	0.0128588	0.0338
BRCA1	K56I	0.0369657	0.98514	0.88	0	3.03649e-07	0.00372822	0	0.741	0	0	0	Neutral	0	0		Neutral NA	0.441	0.00279815	0.0144
BRCA1	K56R	0.0288696	0.98201	1.06	0	4.33483e-07	0.00531808	0	0.63	0	0	0	Neutral	0	0		Neutral NA	0.444	0.00399219	0.0049
BRCA1	K56T	0.0456212	0.98061	0.92	1	5.6151e-07	2.37428e-05	0	0.688	0	0	1.78091e+06	Neutral	0	1	Either Cohort	Neutral Either Cohort	0.467	0.00516821	0.0074
BRCA1	K56E	0.0293287	1.0015	0.99	0	4.8138e-07	0.00590396	0	0.648	0	0	0	Neutral	0	0		Neutral NA	0.46	0.00443232	0.014
BRCA1	K55R	0.050949	0.99506	-0.59	0	7.33608e-07	0.00898352	0	0.516	0	0	0	Neutral	0	0		Neutral NA	0.489	0.00674687	0.0049
BRCA1	K55T	0.050949	0.93733	-0.76	0	6.61839e-07	0.00810823	0	0.662	0	0	0	Neutral	0	0		Neutral NA	0.48	0.00608884	0.0084
BRCA1	K55E	0.0332747	1.0205	-0.72	0	4.8138e-07	0.00590396	0	0.668	0	0	0	Neutral	0	0		Neutral NA	0.496	0.00443232	0.0105
BRCA1	Q54L	0.0348877	0.96356	-0.45	0	4.43293e-07	0.00543811	0	0.696	0	0	0	Neutral	0	0		Neutral NA	0.425	0.00408235	0.0144
BRCA1	Q54R	0.0220773	1.0151	-0.18	0	6.66335e-07	0.00816309	0	0.616	0	0	0	Neutral	0	0		Neutral NA	0.405	0.00613008	0.0027
BRCA1	Q54E	0.0389619	1.0255	-0.4	0	2.6864e-07	0.00329909	0	0.577	0	0	0	Neutral	0	0		Neutral NA	0.443	0.00247594	0.015
BRCA1	Q54K	0.0253125	0.97115	-0.31	0	1.04689e-06	0.0127952	0	0.575	0	0	0	Neutral	0	0		Neutral NA	0.441	0.00961417	0.015
BRCA1	N53S	0.0857576	1.0501	0.98	0	1.26876e-06	0.0154859	0	0.423	0	0	0	Neutral	0	0		Neutral NA	0.451	0.0116399	0.0008
BRCA1	N53D	0.0587231	1.0174	0.93	0	5.79083e-07	0.00709799	0	0.499	0	0	0	Neutral	0	0		Neutral NA	0.396	0.00532953	0.0025
BRCA1	N53H	0.0575006	1.0251	0.88	0	2.20045e-07	0.00270311	0	0.496	0	0	0	Neutral	0	0		Neutral NA	0.421	0.00202852	0.0025
BRCA1	N53Y	0.0246555	1.0283	0.86	0	2.77587e-07	0.00340878	0	0.628	0	0	0	Neutral	0	0		Neutral NA	0.414	0.0025583	0.0134
BRCA1	L52P	0.00686832	1.0804	-0.47	0	5.14935e-07	0.0063142	0	0.827	0	0	0	Neutral	0	0		Neutral NA	0.517	0.00474055	0.0023
BRCA1	L52F	0.0275348	1.0147	-0.39	0	2.75855e-06	0.0333637	0	0.034	0	0	0	Neutral	0	0		Neutral NA	0.354	0.0251347	0.0095
BRCA1	L52I	0.0421603	1.075	-0.45	0	1.65566e-06	0.0201603	0	0.629	0	0	0	Neutral	0	0		Neutral NA	0.416	0.0151623	0.0239
BRCA1	L52V	0.0250476	1.0505	-0.44	0	1.65714e-06	0.0201781	0	0.613	0	0	0	Neutral	0	0		Neutral NA	0.352	0.0151758	0.0134
BRCA1	L51H	0.0120576	1.0217	-1.15	0	3.97654e-07	0.0048796	0	0.704	0	0	0	Neutral	0	0		Neutral NA	0.458	0.00366283	0.0251
BRCA1	L51R	0.00976995	1.0736	-1.13	0	6.61839e-07	0.00810823	0	0.788	0	0	0	Neutral	0	0		Neutral NA	0.506	0.00608884	0.0422
BRCA1	L51F	0.0284176	0.96874	-1.1	0	1.04374e-06	0.012757	0	0.688	0	0	0	Neutral	0	0		Neutral NA	0.421	0.00958539	0.0204
BRCA1	L51I	0.0391674	1.0332	-1.02	0	7.09078e-07	0.00868444	0	0.659	0	0	0	Neutral	0	0		Neutral NA	0.405	0.00652201	0.0239
BRCA1	L51V	0.0219615	0.98905	-1.03	0	4.4236e-07	0.00542669	0	0.68	0	0	0	Neutral	0	0		Neutral NA	0.435	0.00407378	0.0239
BRCA1	K50I	0.0167945	1.008	0.79	0	3.03649e-07	0.00372822	0	0.749	0	0	0	Neutral	0	0		Neutral NA	0.432	0.00279815	0.0128
BRCA1	K50R	0.0210566	1.0046	0.89	0	4.33483e-07	0.00531808	0	0.578	0	0	0	Neutral	0	0		Neutral NA	0.466	0.00399219	0.0097
BRCA1	K50T	0.0156845	0.96772	0.88	1	5.6151e-07	2.37428e-05	0	0.663	0	0	1.78091e+06	Neutral	0	1	Either Cohort	Neutral Either Cohort	0.435	0.00516821	0.0161
BRCA1	K50E	0.0106277	0.95439	0.94	0	4.8138e-07	0.00590396	0	0.605	0	0	0	Neutral	0	0		Neutral NA	0.45	0.00443232	0.015
BRCA1	K50Q	0.0204024	0.97916	0.88	0	2.08086e-07	0.00255639	0	0.597	0	0	0	Neutral	0	0		Neutral NA	0.455	0.00191838	0.0156
BRCA1	L49P	0.00843208	1.1418	0.86	0	6.66335e-07	0.00816309	0	0.741	0	0	0	Neutral	0	0		Neutral NA	0.487	0.00613008	0.0161
BRCA1	L49Q	0.0105165	1.2191	0.91	0	4.43293e-07	0.00543811	0	0.608	0	0	0	Neutral	0	0		Neutral NA	0.52	0.00408235	0.0222
BRCA1	L49R	0.0176086	1.1573	1.05	0	2.30875e-07	0.00283596	0	0.649	0	0	0	Neutral	0	0		Neutral NA	0.458	0.00212825	0.0344
BRCA1	L49M	0.0354425	1.1039	0.86	0	7.8236e-07	0.00957765	0	0.568	0	0	0	Neutral	0	0		Neutral NA	0.441	0.00719362	0.0558
BRCA1	L49V	0.0232695	1.1305	0.95	0	2.73039e-07	0.00335302	0	0.542	0	0	0	Neutral	0	0		Neutral NA	0.421	0.00251643	0.0222
BRCA1	M48K	0.00834384	1.1421	0.95	0	3.46923e-07	0.00425841	0	0.732	0	0	0	Neutral	0	0		Neutral NA	0.582	0.00319629	0.0222
BRCA1	M48V	0.0139707	1.0735	1.14	0	1.03009e-06	0.0125912	0	0.646	0	0	0	Neutral	0	0		Neutral NA	0.474	0.00946062	0.022
BRCA1	F46C	0.0077924	1.0557	0.96	0	5.6151e-07	0.00688334	0	0.166	0	0	0	Neutral	0	0		Neutral NA	0.604	0.00516821	0.0027
BRCA1	F46S	0.00701434	1.0893	1.06	0	4.33483e-07	0.00531808	0	0.705	0	0	0	Neutral	0	0		Neutral NA	0.653	0.00399219	0.0084
BRCA1	F46Y	0.0147252	1.003	0.98	0	3.03649e-07	0.00372822	0	0.655	0	0	0	Neutral	0	0		Neutral NA	0.561	0.00279815	0.0406
BRCA1	F46I	0.015934	1.0742	0.97	0	4.37976e-07	0.00537306	0	0.746	0	0	0	Neutral	0	0		Neutral NA	0.586	0.00403349	0.0095
BRCA1	F46V	0.00931825	1.0637	1.01	0	3.37263e-07	0.00414008	0	0.76	0	0	0	Neutral	0	0		Neutral NA	0.62	0.00310743	0.0177
BRCA1	F43Y	0.012979	0.98057	0.01	0	3.03649e-07	0.00372822	0	0.66	0	0	0	Neutral	0	0		Neutral NA	0.503	0.00279815	0.0443
BRCA1	F43V	0.00825653	1.0736	-0.02	0	3.37263e-07	0.00414008	0	0.801	0	0	0	Neutral	0	0		Neutral NA	0.566	0.00310743	0.0136
BRCA1	I42T	0.0188547	1.1407	3.22	0	1.40372e-06	0.017119	0	0.613	0	0	0	Neutral	0	0		Neutral NA	0.43	0.01287	0.0171
BRCA1	I42V	0.0307504	1.0451	3.19	0	1.03009e-06	0.0125912	0	0.563	0	0	0	Neutral	0	0		Neutral NA	0.381	0.00946062	0.0027
BRCA1	D40A	0.00727741	1.1196	3.14	0	1.8024e-07	0.00221468	0	0.716	0	0	0	Neutral	0	0		Neutral NA	0.485	0.00166187	0.0239
BRCA1	D40G	0.0071259	1.0605	4.21	0	8.91471e-07	0.0109061	0	0.668	0	0	0	Neutral	0	0		Neutral NA	0.494	0.00819275	0.0251
BRCA1	D40V	0.00628085	1.1469	3.11	0	3.41683e-07	0.00419422	0	0.774	0	0	0	Neutral	0	0		Neutral NA	0.524	0.00314809	0.0076
BRCA1	D40H	0.00751072	1.109	3.11	0	1.43565e-06	0.0175049	0	0.707	0	0	0	Neutral	0	0		Neutral NA	0.526	0.0131608	0.05
BRCA1	D40N	0.0889738	1.0762	3.14	0	4.06434e-06	0.0487664	0	0.509	1	1	0	Neutral	1	0	Either Cohort	Neutral Either Cohort	0.474	0.00068593	0.0263
BRCA1	D40Y	0.00720125	1.1277	3.1	0	1.05483e-06	0.0128916	0	0.748	0	0	0	Neutral	0	0		Neutral NA	0.485	0.00968671	0.0177
BRCA1	K38M	0.0301102	1.0968	3.04	0	3.97654e-07	0.0048796	0	0.637	0	0	0	Neutral	0	0		Neutral NA	0.451	0.00366283	0.0657
BRCA1	K38R	0.0381508	1.022	3.09	0	7.33608e-07	0.00898352	0	0.55	0	0	0	Neutral	0	0		Neutral NA	0.441	0.00674687	0.0084
BRCA1	K38T	0.0226656	1.044	3.09	0	6.61839e-07	0.00810823	0	0.577	0	0	0	Neutral	0	0		Neutral NA	0.427	0.00608884	0.014
BRCA1	K38E	0.018269	1.0855	3.32	0	4.33483e-07	0.00531808	0	0.567	0	0	0	Neutral	0	0		Neutral NA	0.455	0.00399219	0.0035
BRCA1	K38Q	0.0288696	1.0446	3.1	0	5.6151e-07	0.00688334	0	0.561	0	0	0	Neutral	0	0		Neutral NA	0.441	0.00516821	0.0076
BRCA1	T37A	0.0104613	1.0133	3.18	0	7.96333e-07	0.00974787	0	0.738	0	0	0	Neutral	0	0		Neutral NA	0.467	0.00732163	0.0136
BRCA1	T37P	0.0062479	1.0509	3.15	0	2.06038e-07	0.00253126	0	0.821	0	0	0	Neutral	0	0		Neutral NA	0.52	0.00189951	0.0315
BRCA1	T37S	0.0144947	1.0382	3.16	0	3.12228e-07	0.00383335	0	0.709	0	0	0	Neutral	0	0		Neutral NA	0.464	0.00287709	0.0239
BRCA1	S36C	0.0097187	1.0745	2.86	0	7.21019e-07	0.00883004	0	0.73	0	0	0	Neutral	0	0		Neutral NA	0.476	0.00663148	0.063
BRCA1	S36F	0.00727741	1.093	2.87	0	4.57249e-06	0.0546938	0	0.902	0	0	0	Neutral	0	0		Neutral NA	0.51	0.0413172	0.0239
BRCA1	S36Y	0.00720125	1.095	2.94	0	1.09278e-06	0.0133524	0	0.922	0	0	0	Neutral	0	0		Neutral NA	0.49	0.0100335	0.0231
BRCA1	S36A	0.0190541	1.043	2.94	0	2.37679e-07	0.00291942	0	0.655	0	0	0	Neutral	0	0		Neutral NA	0.455	0.0021909	0.0198
BRCA1	S36T	0.0134657	1.0869	3.04	0	3.6737e-07	0.00450882	0	0.605	0	0	0	Neutral	0	0		Neutral NA	0.425	0.00338435	0.0128
BRCA1	V35I	0.0468369	0.96433	2.87	0	1.04042e-06	0.0127167	0	0.512	0	0	0	Neutral	0	0		Neutral NA	0.398	0.00955509	0.0196
BRCA1	V35L	0.0101364	0.94109	2.8	0	3.41326e-07	0.00418985	0	0.605	0	0	0	Neutral	0	0		Neutral NA	0.458	0.0031448	0.0175
BRCA1	P34H	0.00686832	0.98688	0.29	0	1.40249e-06	0.0171041	0	0.827	0	0	0	Neutral	0	0		Neutral NA	0.519	0.0128588	0.0196
BRCA1	P34A	0.00997767	1.0195	0.31	0	3.38943e-07	0.00416066	0	0.8	0	0	0	Neutral	0	0		Neutral NA	0.51	0.00312288	0.0305
BRCA1	P34S	0.00615009	0.99393	0.3	0	1.52509e-06	0.0185853	0	0.847	0	0	0	Neutral	0	0		Neutral NA	0.508	0.013975	0.0239
BRCA1	P34T	0.00751072	1.0218	0.3	0	8.52688e-07	0.0104341	0	0.839	0	0	0	Neutral	0	0		Neutral NA	0.554	0.00783773	0.0255
BRCA1	E33A	0.00783349	0.92184	0.27	0	2.08086e-07	0.00255639	0	0.708	0	0	0	Neutral	0	0		Neutral NA	0.455	0.00191838	0.0204
BRCA1	E33V	0.00694095	0.95356	0.19	0	2.51651e-07	0.00309077	0	0.776	0	0	0	Neutral	0	0		Neutral NA	0.467	0.00231954	0.022
BRCA1	K32M	0.0245262	1.0852	3.04	0	3.97654e-07	0.0048796	0	0.726	0	0	0	Neutral	0	0		Neutral NA	0.43	0.00366283	0.0535
BRCA1	K32R	0.0345226	1.0661	3.09	0	7.33608e-07	0.00898352	0	0.632	0	0	0	Neutral	0	0		Neutral NA	0.43	0.00674687	0.0058
BRCA1	K32T	0.0221937	1.0288	3.12	0	6.61839e-07	0.00810823	0	0.676	0	0	0	Neutral	0	0		Neutral NA	0.443	0.00608884	0.015
BRCA1	K32E	0.0187558	1.0554	3.33	0	5.79083e-07	0.00709799	0	0.624	0	0	0	Neutral	0	0		Neutral NA	0.434	0.00532953	0.0124
BRCA1	K32Q	0.0365788	0.99531	3.21	0	2.20045e-07	0.00270311	0	0.574	0	0	0	Neutral	0	0		Neutral NA	0.43	0.00202852	0.0196
BRCA1	I31N	0.014343	1.0394	3.08	0	4.29755e-07	0.00527247	0	0.695	0	0	0	Neutral	0	0		Neutral NA	0.531	0.00395793	0.0156
BRCA1	I31S	0.00739314	1.0383	3.08	0	1.95816e-07	0.00240583	0	0.695	0	0	0	Neutral	0	0		Neutral NA	0.506	0.00180536	0.0198
BRCA1	I31T	0.00783349	1.0159	3.09	0	6.3006e-07	0.00772041	0	0.684	0	0	0	Neutral	0	0		Neutral NA	0.499	0.00579733	0.0156
BRCA1	I31F	0.0121212	1.0388	3.32	0	4.29755e-07	0.00527247	0	0.633	0	0	0	Neutral	0	0		Neutral NA	0.423	0.00395793	0.0263
BRCA1	I31L	0.0310756	0.92072	4.24	0	1.95816e-07	0.00240583	0	0.503	0	0	0	Neutral	0	0		Neutral NA	0.407	0.00180536	0.0224
BRCA1	I31V	0.0331001	0.99962	3.15	0	6.3006e-07	0.00772041	0	0.615	0	0	0	Neutral	0	0		Neutral NA	0.412	0.00579733	0.0074
BRCA1	L30S	0.00817014	1.0458	3.02	0	5.79083e-07	0.00709799	0	0.627	0	0	0	Neutral	0	0		Neutral NA	0.471	0.00532953	0.0198
BRCA1	L30W	0.00966772	1.0349	3.01	0	2.20045e-07	0.00270311	0	0.712	0	0	0	Neutral	0	0		Neutral NA	0.409	0.00202852	0.0239
BRCA1	L30M	0.0258507	1.0257	3.02	0	3.29041e-07	0.00403935	0	0.501	0	0	0	Neutral	0	0		Neutral NA	0.396	0.00303179	0.0548
BRCA1	L30V	0.0319037	0.97526	3.05	0	3.65397e-07	0.00448466	0	0.508	0	0	0	Neutral	0	0		Neutral NA	0.396	0.00336621	0.0119
BRCA1	L28Q	0.00651641	1.0457	-0.48	0	4.43293e-07	0.00543811	0	0.728	0	0	0	Neutral	0	0		Neutral NA	0.65	0.00408235	0.0136
BRCA1	L28R	0.00651641	1.0593	-0.47	0	2.30875e-07	0.00283596	0	0.744	0	0	0	Neutral	0	0		Neutral NA	0.625	0.00212825	0.0041
BRCA1	I26M	0.0165316	1.0684	-0.11	0	1.65714e-06	0.0201781	0	0.618	0	0	0	Neutral	0	0		Neutral NA	0.466	0.0151758	0.0344
BRCA1	I26N	0.0125098	1.1289	-0.14	0	4.29755e-07	0.00527247	0	0.807	0	0	0	Neutral	0	0		Neutral NA	0.62	0.00395793	0.0239
BRCA1	I26F	0.0105165	1.1025	-0.1	0	3.46923e-07	0.00425841	0	0.815	0	0	0	Neutral	0	0		Neutral NA	0.515	0.00319629	0.0156
BRCA1	I26L	0.0246555	1.102	0.08	0	1.92678e-07	0.00236733	0	0.672	0	0	0	Neutral	0	0		Neutral NA	0.492	0.00177645	0.0315
BRCA1	I26V	0.0320719	1.0561	0.15	0	1.03009e-06	0.0125912	0	0.603	0	0	0	Neutral	0	0		Neutral NA	0.469	0.00946062	0.0082
BRCA1	P25R	0.00775152	1.0009	1.93	0	3.11316e-07	0.00382218	0	0.865	0	0	0	Neutral	0	0		Neutral NA	0.573	0.0028687	0.0315
BRCA1	C24W	0.0119314	1.0075	0.55	0	1.8024e-07	0.00221468	0	0.886	0	0	0	Neutral	0	0		Neutral NA	0.54	0.00166187	0.0949
BRCA1	E23A	0.0258507	1.0362	0.43	0	2.37679e-07	0.00291942	0	0.793	0	0	0	Neutral	0	0		Neutral NA	0.496	0.0021909	0.0198
BRCA1	E23V	0.0156845	1.0867	0.39	0	3.6737e-07	0.00450882	0	0.79	0	0	0	Neutral	0	0		Neutral NA	0.529	0.00338435	0.0177
BRCA1	E23K	0.02051	1.0533	0.47	0	2.75855e-06	0.0333637	0	0.734	0	0	0	Neutral	0	0		Neutral NA	0.419	0.0251347	0.0331
BRCA1	E23Q	0.0237643	1.0304	0.48	0	1.65714e-06	0.0201781	0	0.681	0	0	0	Neutral	0	0		Neutral NA	0.503	0.0151758	0.0161
BRCA1	L22S	0.00615009	0.99262	0.02	0	8.60492e-07	0.0105291	0	0.793	0	0	0	Neutral	0	0		Neutral NA	0.604	0.00790918	0.0171
BRCA1	L22I	0.0356294	0.96522	0.25	0	3.97654e-07	0.0048796	0	0.695	0	0	0	Neutral	0	0		Neutral NA	0.434	0.00366283	0.0364
BRCA1	L22V	0.0155204	0.96095	0.31	0	6.61839e-07	0.00810823	0	0.701	0	0	0	Neutral	0	0		Neutral NA	0.474	0.00608884	0.0364
BRCA1	I21M	0.0290218	1.0162	0.55	0	1.65714e-06	0.0201781	0	0.646	0	0	0	Neutral	0	0		Neutral NA	0.43	0.0151758	0.0276
BRCA1	I21N	0.0226656	1.0364	0.59	0	4.29755e-07	0.00527247	0	0.641	0	0	0	Neutral	0	0		Neutral NA	0.462	0.00395793	0.015
BRCA1	I21S	0.015439	1.091	0.57	0	1.95816e-07	0.00240583	0	0.668	0	0	0	Neutral	0	0		Neutral NA	0.455	0.00180536	0.0315
BRCA1	I21T	0.0145711	1.0625	0.59	0	6.3006e-07	0.00772041	0	0.776	0	0	0	Neutral	0	0		Neutral NA	0.49	0.00579733	0.0132
BRCA1	I21F	0.0192556	1.0611	0.54	0	4.37976e-07	0.00537306	0	0.639	0	0	0	Neutral	0	0		Neutral NA	0.501	0.00403349	0.0134
BRCA1	I21L	0.0348877	1.0649	0.6	0	3.37263e-07	0.00414008	0	0.596	0	0	0	Neutral	0	0		Neutral NA	0.428	0.00310743	0.0196
BRCA1	I21V	0.0338039	1.0064	0.58	0	8.90019e-07	0.0108884	0	0.604	0	0	0	Neutral	0	0		Neutral NA	0.416	0.00817946	0.0101
BRCA1	K20I	0.0245262	0.97881	0.43	0	3.03649e-07	0.00372822	0	0.837	0	0	0	Neutral	0	0		Neutral NA	0.549	0.00279815	0.0161
BRCA1	K20R	0.0317363	0.98859	0.48	0	4.33483e-07	0.00531808	0	0.702	0	0	0	Neutral	0	0		Neutral NA	0.577	0.00399219	0.0074
BRCA1	K20T	0.0290218	0.98897	0.48	0	5.6151e-07	0.00688334	0	0.815	0	0	0	Neutral	0	0		Neutral NA	0.543	0.00516821	0.0076
BRCA1	K20Q	0.0304286	1.0051	0.47	0	2.08086e-07	0.00255639	0	0.704	0	0	0	Neutral	0	0		Neutral NA	0.556	0.00191838	0.0049
BRCA1	Q19L	0.0206182	1.0456	0.51	0	4.43293e-07	0.00543811	0	0.817	0	0	0	Neutral	0	0		Neutral NA	0.533	0.00408235	0.0091
BRCA1	Q19R	0.0229052	1.0451	0.57	0	6.66335e-07	0.00816309	0	0.736	0	0	0	Neutral	0	0		Neutral NA	0.499	0.00613008	0.0023
BRCA1	Q19E	0.0365788	1.0627	0.52	0	2.22594e-07	0.00273438	0	0.686	0	0	0	Neutral	0	0		Neutral NA	0.499	0.00205199	0.022
BRCA1	A17D	0.0177948	1.0296	0.58	0	7.8236e-07	0.00957765	0	0.61	0	0	0	Neutral	0	0		Neutral NA	0.393	0.00719362	0.0105
BRCA1	A17G	0.026124	0.96024	0.54	0	2.73039e-07	0.00335302	0	0.544	0	0	0	Neutral	0	0		Neutral NA	0.395	0.00251643	0.0023
BRCA1	A17V	0.0176086	0.94363	0.57	0	1.56765e-06	0.019099	0	0.595	0	0	0	Neutral	0	0		Neutral NA	0.396	0.0143622	0.0027
BRCA1	A17S	0.0279727	0.98163	0.55	0	8.28418e-07	0.0101386	0	0.582	0	0	0	Neutral	0	0		Neutral NA	0.405	0.0076155	0.0014
BRCA1	A17T	0.0156023	0.97079	0.55	0	1.39277e-06	0.0169865	0	0.571	0	0	0	Neutral	0	0		Neutral NA	0.393	0.0127702	0.0012
BRCA1	N16I	0.0291749	1.0104	0.56	0	4.37976e-07	0.00537306	0	0.628	0	0	0	Neutral	0	0		Neutral NA	0.425	0.00403349	0.0025
BRCA1	N16S	0.0638788	0.986	0.62	0	8.90019e-07	0.0108884	0	0.4	0	0	0	Neutral	0	0		Neutral NA	0.439	0.00817946	0.0023
BRCA1	N16T	0.0389619	1.0144	0.56	0	3.37263e-07	0.00414008	0	0.553	0	0	0	Neutral	0	0		Neutral NA	0.45	0.00310743	0.0074
BRCA1	N16D	0.0606058	1.0142	0.55	0	8.60492e-07	0.0105291	0	0.474	0	0	0	Neutral	0	0		Neutral NA	0.409	0.00790918	0.0101
BRCA1	N16H	0.0578038	0.98889	0.52	0	2.71209e-07	0.00333058	0	0.433	0	0	0	Neutral	0	0		Neutral NA	0.448	0.00249959	0.0091
BRCA1	N16Y	0.026124	1.0138	0.53	0	3.86934e-07	0.00474837	0	0.702	0	0	0	Neutral	0	0		Neutral NA	0.432	0.00356426	0.0041
BRCA1	I15M	0.0314042	1.0446	0.34	0	2.71209e-07	0.00333058	0	0.54	0	0	0	Neutral	0	0		Neutral NA	0.393	0.00249959	0.0523
BRCA1	I15V	0.0473322	1.0244	0.47	0	1.03009e-06	0.0125912	0	0.436	0	0	0	Neutral	0	0		Neutral NA	0.391	0.00946062	0.0058
BRCA1	V14A	0.0210566	0.98541	0.45	0	8.91471e-07	0.0109061	0	0.643	0	0	0	Neutral	0	0		Neutral NA	0.45	0.00819275	0.0136
BRCA1	V14I	0.0347047	0.94806	0.45	0	1.04042e-06	0.0127167	0	0.581	0	0	0	Neutral	0	0		Neutral NA	0.441	0.00955509	0.0128
BRCA1	N13S	0.0732396	1.0637	0.65	0	8.90019e-07	0.0108884	0	0.431	0	0	0	Neutral	0	0		Neutral NA	0.55	0.00817946	0.0027
BRCA1	N13T	0.0379507	1.062	0.52	0	3.37263e-07	0.00414008	0	0.586	0	0	0	Neutral	0	0		Neutral NA	0.563	0.00310743	0.0105
BRCA1	Q12L	0.0247855	1.052	0.66	0	2.77587e-07	0.00340878	0	0.668	0	0	0	Neutral	0	0		Neutral NA	0.444	0.0025583	0.0136
BRCA1	Q12R	0.0224284	1.0275	0.58	0	5.79083e-07	0.00709799	0	0.577	0	0	0	Neutral	0	0		Neutral NA	0.434	0.00532953	0.0035
BRCA1	Q12K	0.0247855	0.98099	0.6	0	7.79695e-07	0.00954518	0	0.564	0	0	0	Neutral	0	0		Neutral NA	0.432	0.00716921	0.0196
BRCA1	V11A	0.010572	1.0181	0.35	0	1.6004e-06	0.019494	0	0.727	0	0	0	Neutral	0	0		Neutral NA	0.504	0.0146599	0.0286
BRCA1	V11I	0.0309126	0.93445	0.46	0	1.04374e-06	0.012757	0	0.613	0	0	0	Neutral	0	0		Neutral NA	0.432	0.00958539	0.0136
BRCA1	E10A	0.0393739	1.0285	0.52	0	2.08086e-07	0.00255639	0	0.721	0	0	0	Neutral	0	0		Neutral NA	0.508	0.00191838	0.0119
BRCA1	E10G	0.0211676	1.0132	0.52	0	4.8138e-07	0.00590396	0	0.787	0	0	0	Neutral	0	0		Neutral NA	0.485	0.00443232	0.0025
BRCA1	E10V	0.0282685	1.0646	0.48	0	2.51651e-07	0.00309077	0	0.784	0	0	0	Neutral	0	0		Neutral NA	0.545	0.00231954	0.0132
BRCA1	E10K	0.0211676	0.98276	0.59	0	2.75855e-06	0.0333637	0	0.723	0	0	0	Neutral	0	0		Neutral NA	0.462	0.0251347	0.0263
BRCA1	E10Q	0.0255802	1.0365	0.53	0	1.65714e-06	0.0201781	0	0.683	0	0	0	Neutral	0	0		Neutral NA	0.524	0.0151758	0.0027
BRCA1	E9A	0.0358173	1.0452	0.49	0	2.08086e-07	0.00255639	0	0.638	0	0	0	Neutral	0	0		Neutral NA	0.504	0.00191838	0.0144
BRCA1	E9G	0.0345226	1.0095	0.43	0	4.8138e-07	0.00590396	0	0.606	0	0	0	Neutral	0	0		Neutral NA	0.51	0.00443232	0.0095
BRCA1	E9V	0.0294834	1.0703	0.43	0	2.51651e-07	0.00309077	0	0.737	0	0	0	Neutral	0	0		Neutral NA	0.501	0.00231954	0.0177
BRCA1	E9K	0.0253125	0.98603	0.49	0	4.06434e-06	0.0487664	0	0.583	0	0	0	Neutral	0	0		Neutral NA	0.43	0.0368112	0.0084
BRCA1	E9Q	0.0236396	1.0163	0.43	1	1.43565e-06	0.0001541	0	0.586	0	0	696550	Neutral	0	1	Either Cohort	Neutral Either Cohort	0.616	0.0131608	0.0006
BRCA1	V8F	0.0210566	1.0431	0.34	0	1.16997e-06	0.0142888	0	0.58	0	0	0	Neutral	0	0		Neutral NA	0.395	0.0107384	0.0286
BRCA1	V8I	0.0402111	0.96538	0.46	0	1.1484e-05	0.131741	0	0.499	0	0	0	Neutral	0	0		Neutral NA	0.354	0.100553	0.0214
BRCA1	V8L	0.0262618	0.99747	0.46	0	5.17589e-07	0.00634664	0	0.536	0	0	0	Neutral	0	0		Neutral NA	0.428	0.00476492	0.0128
BRCA1	R7H	0.0208362	0.9347	0.43	0	1.00162e-05	0.115922	0	0.532	0	0	0	Neutral	0	0		Neutral NA	0.338	0.0882867	0.0091
BRCA1	R7L	0.0220773	1.0033	0.46	1	1.1897e-06	0.000106036	0	0.594	0	0	840551	Neutral	0	1	Either Cohort	Neutral Either Cohort	0.368	0.0109185	0.0136
BRCA1	R7P	0.0134657	0.99959	0.45	0	3.29929e-07	0.00405023	0	0.589	0	0	0	Neutral	0	0		Neutral NA	0.366	0.00303996	0.0175
BRCA1	R7C	0.0184621	0.9705	0.41	0	1.18243e-05	0.135369	0	0.558	0	0	0	Neutral	0	0		Neutral NA	0.308	0.103373	0.0161
BRCA1	R7G	0.0188547	0.94985	0.47	0	7.85117e-07	0.00961124	0	0.533	0	0	0	Neutral	0	0		Neutral NA	0.352	0.00721888	0.0239
BRCA1	R7S	0.0204024	0.98616	0.52	0	1.46069e-06	0.0178075	0	0.503	0	0	0	Neutral	0	0		Neutral NA	0.377	0.0133889	0.0196
BRCA1	L6H	0.0304286	1.0509	0.45	0	3.97654e-07	0.0048796	0	0.523	0	0	0	Neutral	0	0		Neutral NA	0.4	0.00366283	0.0101
BRCA1	L6P	0.0243975	1.0577	0.5	0	7.33608e-07	0.00898352	0	0.513	0	0	0	Neutral	0	0		Neutral NA	0.439	0.00674687	0.0097
BRCA1	L6R	0.0282685	1.0795	0.5	0	6.61839e-07	0.00810823	0	0.498	0	0	0	Neutral	0	0		Neutral NA	0.437	0.00608884	0.0196
BRCA1	L6F	0.0266795	0.96906	0.49	0	2.75855e-06	0.0333637	0	0.446	0	0	0	Neutral	0	0		Neutral NA	0.439	0.0251347	0.0062
BRCA1	L6I	0.0458618	0.99183	0.57	0	1.65566e-06	0.0201603	0	0.395	0	0	0	Neutral	0	0		Neutral NA	0.407	0.0151623	0.0101
BRCA1	L6V	0.025446	0.9634	0.56	0	1.65714e-06	0.0201781	0	0.447	0	0	0	Neutral	0	0		Neutral NA	0.43	0.0151758	0.0156
BRCA1	A5D	0.0269616	1.0093	0.54	0	7.8236e-07	0.00957765	0	0.602	0	0	0	Neutral	0	0		Neutral NA	0.312	0.00719362	0.0239
BRCA1	A5V	0.0233922	0.98725	0.48	0	1.56765e-06	0.019099	0	0.535	0	0	0	Neutral	0	0		Neutral NA	0.292	0.0143622	0.0097
BRCA1	A5S	0.0348877	0.9932	0.54	0	8.28418e-07	0.0101386	0	0.519	0	0	0	Neutral	0	0		Neutral NA	0.317	0.0076155	0.0134
BRCA1	A5T	0.0246555	0.97796	0.51	0	1.39277e-06	0.0169865	0	0.525	0	0	0	Neutral	0	0		Neutral NA	0.299	0.0127702	0.0025
BRCA1	S4C	0.0381508	0.95656	0.43	0	1.65714e-06	0.0201781	0	0.532	0	0	0	Neutral	0	0		Neutral NA	0.326	0.0151758	0.0171
BRCA1	S4F	0.0227851	0.99517	0.45	0	2.75855e-06	0.0333637	0	0.63	0	0	0	Neutral	0	0		Neutral NA	0.354	0.0251347	0.0144
BRCA1	S4Y	0.0249162	1.0058	0.45	0	1.65566e-06	0.0201603	0	0.633	0	0	0	Neutral	0	0		Neutral NA	0.356	0.0151623	0.0101
BRCA1	S4T	0.0307504	0.9848	0.49	0	4.29755e-07	0.00527247	0	0.534	0	0	0	Neutral	0	0		Neutral NA	0.35	0.00395793	0.0033
BRCA1	L3S	0.0391674	0.95761	0.46	0	8.60492e-07	0.0105291	0	0.548	0	0	0	Neutral	0	0		Neutral NA	0.414	0.00790918	0.022
BRCA1	L3V	0.0294834	0.91798	0.55	0	5.6151e-07	0.00688334	0	0.5	0	0	0	Neutral	0	0		Neutral NA	0.368	0.00516821	0.0105
BRCA1	D2A	0.0224284	0.92313	0.45	0	1.95816e-07	0.00240583	0	0.619	0	0	0	Neutral	0	0		Neutral NA	0.506	0.00180536	0.0161
BRCA1	D2G	0.0232695	0.93001	0.45	0	6.3006e-07	0.00772041	0	0.654	0	0	0	Neutral	0	0		Neutral NA	0.527	0.00579733	0.0132
BRCA1	D2V	0.0184621	0.96065	0.4	0	4.29755e-07	0.00527247	0	0.709	0	0	0	Neutral	0	0		Neutral NA	0.524	0.00395793	0.0198
BRCA1	D2N	0.0947704	0.92749	0.49	0	4.57249e-06	0.0546938	0	0.534	0	0	0	Neutral	0	0		Neutral NA	0.526	0.0413172	0.0245
BRCA1	D2Y	0.0171515	0.94199	0.39	0	1.09278e-06	0.0133524	0	0.705	0	0	0	Neutral	0	0		Neutral NA	0.497	0.0100335	0.0251
BRCA1	L99W	0.0183653	1.0637	0.41	0	2.20045e-07	0.00270311	1	0.22	0	0	0	Non-neutral	0	0		Non-neutral NA	0.335	0.00202852	0.0136
BRCA1	L99V	0.0250476	1.0505	0.51	0	5.6151e-07	0.00688334	1	0.613	0	0	0	Non-neutral	0	0		Non-neutral NA	0.352	0.00516821	0.0134
BRCA1	G98R	0.00800004	1.0529	0.34	0	3.59778e-07	0.00441585	1	0.236	0	0	0	Non-neutral	0	0		Non-neutral NA	0.393	0.00331453	0.0128
BRCA1	D96A	0.00791633	1.0053	-0.32	0	1.8024e-07	0.00221468	1	0.577	0	0	0	Non-neutral	0	0		Non-neutral NA	0.545	0.00166187	0.0027
BRCA1	D96G	0.00705133	1.0086	-0.4	0	8.91471e-07	0.0109061	1	0.228	0	0	0	Non-neutral	0	0		Non-neutral NA	0.588	0.00819275	0.0023
BRCA1	D96V	0.00644822	1.0302	-0.25	0	3.41683e-07	0.00419422	1	0.234	0	0	0	Non-neutral	0	0		Non-neutral NA	0.563	0.00314809	0.0016
BRCA1	D96H	0.00771086	0.9926	-0.42	1	1.43565e-06	0.0001541	1	0.456	0	0	696550	Non-neutral	0	1	Either Cohort	Non-neutral Either Cohort	0.657	0.0131608	0.0422
BRCA1	D96N	0.0923106	0.99629	-0.4	0	4.06434e-06	0.0487664	1	0.594	0	0	0	Non-neutral	0	0		Non-neutral NA	0.554	0.0368112	0.0105
BRCA1	D96Y	0.00662004	1.0141	-0.41	0	1.05483e-06	0.0128916	1	0.47	0	0	0	Non-neutral	0	0		Non-neutral NA	0.563	0.00968671	0.0021
BRCA1	L95P	0.00658531	1.014	-0.63	0	7.33608e-07	0.00898352	1	0.76	0	0	0	Non-neutral	0	0		Non-neutral NA	0.579	0.00674687	0.0027
BRCA1	Q94L	0.0290218	0.95557	-0.43	0	4.43293e-07	0.00543811	1	0.115	0	0	0	Non-neutral	0	0		Non-neutral NA	0.499	0.00408235	0.0074
BRCA1	Q94K	0.0242695	0.95476	-0.38	0	1.05483e-06	0.0128916	1	0.511	0	0	0	Non-neutral	0	0		Non-neutral NA	0.476	0.00968671	0.0076
BRCA1	F93C	0.0077924	1.0557	0.43	0	5.6151e-07	0.00688334	1	0.166	0	0	0	Non-neutral	0	0		Non-neutral NA	0.604	0.00516821	0.0027
BRCA1	F93S	0.00701434	1.0893	0.5	0	4.33483e-07	0.00531808	1	0.705	0	0	0	Non-neutral	0	0		Non-neutral NA	0.653	0.00399219	0.0084
BRCA1	A92G	0.0134657	0.98517	-0.47	0	2.73039e-07	0.00335302	1	0.747	0	0	0	Non-neutral	0	0		Non-neutral NA	0.462	0.00251643	0.0119
BRCA1	A92V	0.00830007	0.99499	-0.46	0	1.56765e-06	0.019099	1	0.761	0	0	0	Non-neutral	0	0		Non-neutral NA	0.48	0.0143622	0.0076
BRCA1	A92P	0.00628085	0.99482	-0.38	0	2.22594e-07	0.00273438	1	0.685	0	0	0	Non-neutral	0	0		Non-neutral NA	0.524	0.00205199	0.0074
BRCA1	L86P	0.00599047	0.9979	0.1	0	9.07837e-07	0.0111052	1	0.767	0	0	0	Non-neutral	0	0		Non-neutral NA	0.558	0.00834253	0.0156
BRCA1	L86Q	0.00731578	1.0122	0.13	0	4.40429e-07	0.00540307	1	0.739	0	0	0	Non-neutral	0	0		Non-neutral NA	0.561	0.00405603	0.0338
BRCA1	L86R	0.00638074	1.0291	0.12	0	2.02944e-07	0.0024933	1	0.761	0	0	0	Non-neutral	0	0		Non-neutral NA	0.581	0.00187101	0.0263
BRCA1	E85Q	0.0216177	1.1244	-1.98	0	1.65714e-06	0.0201781	1	0.65	0	0	0	Non-neutral	0	0		Non-neutral NA	0.416	0.0151758	0.0156
BRCA1	L82P	0.00562406	1.0295	0.19	0	7.33608e-07	0.00898352	1	0.796	0	0	0	Non-neutral	0	0		Non-neutral NA	0.621	0.00674687	0.0027
BRCA1	L82R	0.00574364	1.0523	0.19	0	6.61839e-07	0.00810823	1	0.804	0	0	0	Non-neutral	0	0		Non-neutral NA	0.62	0.00608884	0.0161
BRCA1	R78T	0.00834384	1.1412	-0.37	0	1.65714e-06	0.0201781	1	0.741	0	0	0	Non-neutral	0	0		Non-neutral NA	0.531	0.0151758	0.0204
BRCA1	E75A	0.0293287	1.0926	0.46	0	2.08086e-07	0.00255639	1	0.638	0	0	0	Non-neutral	0	0		Non-neutral NA	0.393	0.00191838	0.0027
BRCA1	L73P	0.00759015	0.9861	0.43	0	9.07837e-07	0.0111052	1	0.786	0	0	0	Non-neutral	0	0		Non-neutral NA	0.639	0.00834253	0.0076
BRCA1	L73Q	0.00812728	0.9763	0.44	0	4.40429e-07	0.00540307	1	0.743	0	0	0	Non-neutral	0	0		Non-neutral NA	0.637	0.00405603	0.0095
BRCA1	L73R	0.00956656	0.99989	0.45	0	2.02944e-07	0.0024933	1	0.753	0	0	0	Non-neutral	0	0		Non-neutral NA	0.614	0.00187101	0.0177
BRCA1	L73V	0.0287181	0.95632	0.51	0	3.59778e-07	0.00441585	1	0.606	0	0	0	Non-neutral	0	0		Non-neutral NA	0.556	0.00331453	0.022
BRCA1	S72I	0.012979	0.98888	-0.46	0	7.8236e-07	0.00957765	1	0.672	0	0	0	Non-neutral	0	0		Non-neutral NA	0.552	0.00719362	0.0119
BRCA1	K70T	0.0135367	0.99796	0.47	0	5.6151e-07	0.00688334	1	0.686	0	0	0	Non-neutral	0	0		Non-neutral NA	0.506	0.00516821	0.0045
BRCA1	T69P	0.0125098	1.0773	-0.45	0	3.65397e-07	0.00448466	1	0.707	0	0	0	Non-neutral	0	0		Non-neutral NA	0.52	0.00336621	0.015
BRCA1	K65T	0.0112017	1.0579	0.21	0	6.61839e-07	0.00810823	1	0.732	0	0	0	Non-neutral	0	0		Non-neutral NA	0.531	0.00608884	0.0105
BRCA1	K65Q	0.015358	1.0742	0.26	0	2.71209e-07	0.00333058	1	0.657	0	0	0	Non-neutral	0	0		Non-neutral NA	0.517	0.00249959	0.0091
BRCA1	C64F	0.00785068	1.0065	-3.38	0	7.79695e-07	0.00954518	1	0.947	0	0	0	Non-neutral	0	0		Non-neutral NA	0.579	0.00716921	0.0224
BRCA1	C64G	0.000815498	1.0475	-3.37	0	1.92678e-07	0.00236733	1	0.947	0	0	0	Non-neutral	0	0		Non-neutral NA	0.623	0.00177645	0.0175
BRCA1	P62A	0.0121212	1.0487	-0.78	0	7.21019e-07	0.00883004	1	0.859	0	0	0	Non-neutral	0	0		Non-neutral NA	0.563	0.00663148	0.0344
BRCA1	C61W	0.00669005	1.0149	-3.38	0	1.8024e-07	0.00221468	1	0.907	0	0	0	Non-neutral	0	0		Non-neutral NA	0.529	0.00166187	0.0414
BRCA1	C61F	0.00602206	0.99244	-3.38	0	7.79695e-07	0.00954518	1	0.956	0	0	0	Non-neutral	0	0		Non-neutral NA	0.554	0.00716921	0.0251
BRCA1	C61Y	0.00618253	1.0026	-3.38	0	1.04042e-06	0.0127167	1	0.96	0	0	0	Non-neutral	0	0		Non-neutral NA	0.54	0.00955509	0.0144
BRCA1	C61R	0.00602206	1.005	-3.38	0	7.96333e-07	0.00974787	1	0.956	0	0	0	Non-neutral	0	0		Non-neutral NA	0.634	0.00732163	0.0041
BRCA1	S59P	0.0112607	1.0286	-0.44	0	4.8138e-07	0.00590396	1	0.651	0	0	0	Non-neutral	0	0		Non-neutral NA	0.485	0.00443232	0.0084
BRCA1	K55M	0.0421603	1.0472	-0.8	0	3.97654e-07	0.0048796	1	0.756	0	0	0	Non-neutral	0	0		Non-neutral NA	0.439	0.00366283	0.063
BRCA1	K55Q	0.0377516	1.0225	-0.71	0	2.08086e-07	0.00255639	1	0.675	0	0	0	Non-neutral	0	0		Non-neutral NA	0.481	0.00191838	0.0124
BRCA1	M48R	0.00838784	1.15	0.95	0	1.92678e-07	0.00236733	1	0.751	0	0	0	Non-neutral	0	0		Non-neutral NA	0.568	0.00177645	0.0239
BRCA1	C47W	0.0180748	1.0214	-3.38	1	2.22594e-07	3.74154e-06	1	0.881	0	0	4.49248e+06	Non-neutral	0	1	Either Cohort	Non-neutral Either Cohort	0.54	0.00205199	0.0049
BRCA1	C47G	0.00716348	1.0091	-3.37	0	2.20045e-07	0.00270311	1	0.94	0	0	0	Non-neutral	0	0		Non-neutral NA	0.602	0.00202852	0.0084
BRCA1	C47R	0.00735436	1.0234	-3.38	0	5.79083e-07	0.00709799	1	0.938	0	0	0	Non-neutral	0	0		Non-neutral NA	0.625	0.00532953	0.0014
BRCA1	C44W	0.0177014	0.93518	0.55	0	2.22594e-07	0.00273438	1	0.598	0	0	0	Non-neutral	0	0		Non-neutral NA	0.384	0.00205199	0.0175
BRCA1	C44R	0.0224284	0.92724	0.55	0	5.79083e-07	0.00709799	1	0.515	0	0	0	Non-neutral	0	0		Non-neutral NA	0.327	0.00532953	0.0023
BRCA1	F43C	0.00662004	1.049	-0.09	0	5.6151e-07	0.00688334	1	0.855	0	0	0	Non-neutral	0	0		Non-neutral NA	0.565	0.00516821	0.0101
BRCA1	H41P	0.00631397	1.1163	-0.67	0	2.06038e-07	0.00253126	1	0.952	0	0	0	Non-neutral	0	0		Non-neutral NA	0.575	0.00189951	0.0033
BRCA1	C39F	0.00559456	0.98786	0.55	0	7.79695e-07	0.00954518	1	0.941	0	0	0	Non-neutral	0	0		Non-neutral NA	0.609	0.00716921	0.0091
BRCA1	C39Y	0.00528007	0.96842	0.55	0	1.04042e-06	0.0127167	1	0.932	0	0	0	Non-neutral	0	0		Non-neutral NA	0.602	0.00955509	0.0091
BRCA1	C39G	0.00539233	1.0063	0.57	0	2.06038e-07	0.00253126	1	0.94	0	0	0	Non-neutral	0	0		Non-neutral NA	0.632	0.00189951	0.0058
BRCA1	V35D	0.00634727	1.024	2.69	0	3.41683e-07	0.00419422	1	0.825	0	0	0	Non-neutral	0	0		Non-neutral NA	0.497	0.00314809	0.0076
BRCA1	V35G	0.0062479	1.0074	2.7	0	1.8024e-07	0.00221468	1	0.817	0	0	0	Non-neutral	0	0		Non-neutral NA	0.458	0.00166187	0.0222
BRCA1	E29K	0.00852124	1.0398	0.2	0	4.57249e-06	0.0546938	1	0.713	0	0	0	Non-neutral	0	0		Non-neutral NA	0.535	0.0413172	0.0364
BRCA1	P25L	0.00992533	0.99571	1.84	0	2.71842e-06	0.0328864	1	0.844	0	0	0	Non-neutral	0	0		Non-neutral NA	0.565	0.0247736	0.0245
BRCA1	C24F	0.00690453	0.99694	0.55	0	7.79695e-07	0.00954518	1	0.961	1	1	0	Non-neutral	1	0	Either Cohort	Non-neutral Either Cohort	0.545	2.57576e-05	0.0364
BRCA1	C24Y	0.00651641	0.97757	0.55	0	1.04042e-06	0.0127167	1	0.946	0	0	0	Non-neutral	0	0		Non-neutral NA	0.526	0.00955509	0.0239
BRCA1	C24G	0.00669005	1.0162	0.57	0	2.06038e-07	0.00253126	1	0.947	0	0	0	Non-neutral	0	0		Non-neutral NA	0.591	0.00189951	0.0356
BRCA1	Q19P	0.0104065	1.0549	0.48	0	2.30875e-07	0.00283596	1	0.824	0	0	0	Non-neutral	0	0		Non-neutral NA	0.535	0.00212825	0.0144
BRCA1	M18K	0.00686832	1.0945	0.5	0	3.46923e-07	0.00425841	1	0.774	0	0	0	Non-neutral	0	0		Non-neutral NA	0.616	0.00319629	0.0338
BRCA1	M18R	0.00791633	1.0955	0.5	0	1.92678e-07	0.00236733	1	0.805	0	0	0	Non-neutral	0	0		Non-neutral NA	0.611	0.00177645	0.0356
BRCA1	M18T	0.00812728	1.0591	0.52	0	1.03009e-06	0.0125912	1	0.77	0	0	0	Non-neutral	0	0		Non-neutral NA	0.563	0.00946062	0.0204
BRCA1	A17P	0.0111429	0.99093	0.51	0	2.22594e-07	0.00273438	1	0.639	0	0	0	Non-neutral	0	0		Non-neutral NA	0.409	0.00205199	0.0029
BRCA1	I15N	0.0196649	1.0634	0.31	0	4.37976e-07	0.00537306	1	0.706	0	0	0	Non-neutral	0	0		Non-neutral NA	0.455	0.00403349	0.0171
BRCA1	I15S	0.00817014	1.062	0.33	0	3.37263e-07	0.00414008	1	0.617	0	0	0	Non-neutral	0	0		Non-neutral NA	0.448	0.00310743	0.0245
BRCA1	I15T	0.012314	1.0429	0.39	0	8.90019e-07	0.0108884	1	0.594	0	0	0	Non-neutral	0	0		Non-neutral NA	0.455	0.00817946	0.0196
BRCA1	I15F	0.0217317	1.0386	0.35	0	3.46923e-07	0.00425841	1	0.55	0	0	0	Non-neutral	0	0		Non-neutral NA	0.402	0.00319629	0.0196
BRCA1	Q12P	0.0106838	1.0389	0.56	0	2.20045e-07	0.00270311	1	0.674	0	0	0	Non-neutral	0	0		Non-neutral NA	0.462	0.00202852	0.0128
BRCA1	V11E	0.00834384	1.0283	0.25	0	3.77632e-07	0.00463448	1	0.751	0	0	0	Non-neutral	0	0		Non-neutral NA	0.565	0.00347872	0.0263
BRCA1	V11G	0.00708852	1.0126	0.24	0	1.60649e-07	0.00197419	1	0.753	0	0	0	Non-neutral	0	0		Non-neutral NA	0.579	0.00148137	0.0535
BRCA1	D2H	0.0215043	0.91435	0.4	0	7.21019e-07	0.00883004	1	0.615	0	0	0	Non-neutral	0	0		Non-neutral NA	0.554	0.00663148	0.0922
POLE	S2F	0.639502	-0.54976	3.19	0	2.75855e-06	0.0333637	0	0.045	0	0	0	Neutral	0	0		Neutral NA	0.069	0.0251347	0.7555
POLE	R4G	0.278571	-0.50859	3	0	5.14935e-07	0.0063142	0	0.02	0	0	0	Neutral	0	0		Neutral NA	0.041	0.00474055	0.5037
POLE	R4K	0.642874	-0.53837	3.17	0	2.08377e-06	0.0253068	0	0.015	0	0	0	Neutral	0	0		Neutral NA	0.07	0.0190454	0.8199
POLE	G6C	0.377938	-0.46009	2.92	0	1.72479e-06	0.0209931	0	0.024	0	0	0	Neutral	0	0		Neutral NA	0.063	0.0157904	0.5838
POLE	G6D	0.406817	-0.46657	2.95	0	2.19411e-06	0.0266288	0	0.017	0	0	0	Neutral	0	0		Neutral NA	0.058	0.0200437	0.4068
POLE	G6S	0.504722	-0.55874	2.98	0	8.10766e-06	0.0949207	0	0.048	0	0	0	Neutral	0	0		Neutral NA	0.088	0.0720875	0.5389
POLE	G7R	0.163769	-0.49553	2.69	0	8.59773e-06	0.100361	0	0.088	0	0	0	Neutral	0	0		Neutral NA	0.112	0.0762744	0.3681
POLE	A11S	0.440213	-0.5657	3.16	0	1.1897e-06	0.0145279	0	0.015	0	0	0	Neutral	0	0		Neutral NA	0.071	0.0109185	0.7343
POLE	D12E	0.780984	-0.58114	3.2	0	1.19163e-06	0.0145514	0	0.034	0	0	0	Neutral	0	0		Neutral NA	0.088	0.0109361	0.5389
POLE	D12N	0.706711	-0.51493	3.09	0	4.57249e-06	0.0546938	0	0.059	0	0	0	Neutral	0	0		Neutral NA	0.107	0.0413172	0.78
POLE	A15T	0.468893	-0.5577	3.2	0	1.00162e-05	0.115922	0	0.044	0	0	0	Neutral	0	0		Neutral NA	0.053	0.0882867	0.4405
POLE	D16N	0.703004	-0.52806	3.16	0	4.57249e-06	0.0546938	0	0.046	0	0	0	Neutral	0	0		Neutral NA	0.128	0.0413172	0.5389
POLE	G17A	0.600387	-0.5229	3.22	0	2.86929e-07	0.00352329	0	0.062	0	0	0	Neutral	0	0		Neutral NA	0.057	0.00264428	0.7952
POLE	G17D	0.192771	-0.50985	3.19	0	2.19411e-06	0.0266288	0	0.051	0	0	0	Neutral	0	0		Neutral NA	0.07	0.0200437	0.2744
POLE	G17S	0.55193	-0.51611	3.23	0	1.80253e-06	0.021929	0	0.041	0	0	0	Neutral	0	0		Neutral NA	0.083	0.0164962	0.5099
POLE	E18K	0.194809	-0.58459	3.15	0	1.18243e-05	0.135369	0	0.029	8	3+	0	Neutral	3+	0	Either Cohort	Neutral Either Cohort	0.093	5.45651e-15	0.7036
POLE	E18Q	0.37007	-0.5604	3.16	0	7.85117e-07	0.00961124	0	0.022	0	0	0	Neutral	0	0		Neutral NA	0.11	0.00721888	0.9175
POLE	A19D	0.415467	-0.48801	3.15	0	8.12615e-07	0.00994619	0	0.021	0	0	0	Neutral	0	0		Neutral NA	0.069	0.00747077	0.4792
POLE	S20I	0.55484	-0.46676	3.15	0	7.8236e-07	0.00957765	0	0.015	0	0	0	Neutral	0	0		Neutral NA	0.071	0.00719362	0.7952
POLE	R21G	0.0918263	-0.4729	2.92	0	6.66335e-07	0.00816309	0	0.124	0	0	0	Neutral	0	0		Neutral NA	0.065	0.00613008	0.3042
POLE	D23G	0.0121212	-0.49233	3.04	0	6.3006e-07	0.00772041	0	0.252	0	0	0	Neutral	0	0		Neutral NA	0.097	0.00579733	0.0004
POLE	D23N	0.327904	-0.52995	3.07	0	4.06434e-06	0.0487664	0	0.124	0	0	0	Neutral	0	0		Neutral NA	0.217	0.0368112	0.0095
POLE	A25S	0.756723	-0.51245	3.19	0	1.1897e-06	0.0145279	0	0.034	0	0	0	Neutral	0	0		Neutral NA	0.088	0.0109185	0.2939
POLE	A25T	0.681165	-0.52195	3.19	0	1.00162e-05	0.115922	0	0.034	0	0	0	Neutral	0	0		Neutral NA	0.091	0.0882867	0.1206
POLE	A25V	0.684757	-0.51859	3.13	0	2.19411e-06	0.0266288	0	0.077	0	0	0	Neutral	0	0		Neutral NA	0.072	0.0200437	0.162
POLE	S27F	0.0551313	-0.52269	3.01	0	4.57249e-06	0.0546938	0	0.116	0	0	0	Neutral	0	0		Neutral NA	0.11	0.0413172	0.1282
POLE	V29D	0.0788361	-0.46325	2.77	0	3.29041e-07	0.00403935	0	0.128	0	0	0	Neutral	0	0		Neutral NA	0.079	0.00303179	0.2248
POLE	L32R	0.0275348	-0.51335	3.15	0	2.37679e-07	0.00291942	0	0.207	1	1	0	Neutral	1	0	Either Cohort	Neutral Either Cohort	0.1	2.40151e-06	0.1381
POLE	R34C	0.0125098	-0.50328	2.61	0	1.00162e-05	0.115922	0	0.321	1	1	0	Neutral	1	0	Either Cohort	Neutral Either Cohort	0.246	0.00401688	0.0023
POLE	R34H	0.0157672	-0.50515	2.63	0	1.00162e-05	0.115922	0	0.414	0	0	0	Neutral	0	0		Neutral NA	0.222	0.0882867	0.0025
POLE	R34L	0.0112607	-0.45583	2.64	0	1.1897e-06	0.0145279	0	0.414	0	0	0	Neutral	0	0		Neutral NA	0.279	0.0109185	0.0002
POLE	S38C	0.0740141	-0.53967	3.09	0	3.6737e-07	0.00450882	0	0.12	0	0	0	Neutral	0	0		Neutral NA	0.135	0.00338435	0.2633
POLE	S38N	0.254744	-0.51683	3.1	0	1.04374e-06	0.012757	0	0.073	0	0	0	Neutral	0	0		Neutral NA	0.154	0.00958539	0.0286
POLE	S38R	0.0243975	-0.48736	3.1	0	7.59602e-07	0.00930035	0	0.178	0	0	0	Neutral	0	0		Neutral NA	0.205	0.0069851	0.015
POLE	Q39K	0.0331001	-0.4999	3.2	0	1.05483e-06	0.0128916	0	0.335	0	0	0	Neutral	0	0		Neutral NA	0.246	0.00968671	0.0119
POLE	D42N	0.275656	-0.5165	0.91	1	4.57249e-06	0.00152362	0	0.221	0	0	218699	Neutral	0	1	Either Cohort	Neutral Either Cohort	0.266	0.0413172	0.0134
POLE	D42V	0.0108537	-0.47654	0.79	0	4.29755e-07	0.00527247	0	0.556	0	0	0	Neutral	0	0		Neutral NA	0.282	0.00395793	0.0002
POLE	K43N	0.666984	-0.48587	3.05	0	3.3128e-06	0.0399317	0	0.055	0	0	0	Neutral	0	0		Neutral NA	0.123	0.030108	0.2182
POLE	M44I	0.137674	-0.55156	3.44	0	3.11806e-06	0.0376291	0	0.137	0	0	0	Neutral	0	0		Neutral NA	0.175	0.0283635	0.2633
POLE	M44V	0.0763871	-0.47386	3.3	0	6.3006e-07	0.00772041	0	0.182	0	0	0	Neutral	0	0		Neutral NA	0.093	0.00579733	0.0406
POLE	D45N	0.491622	-0.499	2.2	0	4.57249e-06	0.0546938	0	0.402	0	0	0	Neutral	0	0		Neutral NA	0.248	0.0413172	0.014
POLE	R47L	0.0728554	-0.45807	3.04	0	1.72479e-06	0.0209931	0	0.197	0	0	0	Neutral	0	0		Neutral NA	0.164	0.0157904	0.014
POLE	R47Q	0.0642156	-0.52253	3.08	0	8.10766e-06	0.0949207	0	0.155	0	0	0	Neutral	0	0		Neutral NA	0.12	0.0720875	0.0535
POLE	G49D	0.00638074	-0.5169	1.93	0	1.52509e-06	0.0185853	0	0.529	0	0	0	Neutral	0	0		Neutral NA	0.187	0.013975	0.0006
POLE	E51Q	0.226909	-0.4429	3.05	0	1.43565e-06	0.0175049	0	0.094	0	0	0	Neutral	0	0		Neutral NA	0.179	0.0131608	0.5572
POLE	R52L	0.00941679	-0.44802	2.46	0	1.72479e-06	0.0209931	0	0.259	0	0	0	Neutral	0	0		Neutral NA	0.236	0.0157904	0.0006
POLE	P56L	0.0202954	-0.49005	3.1	0	2.08377e-06	0.0253068	0	0.248	0	0	0	Neutral	0	0		Neutral NA	0.271	0.0190454	0.0049
POLE	P56S	0.120711	-0.509	3.14	0	2.19411e-06	0.0266288	0	0.135	0	0	0	Neutral	0	0		Neutral NA	0.215	0.0200437	0.0675
POLE	G57V	0.0319037	-0.47268	3.15	0	8.52688e-07	0.0104341	0	0.139	0	0	0	Neutral	0	0		Neutral NA	0.245	0.00783773	0.2106
POLE	K59N	0.520904	-0.50839	2.84	0	3.3128e-06	0.0399317	0	0.117	0	0	0	Neutral	0	0		Neutral NA	0.132	0.030108	0.0996
POLE	G61D	0.0071259	-0.4519	0.97	0	2.19411e-06	0.0266288	0	0.591	0	0	0	Neutral	0	0		Neutral NA	0.217	0.0200437	0.0004
POLE	W62C	0.0157672	-0.36896	2.6	0	1.09954e-06	0.0134344	0	0.425	0	0	0	Neutral	0	0		Neutral NA	0.24	0.0100953	0.0675
POLE	I64V	0.0988431	-0.47175	3.01	0	1.03009e-06	0.0125912	0	0.143	0	0	0	Neutral	0	0		Neutral NA	0.119	0.00946062	0.0006
POLE	M66I	0.0305891	-0.44163	2.95	0	2.44378e-06	0.0296136	0	0.201	0	0	0	Neutral	0	0		Neutral NA	0.224	0.0222989	0.0356
POLE	P68A	0.0167064	-0.51213	3.1	0	7.21019e-07	0.00883004	0	0.23	0	0	0	Neutral	0	0		Neutral NA	0.15	0.00663148	0.0084
POLE	P68L	0.0102435	-0.47166	3.05	0	2.08377e-06	0.0253068	0	0.408	0	0	0	Neutral	0	0		Neutral NA	0.256	0.0190454	0.0004
POLE	P68S	0.0167945	-0.50748	3.11	0	4.57249e-06	0.0546938	0	0.228	0	0	0	Neutral	0	0		Neutral NA	0.228	0.0413172	0.0008
POLE	P68T	0.00830007	-0.49435	3.11	0	1.09278e-06	0.0133524	0	0.306	0	0	0	Neutral	0	0		Neutral NA	0.229	0.0100335	0.001
POLE	T69S	0.0691226	-0.52942	3.07	0	7.16575e-07	0.00877586	0	0.123	0	0	0	Neutral	0	0		Neutral NA	0.175	0.00659074	0.5572
POLE	E70K	0.00808464	-0.46656	0.81	1	1.18243e-05	0.0096055	0	0.328	0	0	84571.3	Neutral	0	1	Either Cohort	Neutral Either Cohort	0.238	0.103373	0.0805
POLE	D73G	0.00834384	-0.54204	2.98	0	6.3006e-07	0.00772041	0	0.502	0	0	0	Neutral	0	0		Neutral NA	0.191	0.00579733	0.0214
POLE	E74K	0.0163586	-0.55628	3.1	0	4.06434e-06	0.0487664	0	0.2	0	0	0	Neutral	0	0		Neutral NA	0.195	0.0368112	0.1746
POLE	D75E	0.0151973	-0.544	3.17	0	6.15566e-07	0.00754348	0	0.141	0	0	0	Neutral	0	0		Neutral NA	0.263	0.00566434	0.1122
POLE	K76M	0.0404231	-0.4585	3	0	3.97654e-07	0.0048796	0	0.138	0	0	0	Neutral	0	0		Neutral NA	0.152	0.00366283	0.176
POLE	R77C	0.0141185	-0.48894	0.88	0	1.00162e-05	0.115922	0	0.249	1	1	0	Neutral	1	0	Either Cohort	Neutral Either Cohort	0.161	0.00401688	0.4619
POLE	R77L	0.0149594	-0.47108	0.92	0	1.1897e-06	0.0145279	0	0.181	0	0	0	Neutral	0	0		Neutral NA	0.186	0.0109185	0.0356
POLE	G79V	0.411119	-0.52594	4.74	0	8.12615e-07	0.00994619	0	0.105	0	0	0	Neutral	0	0		Neutral NA	0.15	0.00747077	0.4183
POLE	S80N	0.107521	-0.47499	4.83	0	1.04374e-06	0.012757	0	0.263	0	0	0	Neutral	0	0		Neutral NA	0.182	0.00958539	0.1949
POLE	D83N	0.148976	-0.43223	4.81	0	4.57249e-06	0.0546938	0	0.279	0	0	0	Neutral	0	0		Neutral NA	0.225	0.0413172	0.0751
POLE	D83Y	0.00641439	-0.40665	4.93	0	1.09278e-06	0.0133524	0	0.62	0	0	0	Neutral	0	0		Neutral NA	0.253	0.0100335	0.0239
POLE	Y84C	0.0121851	-0.41566	4.8	0	1.6004e-06	0.019494	0	0.272	0	0	0	Neutral	0	0		Neutral NA	0.207	0.0146599	0.0251
POLE	Y84H	0.00982147	-0.39092	4.8	0	8.60492e-07	0.0105291	0	0.549	0	0	0	Neutral	0	0		Neutral NA	0.284	0.00790918	0.0331
POLE	I87V	0.0491073	-0.43086	0.94	0	1.40372e-06	0.017119	0	0.133	0	0	0	Neutral	0	0		Neutral NA	0.071	0.01287	0.0344
POLE	D89A	0.0625489	-0.50797	2.81	0	1.95816e-07	0.00240583	0	0.143	0	0	0	Neutral	0	0		Neutral NA	0.175	0.00180536	0.3042
POLE	D90N	0.222185	-0.48659	4.84	0	4.06434e-06	0.0487664	0	0.293	0	0	0	Neutral	0	0		Neutral NA	0.233	0.0368112	0.2633
POLE	D90Y	0.00583498	-0.45418	4.72	0	1.05483e-06	0.0128916	0	0.648	0	0	0	Neutral	0	0		Neutral NA	0.244	0.00968671	0.0574
POLE	G91E	0.00559456	-0.51617	2.98	0	4.57249e-06	0.0546938	0	0.714	0	0	0	Neutral	0	0		Neutral NA	0.248	0.0413172	0.022
POLE	G91R	0.00694095	-0.53115	2.91	0	8.59773e-06	0.100361	0	0.598	0	0	0	Neutral	0	0		Neutral NA	0.252	0.0762744	0.0657
POLE	S92G	0.015439	-0.50213	2.66	0	7.33608e-07	0.00898352	0	0.212	0	0	0	Neutral	0	0		Neutral NA	0.062	0.00674687	0.2744
POLE	F94C	0.00641439	-0.42047	3	0	5.6151e-07	0.00688334	0	0.741	0	0	0	Neutral	0	0		Neutral NA	0.224	0.00516821	0.0189
POLE	F94Y	0.0128432	-0.46659	2.79	0	3.03649e-07	0.00372822	0	0.361	0	0	0	Neutral	0	0		Neutral NA	0.241	0.00279815	0.0825
POLE	K95N	0.0417191	-0.50428	0.86	0	1.76227e-06	0.0214444	0	0.42	0	0	0	Neutral	0	0		Neutral NA	0.239	0.0161307	0.0727
POLE	A97G	0.0371606	-0.42268	4.82	0	2.73039e-07	0.00335302	0	0.218	0	0	0	Neutral	0	0		Neutral NA	0.088	0.00251643	0.0231
POLE	A97T	0.0170616	-0.46348	4.87	0	2.19411e-06	0.0266288	0	0.255	0	0	0	Neutral	0	0		Neutral NA	0.171	0.0200437	0.0198
POLE	K101E	0.196869	-0.40907	2.84	0	8.60492e-07	0.0105291	0	0.113	0	0	0	Neutral	0	0		Neutral NA	0.102	0.00790918	0.2851
POLE	K101I	0.0720931	-0.37777	2.74	0	3.03649e-07	0.00372822	0	0.145	0	0	0	Neutral	0	0		Neutral NA	0.216	0.00279815	0.0825
POLE	K101R	0.301439	-0.45697	2.94	0	4.33483e-07	0.00531808	0	0.049	0	0	0	Neutral	0	0		Neutral NA	0.092	0.00399219	0.2017
POLE	P102L	0.0246555	-0.41883	2.65	0	8.10766e-06	0.0949207	0	0.442	0	0	0	Neutral	0	0		Neutral NA	0.261	0.0720875	0.0058
POLE	P102S	0.142837	-0.45235	2.74	0	1.52509e-06	0.0185853	0	0.404	0	0	0	Neutral	0	0		Neutral NA	0.237	0.013975	0.0675
POLE	F104I	0.0236396	-0.3917	2.25	0	3.03649e-07	0.00372822	0	0.422	0	0	0	Neutral	0	0		Neutral NA	0.254	0.00279815	0.0006
POLE	F104L	0.00898142	-0.48577	2.46	0	3.74628e-06	0.0450374	0	0.289	0	0	0	Neutral	0	0		Neutral NA	0.178	0.03398	0.0008
POLE	Y105F	0.044907	-0.42295	1.82	0	3.77632e-07	0.00463448	0	0.225	0	0	0	Neutral	0	0		Neutral NA	0.259	0.00347872	0.001
POLE	A107S	0.0211676	-0.45427	2.86	0	8.28418e-07	0.0101386	0	0.203	0	0	0	Neutral	0	0		Neutral NA	0.178	0.0076155	0.0008
POLE	A107V	0.0162728	-0.46931	2.8	0	1.00162e-05	0.115922	0	0.201	0	0	0	Neutral	0	0		Neutral NA	0.17	0.0882867	0.0002
POLE	R109K	0.250756	-0.63968	2.99	0	2.75855e-06	0.0333637	0	0.129	0	0	0	Neutral	0	0		Neutral NA	0.154	0.0251347	0.3503
POLE	R109T	0.0430567	-0.45393	2.87	0	1.65714e-06	0.0201781	0	0.15	0	0	0	Neutral	0	0		Neutral NA	0.176	0.0151758	0.1523
POLE	E113D	0.303029	-0.55252	4.77	0	1.0554e-06	0.0128986	0	0.228	0	0	0	Neutral	0	0		Neutral NA	0.227	0.00969195	0.6299
POLE	R114Q	0.014648	-0.49524	2.98	0	1.18243e-05	0.135369	0	0.143	0	0	0	Neutral	0	0		Neutral NA	0.163	0.103373	0.0014
POLE	E115K	0.00834384	-0.4882	2.86	0	2.75855e-06	0.0333637	0	0.458	0	0	0	Neutral	0	0		Neutral NA	0.225	0.0251347	0.0041
POLE	V116A	0.0156845	-0.49783	2.73	0	1.26876e-06	0.0154859	0	0.292	0	0	0	Neutral	0	0		Neutral NA	0.255	0.0116399	0.0002
POLE	V116I	0.0694871	-0.52185	2.83	0	1.04374e-06	0.012757	0	0.227	0	0	0	Neutral	0	0		Neutral NA	0.222	0.00958539	0.0097
POLE	S118Y	0.0106838	-0.45658	2.85	0	1.65566e-06	0.0201603	0	0.462	0	0	0	Neutral	0	0		Neutral NA	0.225	0.0151623	0.001
POLE	F119L	0.0523066	-0.4173	4.88	0	8.9322e-07	0.0109274	0	0.149	0	0	0	Neutral	0	0		Neutral NA	0.131	0.00820876	0.3967
POLE	F119S	0.038352	-0.36259	4.78	0	4.33483e-07	0.00531808	0	0.182	0	0	0	Neutral	0	0		Neutral NA	0.207	0.00399219	0.1256
POLE	L120V	0.447214	-0.53681	4.69	0	1.65714e-06	0.0201781	0	0.106	0	0	0	Neutral	0	0		Neutral NA	0.119	0.0151758	0.6853
POLE	K122E	0.0470839	-0.4532	2.92	0	5.79083e-07	0.00709799	0	0.176	0	0	0	Neutral	0	0		Neutral NA	0.129	0.00532953	0.0825
POLE	K122N	0.351109	-0.48882	2.8	1	3.3128e-06	0.000808034	0	0.143	0	0	301859	Neutral	0	1	Either Cohort	Neutral Either Cohort	0.209	0.030108	0.0601
POLE	K123N	0.109231	-0.46674	2.81	0	1.15144e-06	0.014064	0	0.261	0	0	0	Neutral	0	0		Neutral NA	0.246	0.0105692	0.0033
POLE	Q125H	0.0728554	-0.50739	2.92	0	1.76227e-06	0.0214444	0	0.096	0	0	0	Neutral	0	0		Neutral NA	0.245	0.0161307	0.4572
POLE	Q125P	0.0102976	-0.45077	2.86	0	2.30875e-07	0.00283596	0	0.249	0	0	0	Neutral	0	0		Neutral NA	0.31	0.00212825	0.0023
POLE	K127I	0.0177014	-0.49064	2.9	0	3.03649e-07	0.00372822	0	0.169	0	0	0	Neutral	0	0		Neutral NA	0.236	0.00279815	0.0027
POLE	A129T	0.0720931	-0.51372	2.98	0	1.39277e-06	0.0169865	0	0.1	0	0	0	Neutral	0	0		Neutral NA	0.192	0.0127702	0.0338
POLE	K130E	0.0177948	-0.44291	4.7	0	4.33483e-07	0.00531808	0	0.232	0	0	0	Neutral	0	0		Neutral NA	0.106	0.00399219	0.0315
POLE	E132Q	0.0240156	-0.47703	2.59	0	7.21019e-07	0.00883004	0	0.198	0	0	0	Neutral	0	0		Neutral NA	0.263	0.00663148	0.1793
POLE	V134I	0.491622	-0.5925	2.63	0	1.04042e-06	0.0127167	0	0.064	0	0	0	Neutral	0	0		Neutral NA	0.15	0.00955509	0.2744
POLE	K136R	0.0566004	-0.543	2.79	0	4.33483e-07	0.00531808	0	0.35	0	0	0	Neutral	0	0		Neutral NA	0.213	0.00399219	0.0344
POLE	E137K	0.00941679	-0.50744	3.07	0	2.75855e-06	0.0333637	0	0.458	0	0	0	Neutral	0	0		Neutral NA	0.257	0.0251347	0.0136
POLE	E137Q	0.0174243	-0.49084	2.92	0	1.65714e-06	0.0201781	0	0.39	0	0	0	Neutral	0	0		Neutral NA	0.273	0.0151758	0.0422
POLE	D138E	0.0193571	-0.50091	4.68	0	6.2557e-07	0.00766561	0	0.285	0	0	0	Neutral	0	0		Neutral NA	0.281	0.00575613	0.0136
POLE	D138G	0.00694095	-0.49119	4.67	0	6.3006e-07	0.00772041	0	0.607	0	0	0	Neutral	0	0		Neutral NA	0.2	0.00579733	0.0002
POLE	L139V	0.0273904	-0.51242	2.81	0	1.65714e-06	0.0201781	0	0.268	0	0	0	Neutral	0	0		Neutral NA	0.214	0.0151758	0.0196
POLE	P142L	0.0395816	-0.43065	2.91	0	1.80253e-06	0.021929	0	0.263	0	0	0	Neutral	0	0		Neutral NA	0.24	0.0164962	0.0255
POLE	P142Q	0.103091	-0.46225	2.88	0	1.04689e-06	0.0127952	0	0.231	0	0	0	Neutral	0	0		Neutral NA	0.175	0.00961417	0.0774
POLE	H144L	0.00662004	-0.39925	4.93	0	3.12228e-07	0.00383335	0	0.626	0	0	0	Neutral	0	0		Neutral NA	0.286	0.00287709	0.0002
POLE	G147C	0.00856618	-0.46791	4.55	0	1.23409e-06	0.0150659	0	0.562	0	0	0	Neutral	0	0		Neutral NA	0.279	0.0113236	0.0004
POLE	G147V	0.00679644	-0.41948	4.57	0	8.52688e-07	0.0104341	0	0.588	0	0	0	Neutral	0	0		Neutral NA	0.283	0.00783773	0.0002
POLE	K149R	0.0208362	-0.52097	3.13	0	7.33608e-07	0.00898352	0	0.235	0	0	0	Neutral	0	0		Neutral NA	0.145	0.00674687	0.0008
POLE	R150Q	0.0113201	-0.51362	4.77	0	1.18243e-05	0.135369	0	0.299	0	0	0	Neutral	0	0		Neutral NA	0.194	0.103373	0.0006
POLE	I153M	0.0680404	-0.4047	2.83	0	1.43565e-06	0.0175049	0	0.195	0	0	0	Neutral	0	0		Neutral NA	0.156	0.0131608	0.1256
POLE	T159A	0.0341614	-0.50521	2.94	1	7.96333e-07	4.76618e-05	0	0.2	1	1	1.25576e+06	Neutral	1	1	Both Cohorts	Neutral Both Cohorts	0.164	2.68659e-05	0.0105
POLE	V164F	0.0451438	-0.45689	4.82	0	7.79695e-07	0.00954518	0	0.135	0	0	0	Neutral	0	0		Neutral NA	0.164	0.00716921	0.2295
POLE	K165R	0.691998	-0.5062	2.76	0	4.33483e-07	0.00531808	0	0.087	0	0	0	Neutral	0	0		Neutral NA	0.06	0.00399219	0.2248
POLE	R167K	0.537604	-0.59546	2.88	0	2.08377e-06	0.0253068	0	0.136	0	0	0	Neutral	0	0		Neutral NA	0.199	0.0190454	0.3098
POLE	R167T	0.0728554	-0.44805	2.78	0	3.59778e-07	0.00441585	0	0.315	0	0	0	Neutral	0	0		Neutral NA	0.234	0.00331453	0.2851
POLE	R167W	0.0491073	-0.45238	2.73	0	3.6737e-07	0.00450882	0	0.307	0	0	0	Neutral	0	0		Neutral NA	0.203	0.00338435	0.2248
POLE	E169D	0.428787	-0.48481	2.98	1	3.3128e-06	0.000808034	0	0.146	0	0	301859	Neutral	0	1	Either Cohort	Neutral Either Cohort	0.176	0.030108	0.717
POLE	E169G	0.0480849	-0.47409	2.88	0	5.14935e-07	0.0063142	0	0.233	0	0	0	Neutral	0	0		Neutral NA	0.122	0.00474055	0.0027
POLE	I170M	0.0705922	-0.41565	2.87	0	1.65714e-06	0.0201781	0	0.271	0	0	0	Neutral	0	0		Neutral NA	0.165	0.0151758	0.0492
POLE	S171F	0.256088	-0.48561	2.89	0	4.57249e-06	0.0546938	0	0.094	0	0	0	Neutral	0	0		Neutral NA	0.154	0.0413172	0.2295
[truncated: 3,277 more rows]
