# Supplementary material for: Finding driver mutations in cancer: Elucidating the role of background mutational processes
Source: PLoS Comput Biol. 2019 Apr 29;15(4):e1006981. doi: 10.1371/journal.pcbi.1006981 (PMC6508748; doi:10.1371/journal.pcbi.1006981)
Supplement: S5 Table — (XLSX) [file pcbi.1006981.s011.xlsx]

## Sheet: Sheet1
	Model	P Value – Dunn Test	Comparison
TP53 IARC	Pan-cancer	2.17 x 10-9	functional – non-functional
		0.36	functional – partially-functional
		1.41 x 10-8	non-functional – partially-functional
	Breast cancer	1.84 x 10-9	functional – non-functional
		0.47	functional – partially-functional
		6.11 x 10-8	non-functional – partially-functional
	Lung adenocarcinoma	9.82 x 10-5	functional – non-functional
		0.23	functional – partially-functional
		3.13 x 10-5	non-functional – partially-functional
	Skin melanoma	0.005	functional – non-functional
		0.51	functional – partially-functional
		0.04	non-functional – partially-functional
	SNP	4.90 x 10-5	functional – non-functional
		0.42	functional – partially-functional
		0.00013	non-functional – partially-functional
Martelotto et. al		P-Value – Mann-Whitney-Wilcoxon
	Pan-cancer	6.24 x 10-8
	Breast cancer	9.06 x 10-7
	Lung adenocarcinoma	0.02
	Skin melanoma	5.45 x 10-10
	SNP	8.90 x 10-12
BRCA1 – DMS	Pan-cancer	0.04
	Breast cancer	0.07
	Lung adenocarcinoma	0.12
	Skin melanoma	0.29
	SNP	0.009
