# Supplementary material for: Finding driver mutations in cancer: Elucidating the role of background mutational processes
Source: PLoS Comput Biol. 2019 Apr 29;15(4):e1006981. doi: 10.1371/journal.pcbi.1006981 (PMC6508748; doi:10.1371/journal.pcbi.1006981)
Supplement: S6 Table — Classifiers are sorted by their maximum Matthew’s correlation. B-Score for each cohort is calculated with the respective cohort size: COSMIC v85 cohort (N = 12,013); MSK-Impact (N = 9,228). For CHASM the background model yielding best performance was chosen. (XLSX) [file pcbi.1006981.s012.xlsx]

## Sheet: Sheet1
Measure	AUC-ROC	AUC-PR	Matthew’s correlation	Sensitivity at 10% FPR	Reoccurrence frequency
COSMIC v85
CHASMplus	0.83	0.52	0.46	0.59	0
REVEL	0.82	0.5	0.45	0.56
FatHMM	0.81	0.38	0.42	0.28
CanDrA	0.8	0.35	0.42	0.32
VEST	0.69	0.28	0.21	0.28
CHASM	0.7	0.28	0.21	0.25
B-Score	0.65	0.24	0.17	0.22
CHASMplus	0.87	0.86	0.61	0.64	1
REVEL	0.82	0.79	0.55	0.61
CanDrA	0.78	0.73	0.53	0.41
FatHMM	0.81	0.75	0.51	0.44
B-Score	0.79	0.73	0.46	0.45
VEST	0.75	0.69	0.42	0.41
CHASM	0.72	0.64	0.36	0.24
MSK-IMPACT
CHASMplus	0.83	0.5	0.43	0.56	0
CanDrA	0.79	0.31	0.41	0.27
REVEL	0.81	0.45	0.41	0.52
FatHMM	0.8	0.34	0.4	0.24
VEST	0.68	0.26	0.19	0.26
CHASM	0.68	0.25	0.19	0.24
B-Score	0.64	0.22	0.15	0.21
CHASMplus	0.89	0.85	0.66	0.74	1
FatHMM	0.85	0.75	0.62	0.48
CanDrA	0.85	0.73	0.62	0.49
REVEL	0.85	0.82	0.61	0.63
B-Score	0.79	0.73	0.49	0.53
CHASM	0.76	0.68	0.39	0.38
VEST	0.75	0.69	0.38	0.37
