# Supplementary material for: Finding driver mutations in cancer: Elucidating the role of background mutational processes
Source: PLoS Comput Biol. 2019 Apr 29;15(4):e1006981. doi: 10.1371/journal.pcbi.1006981 (PMC6508748; doi:10.1371/journal.pcbi.1006981)
Supplement: S7 Table — AUC-ROC (Area under the receiver operator curve) and AUC-PR (Area under the precision recall curve) values for reoccurrence frequency counts were extrapolated since some experimentally validated mutations were not observed in tumor samples. See S6 Fig for the ROC and PR plots. Maximum Matthew’s correlation reported for each predictor. For CHASM the background model yielding best performance was chosen. (XLSX) [file pcbi.1006981.s013.xlsx]

## Sheet: Sheet1
Method	AUC-ROC	AUC-PR	Matthew’s correlation	Sensitivity at 10% FPR
CHASMplus	0.88	0.74	0.59	0.7
REVEL	0.85	0.67	0.54	0.63
FatHMM	0.85	0.59	0.53	0.4
B-Score	0.79	0.65	0.53	0.54
CanDrAplus	0.83	0.52	0.52	0.41
Frequency	0.71	0.58	0.47	0.48
CHASM	0.74	0.43	0.3	0.28
VEST	0.74	0.46	0.31	0.35
