# Supplementary material for: Finding driver mutations in cancer: Elucidating the role of background mutational processes
Source: PLoS Comput Biol. 2019 Apr 29;15(4):e1006981. doi: 10.1371/journal.pcbi.1006981 (PMC6508748; doi:10.1371/journal.pcbi.1006981)
Supplement: S8 Table — (XLSX) [file pcbi.1006981.s014.xlsx]

## Sheet: Sheet1
Gene Weight	AUC-ROC	AUC-PR	MCC	Sensitivity at 10% FPR
No Weight	0.79	0.65	0.53	0.54
SNP – 10,000 bp	0.8	0.66	0.52	0.54
SNP – 20,000 bp	0.8	0.66	0.52	0.54
SNP – 100,000 bp	0.8	0.66	0.52	0.55
SNP – 200,000 bp	0.81	0.66	0.52	0.55
No-outlier based weight	0.68	0.58	0.48	0.49
N Mutated Sites -based weight	0.71	0.59	0.5	0.49
Silent mutation-based weight	0.8	0.61	0.51	0.54
